# Supplementary material for: Differential inflammation responses determine the variable phenotypes of epilepsy induced by GABRG2 mutations
Source: CNS Neurosci Ther. 2024 Feb 15;30(2):e14583. doi: 10.1111/cns.14583 (PMC10867793; doi:10.1111/cns.14583)
Supplement: Supplementary file 2 — Table S1. [file CNS-30-e14583-s001.xlsx]

## Sheet: Sheet1
Table S1 Oligonucleotide sequences used in qRT-PCR analysis.
Gene	Primer sequence (5’ – 3’)
c-fos	Forward- gtgcagcacggcttcaccga
	Reverse- ttgagctgcgccgttggagg
IL-1β	Forward- tccgctccacatctcgtac
	Reverse- tcctgtccatctccaccat
IL-6	Forward- acggaaagatgtctaacgc
	Reverse- atagggaagtgctggatg
TNF-α	Forward- gtctgcttcacgctccat
	Reverse- cctggtcctggtcatctc
glulc	Forward- gatgtcacgctttgtgctgc
	Reverse-tgctcttcatgtcgcctactc
pet100	Forward- tgatggtgtatttgtcgtttcc
	Reverse- aatcctccaattcttgcctc
ube2d4	Forward- tttcttcctcacgattcacttc
	Reverse- acagggagcagatggacaac
pho	Forward- gcaaaagtagaccgcacaac
	Reverse- ttcctgactgcaatccaaca
napas4a	Forward- agtgctggtgtccatccttgc
	Reverse- gcctgctgccttcgtatctgt
shisa9b	Forward- caaacttggcttggagaaag
	Reverse- agagcagggtatggggtca
chata	Forward- cttttgagggaatagtgcttgt
	Reverse- ctgtaatctgtctgctgaggct
β-actin	Forward- cgagcaggagatgggaacc
	Reverse- caacggaaacgctcattgc
