# Supplementary material for: Differential inflammation responses determine the variable phenotypes of epilepsy induced by GABRG2 mutations
Source: CNS Neurosci Ther. 2024 Feb 15;30(2):e14583. doi: 10.1111/cns.14583 (PMC10867793; doi:10.1111/cns.14583)
Supplement: Supplementary file 3 — Table S2. [file CNS-30-e14583-s002.xls]

geneID	length	WT-72H-1.rawreads	WT-72H-1.FPKM	WT-72H-2.rawreads	WT-72H-2.FPKM	WT-72H-3.rawreads	WT-72H-3.FPKM	WT-72H-4.rawreads	WT-72H-4.FPKM	P282S-3d-1.rawreads	P282S-3d-1.FPKM	P282S-3d-2.rawreads	P282S-3d-2.FPKM	P282S-3d-3.rawreads	P282S-3d-3.FPKM	P282S-3d-4.rawreads	P282S-3d-4.FPKM	baseMean	log2FoldChange	lfcSE	stat	pvalue	padj	Regulation	Chr	Start	End	Strand	GeneSymbol	Description	GO_BP	GO_CC	GO_MF	KO
ENSDARG00000092358	2597	392	10.56	495	10.90	436	10.60	383	10.58	11	0.29	4	0.10	2	0.05	11	0.28	209.104853632743	-4.67143563405049	0.176836047919311	-26.4167611129945	8.79560824501734e-154	1.99255709182623e-149	Down	1	57191807	57195910	+	si:ch211-114l13.11	si:ch211-114l13.11 [Source:ZFIN%3BAcc:ZDB-GENE-070424-111]	-	-	-	-
ENSDARG00000098969	6399	668	7.30	951	8.50	833	8.22	707	7.92	1700	18.30	1823	18.98	1738	18.55	1632	17.13	1254.94198149499	1.18464169397177	0.0645939425783545	18.3398264091832	3.98066122090181e-75	4.50889496491548e-71	Ups	18	50929817	50945792	+	RELN	reelin [Source:HGNC Symbol%3BAcc:HGNC:9957]	-	-	-	K06249
ENSDARG00000092945	3400	113	2.33	144	2.42	143	2.65	119	2.51	2	0.04	2	0.04	0	0.00	0	0.00	63.0575857292002	-3.81046423916922	0.218765346469195	-17.4180431255175	6.02011162804199e-68	4.54598696072211e-64	Down	19	37922518	37932627	+	si:ch211-250g4.3	si:ch211-250g4.3 [Source:ZFIN%3BAcc:ZDB-GENE-060503-506]	GO:0008150:biological_process;	GO:0005575:cellular_component;	-	-
ENSDARG00000063916	297	1261	297.09	1817	349.73	1673	355.55	1437	347.01	3161	733.05	2846	638.50	3076	707.29	3048	689.41	2283.17278044032	1.03422347606238	0.0597681433525636	17.3039251020673	4.39405398095337e-67	2.48857247211294e-63	Ups	MT	11009	11305	+	mt-nd4l	NADH dehydrogenase 4L%2C mitochondrial [Source:ZFIN%3BAcc:ZDB-GENE-011205-11]	-	-	-	K03882
ENSDARG00000097118	1056	891	59.04	952	51.54	869	51.94	819	55.62	285	18.59	253	15.96	332	21.47	306	19.47	577.328682459263	-1.4662745673984	0.0894696364216386	-16.3885159931618	2.31015807118878e-60	8.72238682411845e-57	Down	2	329611	331728	-	si:dkey-33c14.3	si:dkey-33c14.3 [Source:ZFIN%3BAcc:ZDB-GENE-131121-627]	-	-	-	-
ENSDARG00000020866	1348	1879	97.54	1960	83.12	1743	81.62	1624	86.40	639	32.65	499	24.67	657	33.28	646	32.19	1183.48473562963	-1.44416583222995	0.0894104535768672	-16.1520915559206	1.09775446538153e-58	3.55264709410758e-55	Down	16	23999187	24033538	+	apoa4b.2	apolipoprotein A-IV b%2C tandem duplicate 2 [Source:ZFIN%3BAcc:ZDB-GENE-030131-3143]	GO:0006695:cholesterol biosynthetic process;GO:0006810:transport;GO:0006869:lipid transport;GO:0010873:positive regulation of cholesterol esterification;GO:0010898:positive regulation of triglyceride catabolic process;GO:0019433:triglyceride catabolic process;GO:0030300:regulation of intestinal cholesterol absorption;GO:0031102:neuron projection regeneration;GO:0033344:cholesterol efflux;GO:00337…	GO:0005576:extracellular region;GO:0034364:high-density lipoprotein particle;GO:0042627:chylomicron;GO:0072562:blood microparticle;	GO:0008289:lipid binding;GO:0015485:cholesterol binding;GO:0017127:cholesterol transporter activity;GO:0031210:phosphatidylcholine binding;GO:0060228:phosphatidylcholine-sterol O-acyltransferase activator activity;	K08760
ENSDARG00000055527	4950	377	5.33	511	5.90	433	5.52	366	5.30	127	1.77	131	1.76	117	1.61	125	1.70	266.135356943273	-1.6021342168653	0.0992964986205528	-16.1348510684916	1.4515731855893e-58	4.11049236829251e-55	Down	12	13080237	13126656	+	cmn	calymmin [Source:ZFIN%3BAcc:ZDB-GENE-000208-9]	-	GO:0031012:extracellular matrix;	-	-
ENSDARG00000104613	1427	69	3.38	126	5.05	76	3.36	84	4.22	1136	54.83	1530	71.44	815	39.00	1239	58.33	642.989618125762	3.04935435736266	0.193568206282824	15.753384380218	6.5101937245859e-56	1.6386880959641e-52	Ups	22	1779159	1783546	+	znf1179	zinc finger protein 1179 [Source:ZFIN%3BAcc:ZDB-GENE-050208-622]	-	-	GO:0003676:nucleic acid binding;GO:0046872:metal ion binding;	-
ENSDARG00000035519	1394	3426	171.97	3848	157.80	3620	163.91	3224	165.87	6775	334.74	7898	377.52	7365	360.81	7085	341.43	5408.36856772612	1.09143395815967	0.0706388027277788	15.4509124732158	7.43829491929208e-54	1.68507133101643e-50	Ups	5	26832805	26834198	+	histh1l	histone H1 like [Source:ZFIN%3BAcc:ZDB-GENE-050417-145]	GO:0006334:nucleosome assembly;	GO:0000786:nucleosome;GO:0005634:nucleus;GO:0005694:chromosome;	GO:0003677:DNA binding;	K11275
ENSDARG00000088581	2727	232	5.95	303	6.35	275	6.37	251	6.60	671	16.95	568	13.88	729	18.26	645	15.89	459.412430244276	1.32869743079135	0.087609578413184	15.1661205870088	5.92784819101193e-52	1.2208133901744e-48	Ups	1	135903	142469	+	f10	coagulation factor X [Source:ZFIN%3BAcc:ZDB-GENE-021206-9]	GO:0006508:proteolysis;GO:0007596:blood coagulation;	GO:0005576:extracellular region;	GO:0004252:serine-type endopeptidase activity;GO:0005509:calcium ion binding;GO:0008233:peptidase activity;GO:0008236:serine-type peptidase activity;GO:0016787:hydrolase activity;	K01314
ENSDARG00000093054	1753	0	0.00	0	0.00	0	0.00	0	0.00	103	4.05	58	2.20	126	4.91	105	4.02	49.6187834822751	3.46233423241919	0.233337481647079	14.8383114790616	8.28143027635377e-50	1.56339601233765e-46	Ups	5	41722694	41744288	+	si:ch211-207c6.5	si:ch211-207c6.5 [Source:ZFIN%3BAcc:ZDB-GENE-060526-92]	-	-	-	-
ENSDARG00000035133	8894	508	4.00	512	3.29	457	3.24	462	3.73	125	0.97	144	1.08	153	1.17	147	1.11	308.023916727573	-1.61180424825643	0.110033552438291	-14.6482978377015	1.38133008364889e-48	2.40712705499862e-45	Down	5	61656480	61672957	+	pho	phoenix [Source:ZFIN%3BAcc:ZDB-GENE-030131-5935]	GO:0070658:neuromast hair cell differentiation involved in neuromast regeneration;	-	-	-
ENSDARG00000095464	3379	207	4.29	215	3.64	235	4.39	212	4.50	50	1.02	52	1.03	39	0.79	46	0.91	129.334365544878	-1.93612904141856	0.144137918725946	-13.4324753578535	3.90148609347268e-41	5.1990744683253e-38	Down	5	9542005	9551703	+	gstt2	glutathione S-transferase theta 2 [Source:ZFIN%3BAcc:ZDB-GENE-040426-1617]	GO:0006749:glutathione metabolic process;	GO:0005737:cytoplasm;	GO:0004364:glutathione transferase activity;	K00799
ENSDARG00000104654	369	99	18.77	119	18.44	84	14.37	77	14.97	9	1.68	3	0.54	4	0.74	4	0.73	48.180155883112	-2.84215607324626	0.214969722887844	-13.2211924314993	6.62059639987304e-40	8.33238838015132e-37	Down	7	51479870	51482003	-	zgc:194626	zgc:194626 [Source:ZFIN%3BAcc:ZDB-GENE-081022-131]	GO:0042742:defense response to bacterium;	GO:0005575:cellular_component;	GO:0003674:molecular_function;	-
ENSDARG00000041232	346	203	41.05	256	42.30	254	46.34	139	28.81	638	127.00	850	163.69	797	157.31	618	119.99	470.960411560983	1.71033014594094	0.130516694450196	13.1043017381473	3.11112313170909e-39	3.70944123293357e-36	Ups	20	54289895	54296503	+	rps29	ribosomal protein S29 [Source:ZFIN%3BAcc:ZDB-GENE-040622-5]	GO:0001525:angiogenesis;GO:0001570:vasculogenesis;GO:0006412:translation;GO:0030218:erythrocyte differentiation;GO:0043009:chordate embryonic development;GO:0048821:erythrocyte development;GO:0051726:regulation of cell cycle;GO:0060218:hematopoietic stem cell differentiation;GO:0072332:intrinsic apoptotic signaling pathway by p53 class mediator;	GO:0005622:intracellular;GO:0005840:ribosome;GO:0022627:cytosolic small ribosomal subunit;GO:0030529:ribonucleoprotein complex;	GO:0003735:structural constituent of ribosome;GO:0008270:zinc ion binding;	K02980
ENSDARG00000071345	1106	229	14.49	253	13.08	242	13.81	203	13.16	61	3.80	64	3.86	56	3.46	67	4.07	143.586545784026	-1.68829353030399	0.129490588613458	-13.0379632093859	7.44186102770357e-39	8.02799617721889e-36	Down	14	47229411	47232807	+	mgst2	microsomal glutathione S-transferase 2 [Source:ZFIN%3BAcc:ZDB-GENE-060616-94]	GO:0006691:leukotriene metabolic process;GO:0019370:leukotriene biosynthetic process;	GO:0005635:nuclear envelope;GO:0005783:endoplasmic reticulum;GO:0016020:membrane;GO:0016021:integral component of membrane;	GO:0004364:glutathione transferase activity;GO:0004464:leukotriene-C4 synthase activity;GO:0004602:glutathione peroxidase activity;GO:0008047:enzyme activator activity;GO:0016740:transferase activity;	K00799
ENSDARG00000062943	1325	190	10.03	197	8.50	192	9.15	155	8.39	44	2.29	35	1.76	33	1.70	26	1.32	106.410922296145	-2.05219906929789	0.157939349716203	-12.9935894568734	1.3303802749785e-38	1.36992885224377e-35	Down	12	9267989	9277959	+	taco1	translational activator of mitochondrially encoded cytochrome c oxidase I [Source:ZFIN%3BAcc:ZDB-GENE-070410-35]	-	GO:0005739:mitochondrion;	-	K18189
ENSDARG00000027088	1029	1549	105.33	1620	90.00	1534	94.10	1268	88.38	465	31.12	586	37.95	364	24.16	521	34.01	969.001606853771	-1.46330913954438	0.114094104178279	-12.8254579856105	1.18086727334071e-37	1.11464030042752e-34	Down	24	16882891	16884955	-	ptgdsb.1	prostaglandin D2 synthase b%2C tandem duplicate 1 [Source:ZFIN%3BAcc:ZDB-GENE-030131-8436]	GO:0006629:lipid metabolic process;GO:0006810:transport;	GO:0005576:extracellular region;	GO:0001972:retinoic acid binding;GO:0004667:prostaglandin-D synthase activity;GO:0005215:transporter activity;GO:0036094:small molecule binding;	K01830
ENSDARG00000099970	7477	59348	555.40	55061	420.97	51770	437.03	47973	460.16	15813	145.66	20791	185.28	17126	156.42	16565	148.83	35006.8652761691	-1.45529965140334	0.113603287372531	-12.8103656598517	1.43456945352484e-37	1.29994945600606e-34	Down	14	46643944	46651420	-	malat1	metastasis associated lung adenocarcinoma transcript 1 [Source:ZFIN%3BAcc:ZDB-GENE-141216-248]	-	-	-	-
ENSDARG00000015854	2105	524	17.42	753	20.45	659	19.76	562	19.15	243	7.95	195	6.17	287	9.31	256	8.17	424.128112119524	-1.21789482319473	0.096236670860253	-12.6552052591601	1.0470156896748e-36	9.12272824380497e-34	Down	13	29278909	29290881	-	chata	choline O-acetyltransferase a [Source:ZFIN%3BAcc:ZDB-GENE-080102-2]	GO:0007626:locomotory behavior;GO:0042136:neurotransmitter biosynthetic process;	-	GO:0004102:choline O-acetyltransferase activity;GO:0016740:transferase activity;GO:0016746:transferase activity, transferring acyl groups;	K00623
ENSDARG00000091918	4830	2	0.03	1	0.01	1	0.01	2	0.03	64	0.91	50	0.69	112	1.58	103	1.43	42.3477025272671	2.95764446654332	0.234186038289398	12.6294653948942	1.45261764810055e-36	1.21880000741e-33	Ups	5	41760406	41765787	+	si:ch211-207c6.7	si:ch211-207c6.7 [Source:ZFIN%3BAcc:ZDB-GENE-060526-94]	-	-	-	-
ENSDARG00000076192	1348	169	8.77	193	8.18	173	8.10	131	6.97	32	1.64	11	0.54	10	0.51	26	1.30	90.2482263430902	-2.39929913512835	0.190893629478739	-12.5687753000452	3.13543263968464e-36	2.53678896497914e-33	Down	12	16391898	16397563	+	ankrd1b	ankyrin repeat domain 1b (cardiac muscle) [Source:ZFIN%3BAcc:ZDB-GENE-070820-13]	GO:0042692:muscle cell differentiation;	GO:0030017:sarcomere;	GO:0031432:titin binding;	-
ENSDARG00000100697	1523	856	39.33	959	36.00	761	31.54	693	32.63	324	14.65	235	10.28	331	14.84	325	14.34	549.00482006253	-1.29021909077489	0.105714286000238	-12.2047751499924	2.93117111209382e-34	2.07508594916792e-31	Down	16	51328512	51349886	+	si:ch73-52f24.4	si:ch73-52f24.4 [Source:ZFIN%3BAcc:ZDB-GENE-030131-2681]	-	-	-	-
ENSDARG00000063910	165	229	97.11	296	102.55	312	119.35	214	93.02	906	378.19	559	225.74	753	311.66	721	293.54	498.985024912717	1.45993831855807	0.120356567243324	12.1301093242925	7.31517145898368e-34	4.92934012257218e-31	Ups	MT	8894	9058	+	mt-atp8	ATP synthase 8%2C mitochondrial [Source:ZFIN%3BAcc:ZDB-GENE-011205-19]	-	-	-	K02125
ENSDARG00000022045	15906	1206	5.31	1639	5.89	1404	5.57	1296	5.84	707	3.06	486	2.04	689	2.96	604	2.55	982.681653973494	-1.04274715312385	0.0906166380895246	-11.5072372481273	1.21302390693684e-30	6.24541899721525e-28	Down	25	19258633	19335293	-	map1ab	microtubule-associated protein 1Ab [Source:ZFIN%3BAcc:ZDB-GENE-100426-3]	GO:0000226:microtubule cytoskeleton organization;GO:0007399:nervous system development;	GO:0005874:microtubule;	GO:0008017:microtubule binding;	K10429
ENSDARG00000077405	10185	711	4.88	740	4.15	603	3.74	617	4.34	1282	8.67	1537	10.06	1231	8.25	1426	9.41	1020.12883407029	1.05858706691951	0.0959187455728415	11.0362897324967	2.55361161440722e-28	1.13430426495649e-25	Ups	23	45487012	45605143	+	si:ch211-116m6.3	si:ch211-116m6.3 [Source:ZFIN%3BAcc:ZDB-GENE-030131-3273]	-	-	-	-
ENSDARG00000037889	1953	97	3.48	150	4.39	165	5.33	136	4.99	322	11.36	386	13.17	316	11.05	373	12.83	243.305350403757	1.33316371419809	0.121625578440182	10.9612117064156	5.87079929739717e-28	2.50937900534407e-25	Ups	3	37433027	37439762	+	wnt9b	wingless-type MMTV integration site family%2C member 9B [Source:ZFIN%3BAcc:ZDB-GENE-080201-1]	GO:0007275:multicellular organismal development;GO:0016055:Wnt signaling pathway;GO:0030182:neuron differentiation;GO:0045165:cell fate commitment;	GO:0005576:extracellular region;GO:0005578:proteinaceous extracellular matrix;GO:0005615:extracellular space;	GO:0005102:receptor binding;GO:0005109:frizzled binding;	K01064
ENSDARG00000099428	3196	1	0.02	2	0.04	7	0.14	4	0.09	62	1.34	99	2.06	46	0.98	58	1.22	35.4718171449178	2.46372517048741	0.233803969269874	10.5375677674813	5.79789913408419e-26	2.22619672853463e-23	Ups	22	1852085	1880854	+	si:dkey-15h8.17	si:dkey-15h8.17 [Source:ZFIN%3BAcc:ZDB-GENE-141222-9]	-	-	-	-
ENSDARG00000029230	1654	62	2.62	66	2.28	60	2.29	73	3.17	9	0.37	4	0.16	5	0.21	7	0.28	35.0042703182727	-2.26543987451473	0.219018182088665	-10.3436155524184	4.47334953349655e-25	1.55906554356663e-22	Down	16	36854040	36880749	-	pnp4b	purine nucleoside phosphorylase 4b [Source:ZFIN%3BAcc:ZDB-GENE-040426-1887]	GO:0006139:nucleobase-containing compound metabolic process;GO:0009116:nucleoside metabolic process;GO:0043101:purine-containing compound salvage;	GO:0005737:cytoplasm;	GO:0003824:catalytic activity;GO:0004731:purine-nucleoside phosphorylase activity;GO:0016740:transferase activity;GO:0016757:transferase activity, transferring glycosyl groups;	-
ENSDARG00000036171	1914	171	6.25	167	4.99	180	5.94	162	6.07	55	1.98	47	1.64	51	1.82	34	1.19	106.492174721726	-1.5884106139916	0.154795127366763	-10.2613734748131	1.05199663118607e-24	3.40456166898417e-22	Down	14	38313986	38316149	+	rnasel3	ribonuclease like 3 [Source:ZFIN%3BAcc:ZDB-GENE-050809-5]	GO:0001525:angiogenesis;GO:0002376:immune system process;GO:0007275:multicellular organismal development;GO:0030154:cell differentiation;GO:0042742:defense response to bacterium;GO:0050829:defense response to Gram-negative bacterium;GO:0050830:defense response to Gram-positive bacterium;	GO:0005576:extracellular region;	GO:0003676:nucleic acid binding;GO:0003723:RNA binding;GO:0004518:nuclease activity;GO:0004519:endonuclease activity;GO:0004540:ribonuclease activity;GO:0016787:hydrolase activity;	K16631
ENSDARG00000037425	911	295	22.66	309	19.39	312	21.62	252	19.84	133	10.06	89	6.51	99	7.42	105	7.74	195.48105055263	-1.28548633125885	0.125604428290589	-10.2344029486352	1.39050191936319e-24	4.43668034947235e-22	Down	19	8687958	8689348	+	s100a10a	S100 calcium binding protein A10a [Source:ZFIN%3BAcc:ZDB-GENE-041010-35]	GO:0042127:regulation of cell proliferation;	GO:0005634:nucleus;GO:0005737:cytoplasm;	GO:0005509:calcium ion binding;GO:0046872:metal ion binding;GO:0048306:calcium-dependent protein binding;	-
ENSDARG00000104256	2183	314	10.06	379	9.92	312	9.02	325	10.68	130	4.10	144	4.40	160	5.01	135	4.15	233.165409574983	-1.09443658096481	0.1071975193853	-10.2095327134491	1.79728294968413e-24	5.50211458677624e-22	Down	7	65037326	65066446	+	bco1	beta-carotene oxygenase 1 [Source:ZFIN%3BAcc:ZDB-GENE-010508-1]	GO:0001754:eye photoreceptor cell differentiation;GO:0030902:hindbrain development;GO:0055114:oxidation-reduction process;	-	GO:0003834:beta-carotene 15,15'-monooxygenase activity;GO:0004497:monooxygenase activity;GO:0008198:ferrous iron binding;GO:0016491:oxidoreductase activity;GO:0016702:oxidoreductase activity, acting on single donors with incorporation of molecular oxygen, incorporation of two atoms of oxygen;GO:0051213:dioxygenase activity;	K00515
ENSDARG00000096979	516	123	16.68	118	13.07	123	15.05	116	16.12	25	3.34	17	2.20	5	0.66	26	3.38	67.7213434333183	-2.04545109085857	0.201248239227957	-10.1638210535679	2.87579963837429e-24	8.24662848199128e-22	Down	17	43031124	43031930	-	NPC2 (1 of many)	zgc:193725 [Source:ZFIN%3BAcc:ZDB-GENE-080723-11]	-	-	-	-
ENSDARG00000094537	3208	6	0.13	2	0.04	4	0.08	3	0.07	93	2.00	32	0.66	66	1.41	102	2.14	38.9174085415492	2.3757588525474	0.236943223198701	10.0267009981336	1.16338852605312e-23	2.92837818546749e-21	Ups	5	23758430	23767189	-	si:ch211-137i24.12	si:ch211-137i24.12 [Source:ZFIN%3BAcc:ZDB-GENE-060526-36]	GO:0002377:immunoglobulin production;GO:0006955:immune response;	GO:0005615:extracellular space;GO:0016020:membrane;GO:0016021:integral component of membrane;	-	-
ENSDARG00000092419	5009	40	0.56	52	0.59	44	0.55	29	0.42	2	0.03	1	0.01	0	0.00	1	0.01	20.2485586818941	-2.39507971675867	0.239189474650527	-10.0133156789531	1.33211563895314e-23	3.31623600932357e-21	Down	22	24703538	24830426	-	vtg7	vitellogenin 7 [Source:ZFIN%3BAcc:ZDB-GENE-001201-6]	GO:0006869:lipid transport;	-	GO:0005319:lipid transporter activity;	-
ENSDARG00000044280	1661	287	12.09	269	9.26	303	11.51	258	11.14	114	4.73	82	3.29	110	4.52	98	3.96	187.167581478146	-1.29497982100853	0.129784329118842	-9.97793670314953	1.9038445805541e-23	4.58826543913538e-21	Down	6	41188784	41191924	+	opn1mw2	opsin 1 (cone pigments)%2C medium-wave-sensitive%2C 2 [Source:ZFIN%3BAcc:ZDB-GENE-030728-5]	GO:0007165:signal transduction;GO:0007186:G-protein coupled receptor signaling pathway;GO:0007601:visual perception;GO:0007602:phototransduction;GO:0018298:protein-chromophore linkage;GO:0050896:response to stimulus;GO:0071482:cellular response to light stimulus;	GO:0001750:photoreceptor outer segment;GO:0005887:integral component of plasma membrane;GO:0016020:membrane;GO:0016021:integral component of membrane;	GO:0004871:signal transducer activity;GO:0004930:G-protein coupled receptor activity;GO:0008020:G-protein coupled photoreceptor activity;GO:0009881:photoreceptor activity;	-
ENSDARG00000052705	2833	210	5.19	217	4.38	204	4.55	211	5.34	463	11.26	404	9.50	379	9.14	434	10.29	315.767516430968	1.01399446354252	0.102756456453148	9.86793918886114	5.73303225143e-23	1.31187992549389e-20	Ups	6	54703198	54745934	+	pkp1b	plakophilin 1b [Source:ZFIN%3BAcc:ZDB-GENE-030131-417]	GO:0007155:cell adhesion;GO:0016337:single organismal cell-cell adhesion;	GO:0005634:nucleus;GO:0030057:desmosome;	-	K10387
ENSDARG00000099465	16121	320	1.39	538	1.91	494	1.93	408	1.82	141	0.60	192	0.79	195	0.83	157	0.65	297.46549286158	-1.19139210931601	0.120990002964704	-9.84702934228022	7.05998346770394e-23	1.59936865477365e-20	Down	3	56631749	56746324	+	rnf213a	ring finger protein 213a [Source:ZFIN%3BAcc:ZDB-GENE-050302-100]	GO:0001525:angiogenesis;GO:0002040:sprouting angiogenesis;GO:0016567:protein ubiquitination;	GO:0005737:cytoplasm;GO:0005829:cytosol;	GO:0004842:ubiquitin-protein transferase activity;GO:0008270:zinc ion binding;GO:0008766:UDP-N-acetylmuramoylalanyl-D-glutamyl-2,6-diaminopimelate-D-alanyl-D-alanine ligase activity;GO:0016787:hydrolase activity;GO:0016874:ligase activity;GO:0016887:ATPase activity;GO:0018169:ribosomal S6-glutamic acid ligase activity;GO:0043773:coenzyme F420-0 gamma-glutamyl ligase activity;GO:0043774:coenzyme F…	-
ENSDARG00000054911	1108	560	35.37	610	31.47	555	31.62	443	28.68	896	55.70	1381	83.05	1176	72.48	1155	70.03	847.501969439806	1.09721418685951	0.111514096495685	9.83924204508059	7.6283359291062e-23	1.71101309047497e-20	Ups	21	26352696	26356038	+	tmsb	thymosin%2C beta [Source:ZFIN%3BAcc:ZDB-GENE-050307-5]	GO:0007015:actin filament organization;GO:0030036:actin cytoskeleton organization;GO:0042989:sequestering of actin monomers;	GO:0005737:cytoplasm;GO:0005856:cytoskeleton;GO:0031941:filamentous actin;	GO:0003779:actin binding;GO:0003785:actin monomer binding;	K05764
ENSDARG00000098583	1762	249	9.89	236	7.66	256	9.17	181	7.37	485	18.96	473	17.89	425	16.47	497	18.95	350.464112175808	1.04291168607091	0.106437158875856	9.79837959868246	1.14406161321894e-22	2.51626910542349e-20	Ups	5	71599384	71605753	-	wbp1	WW domain binding protein 1 [Source:ZFIN%3BAcc:ZDB-GENE-040426-1830]	GO:0008150:biological_process;	GO:0016020:membrane;GO:0016021:integral component of membrane;	-	-
ENSDARG00000004074	5373	556	7.24	1023	10.88	802	9.42	737	9.84	1346	17.25	1759	21.81	1585	20.15	1444	18.05	1151.62308912281	1.01521307479632	0.103786733185929	9.7817229970772	1.34894301411544e-22	2.88292028695955e-20	Ups	20	24073848	24223781	-	bach2b	BTB and CNC homology 1%2C basic leucine zipper transcription factor 2b [Source:ZFIN%3BAcc:ZDB-GENE-041001-139]	GO:0006351:transcription, DNA-templated;GO:0006355:regulation of transcription, DNA-templated;GO:0006366:transcription from RNA polymerase II promoter;	GO:0005634:nucleus;GO:0031463:Cul3-RING ubiquitin ligase complex;	GO:0000980:RNA polymerase II distal enhancer sequence-specific DNA binding;GO:0003677:DNA binding;GO:0003700:sequence-specific DNA binding transcription factor activity;GO:0004842:ubiquitin-protein transferase activity;GO:0043565:sequence-specific DNA binding;	K09042
ENSDARG00000097114	2131	0	0.00	0	0.00	1	0.03	0	0.00	47	1.52	36	1.13	21	0.67	51	1.61	19.7881606537072	2.36558550273589	0.24289209810384	9.73924438548249	2.05073512397116e-22	4.27687093207089e-20	Ups	6	18463523	18466500	+	si:dkey-259g19.2	si:dkey-259g19.2 [Source:ZFIN%3BAcc:ZDB-GENE-131119-25]	-	-	-	-
ENSDARG00000087843	1590	96	4.22	112	4.03	122	4.84	101	4.56	223	9.66	242	10.14	224	9.62	250	10.56	171.336866838788	1.1248559169999	0.115662335324327	9.72534329214176	2.35110990593514e-22	4.84200398264134e-20	Ups	25	57456	151990	+	CABZ01083501.1	-	-	-	-	-
ENSDARG00000101199	1574	9419	418.72	10213	370.92	9153	367.05	8522	388.31	4888	213.89	3290	139.28	3832	166.26	4794	204.60	6650.84528583862	-1.02962686843436	0.107178971947902	-9.60661265658385	7.49749403371297e-22	1.50308167999764e-19	Down	12	5080972	5085382	-	rbp4	retinol binding protein 4%2C plasma [Source:ZFIN%3BAcc:ZDB-GENE-000210-19]	GO:0001889:liver development;GO:0006810:transport;GO:0032526:response to retinoic acid;	GO:0005576:extracellular region;	GO:0005215:transporter activity;GO:0005501:retinoid binding;GO:0036094:small molecule binding;	K18271
ENSDARG00000018478	2211	369	11.68	440	11.38	406	11.59	367	11.90	161	5.02	104	3.13	186	5.75	172	5.23	270.032771050932	-1.18642939523832	0.123526020884863	-9.60469208624611	7.63858970399891e-22	1.51793518556484e-19	Down	2	23021092	23033000	-	agxtb	alanine-glyoxylate aminotransferase b [Source:ZFIN%3BAcc:ZDB-GENE-010302-3]	GO:0006625:protein targeting to peroxisome;GO:0019265:glycine biosynthetic process, by transamination of glyoxylate;GO:0042866:pyruvate biosynthetic process;GO:0046487:glyoxylate metabolic process;GO:0071391:cellular response to estrogen stimulus;	GO:0005739:mitochondrion;GO:0005777:peroxisome;	GO:0003824:catalytic activity;GO:0004760:serine-pyruvate transaminase activity;GO:0008453:alanine-glyoxylate transaminase activity;GO:0008483:transaminase activity;GO:0016740:transferase activity;	K00830
ENSDARG00000088589	1378	408	20.72	399	16.55	377	17.27	339	17.64	105	5.25	124	6.00	79	3.92	167	8.14	245.281670324513	-1.43897384491318	0.152105714633622	-9.46035359933217	3.0690359400516e-21	5.84251598201083e-19	Down	7	22403905	22406054	+	ponzr3	plac8 onzin related protein 3 [Source:ZFIN%3BAcc:ZDB-GENE-050506-38]	GO:0008150:biological_process;	GO:0005575:cellular_component;	GO:0003674:molecular_function;	-
ENSDARG00000075898	1937	50	1.81	87	2.57	66	2.15	71	2.63	174	6.19	179	6.16	157	5.54	210	7.28	124.227422811867	1.33447228446449	0.141738159322282	9.41505301638769	4.72843712522573e-21	8.56944117078909e-19	Ups	17	2521694	2544950	-	spata7	spermatogenesis associated 7 [Source:ZFIN%3BAcc:ZDB-GENE-050419-61]	-	-	-	K19655
ENSDARG00000022767	11495	36607	222.83	57647	286.68	49818	273.55	43146	269.20	18325	109.80	14373	83.31	9077	53.93	17690	103.38	29973.1267356865	-1.40364020125024	0.149938778930691	-9.36142211681659	7.86705748468857e-21	1.40330960833177e-18	Down	20	31366899	31382011	+	apobb.1	apolipoprotein Bb%2C tandem duplicate 1 [Source:ZFIN%3BAcc:ZDB-GENE-030131-9732]	GO:0006869:lipid transport;GO:0071466:cellular response to xenobiotic stimulus;	-	GO:0005319:lipid transporter activity;	-
ENSDARG00000007276	973	90	6.47	110	6.46	79	5.12	68	5.01	8	0.57	2	0.14	22	1.54	8	0.55	46.7686749772546	-2.07011035922395	0.222307697110263	-9.31191490952828	1.25548084469635e-20	2.22200492623056e-18	Down	5	25511443	25518702	-	ela3l	elastase 3 like [Source:ZFIN%3BAcc:ZDB-GENE-060710-2]	GO:0006508:proteolysis;	GO:0005615:extracellular space;	GO:0004252:serine-type endopeptidase activity;GO:0008233:peptidase activity;GO:0008236:serine-type peptidase activity;GO:0016787:hydrolase activity;	-
ENSDARG00000025797	1667	97	4.07	132	4.53	85	3.22	91	3.92	23	0.95	11	0.44	30	1.23	15	0.60	58.7041545722941	-1.80213414611229	0.195639058620532	-9.21152534069271	3.21522995525733e-20	5.35572201517644e-18	Down	7	13573155	13611473	+	abhd2a	abhydrolase domain containing 2a [Source:ZFIN%3BAcc:ZDB-GENE-040426-784]	GO:0006629:lipid metabolic process;GO:0016042:lipid catabolic process;GO:0032570:response to progesterone;GO:0043401:steroid hormone mediated signaling pathway;GO:0046464:acylglycerol catabolic process;	GO:0005886:plasma membrane;GO:0016020:membrane;GO:0016021:integral component of membrane;	GO:0003707:steroid hormone receptor activity;GO:0016787:hydrolase activity;GO:0042562:hormone binding;GO:0047372:acylglycerol lipase activity;GO:0052689:carboxylic ester hydrolase activity;	K13697
ENSDARG00000103199	975	462	33.16	436	25.56	434	28.10	391	28.76	201	14.20	214	14.62	169	11.84	183	12.61	307.147107403708	-1.03844540231753	0.113683263796908	-9.13454951621268	6.56796492898746e-20	1.05525303192398e-17	Down	16	23424030	23431063	-	si:dkey-247k7.2	si:dkey-247k7.2 [Source:ZFIN%3BAcc:ZDB-GENE-031118-45]	-	-	-	-
ENSDARG00000043729	792	227	20.06	272	19.63	233	18.57	171	15.49	80	6.96	42	3.53	82	7.07	81	6.87	144.598561712334	-1.40545243566276	0.15476948963275	-9.08093991262574	1.07641238244383e-19	1.64763825080287e-17	Down	10	11424127	11426917	-	plac8.1	placenta-specific 8%2C tandem duplicate 1 [Source:ZFIN%3BAcc:ZDB-GENE-050809-124]	GO:0008150:biological_process;	GO:0005575:cellular_component;	GO:0003674:molecular_function;	-
ENSDARG00000087440	1538	220	10.01	224	8.33	229	9.40	185	8.63	64	2.87	94	4.07	48	2.13	57	2.49	137.488504455094	-1.43453678147347	0.158814781927444	-9.0327661195219	1.67386150447874e-19	2.45120620629052e-17	Down	7	22409205	22413135	+	ponzr4	plac8 onzin related protein 4 [Source:ZFIN%3BAcc:ZDB-GENE-050411-6]	GO:0008150:biological_process;	GO:0005575:cellular_component;	GO:0003674:molecular_function;	-
ENSDARG00000039269	2257	190	5.89	297	7.52	261	7.30	217	6.90	100	3.05	90	2.66	102	3.09	118	3.51	167.498657699522	-1.07806742853714	0.120373875990311	-8.95599165240734	3.36695475486276e-19	4.85827980997841e-17	Down	13	32894097	32903924	+	arg2	arginase 2 [Source:ZFIN%3BAcc:ZDB-GENE-030131-1334]	GO:0000050:urea cycle;GO:0006525:arginine metabolic process;	-	GO:0004053:arginase activity;GO:0016787:hydrolase activity;GO:0016813:hydrolase activity, acting on carbon-nitrogen (but not peptide) bonds, in linear amidines;GO:0046872:metal ion binding;	K01476
ENSDARG00000103101	428	127	20.76	114	15.23	115	16.96	104	17.43	247	39.75	316	49.20	293	46.75	231	36.26	194.274278466934	1.19752606676728	0.135009320227834	8.86995108742423	7.31780381476097e-19	1.02967408459376e-16	Ups	14	47127367	47130053	-	NDUFC1	si:ch211-235e9.6 [Source:ZFIN%3BAcc:ZDB-GENE-141216-417]	-	GO:0005739:mitochondrion;GO:0005747:mitochondrial respiratory chain complex I;	-	K03967
ENSDARG00000013050	4845	176	2.54	219	2.58	158	2.06	144	2.13	65	0.92	57	0.78	55	0.78	72	1.00	115.455396302632	-1.27177132188686	0.143660808854012	-8.85259753186567	8.5505555839866e-19	1.18836985398548e-16	Down	7	37887346	37912073	-	abcc12	ATP-binding cassette%2C sub-family C (CFTR/MRP)%2C member 12 [Source:ZFIN%3BAcc:ZDB-GENE-050517-25]	GO:0006810:transport;GO:0055085:transmembrane transport;	GO:0016020:membrane;GO:0016021:integral component of membrane;	GO:0000166:nucleotide binding;GO:0005524:ATP binding;GO:0016887:ATPase activity;GO:0042626:ATPase activity, coupled to transmembrane movement of substances;	K05672
ENSDARG00000015057	1740	233	9.37	473	15.54	414	15.02	321	13.23	142	5.62	148	5.67	147	5.77	136	5.25	243.956099354638	-1.14005538898213	0.13092178801156	-8.70791184796117	3.09523870474919e-18	4.10055775540282e-16	Down	8	52297546	52311270	+	ube2d4	ubiquitin-conjugating enzyme E2D 4 (putative) [Source:ZFIN%3BAcc:ZDB-GENE-070424-86]	-	GO:0005575:cellular_component;	GO:0000166:nucleotide binding;GO:0005524:ATP binding;	K06689
ENSDARG00000087292	508	24	3.31	36	4.05	32	3.98	37	5.22	103	13.96	108	14.17	90	12.10	99	13.09	66.4230767598425	1.46388056186055	0.169145228732886	8.65457791997378	4.9473909156139e-18	6.09120618490854e-16	Ups	20	1561286	1650758	-	si:dkey-126h10.2	si:dkey-126h10.2 [Source:ZFIN%3BAcc:ZDB-GENE-121214-343]	-	-	-	-
ENSDARG00000102178	2962	263	6.21	307	5.92	297	6.33	226	5.47	99	2.30	57	1.28	122	2.81	108	2.45	180.568862285707	-1.28110938919974	0.148245558353059	-8.64180622631996	5.53312154739865e-18	6.77553165052806e-16	Down	7	71472579	71496057	+	emilin2b	elastin microfibril interfacer 2b [Source:ZFIN%3BAcc:ZDB-GENE-080416-1]	-	-	-	-
ENSDARG00000001781	1089	32	2.06	47	2.47	39	2.26	33	2.17	108	6.83	90	5.51	113	7.09	119	7.34	72.6148852117946	1.3858978031339	0.161277939660275	8.59322611668552	8.45608994415274e-18	1.00295424918762e-15	Ups	4	11174245	11199206	+	tspan11	tetraspanin 11 [Source:ZFIN%3BAcc:ZDB-GENE-041210-93]	GO:0007166:cell surface receptor signaling pathway;	GO:0005887:integral component of plasma membrane;GO:0016020:membrane;GO:0016021:integral component of membrane;	-	K17352
ENSDARG00000069796	3918	81	1.45	123	1.79	131	2.11	98	1.79	239	4.20	301	5.12	203	3.54	306	5.25	185.161892542487	1.22810038172278	0.143116470258138	8.58112542538021	9.39493719462932e-18	1.10276117723903e-15	Ups	3	61980885	62088169	+	znf1124	zinc finger protein 1124 [Source:ZFIN%3BAcc:ZDB-GENE-071004-105]	GO:0008150:biological_process;	-	GO:0003676:nucleic acid binding;GO:0003677:DNA binding;GO:0046872:metal ion binding;	-
ENSDARG00000078918	955	84	6.15	98	5.87	91	6.01	74	5.56	22	1.59	25	1.74	19	1.36	27	1.90	53.6669981462896	-1.52200705326921	0.17935763882077	-8.48587806617002	2.14095853487352e-17	2.36591583653779e-15	Down	13	17541535	17554353	+	comtd1	catechol-O-methyltransferase domain containing 1 [Source:ZFIN%3BAcc:ZDB-GENE-030131-1072]	-	-	GO:0008171:O-methyltransferase activity;	-
ENSDARG00000056744	894	73	5.71	82	5.24	81	5.72	71	5.70	16	1.23	12	0.89	26	1.99	17	1.28	46.144956238105	-1.62707918254326	0.193393660072677	-8.41330156289407	3.9862837870746e-17	4.20024525173897e-15	Down	8	21344204	21349649	+	ela2	elastase 2 [Source:ZFIN%3BAcc:ZDB-GENE-041117-1]	GO:0006508:proteolysis;	-	GO:0004252:serine-type endopeptidase activity;GO:0008233:peptidase activity;GO:0008236:serine-type peptidase activity;GO:0016787:hydrolase activity;	-
ENSDARG00000059816	1528	43	1.97	36	1.35	32	1.32	34	1.60	93	4.19	105	4.58	106	4.74	114	5.01	70.7939991852119	1.37530160808023	0.166499481528967	8.2600954396423	1.45556038250562e-16	1.43443295560096e-14	Ups	1	54329621	54331231	-	zgc:136864	zgc:136864 [Source:ZFIN%3BAcc:ZDB-GENE-060331-129]	GO:0008150:biological_process;	GO:0005575:cellular_component;	GO:0003674:molecular_function;	-
ENSDARG00000029822	1825	87	3.34	74	2.32	77	2.66	72	2.83	10	0.38	11	0.40	25	0.94	17	0.63	45.8364255287132	-1.69806950045585	0.205576639623424	-8.26003141002004	1.45634139572799e-16	1.43443295560096e-14	Down	21	11292403	11301351	+	cel.2	carboxyl ester lipase%2C tandem duplicate 2 [Source:ZFIN%3BAcc:ZDB-GENE-061110-10]	GO:0006629:lipid metabolic process;GO:0007158:neuron cell-cell adhesion;GO:0050804:regulation of synaptic transmission;GO:0097105:presynaptic membrane assembly;	GO:0005887:integral component of plasma membrane;GO:0009986:cell surface;GO:0045202:synapse;	GO:0004104:cholinesterase activity;GO:0004620:phospholipase activity;GO:0004872:receptor activity;GO:0010296:prenylcysteine methylesterase activity;GO:0016298:lipase activity;GO:0016787:hydrolase activity;GO:0016788:hydrolase activity, acting on ester bonds;GO:0018731:1-oxa-2-oxocycloheptane lactonase activity;GO:0018732:sulfolactone hydrolase activity;GO:0018733:3,4-dihydrocoumarin hydrolase act…	K12298
ENSDARG00000009196	1345	104	5.41	109	4.63	120	5.63	81	4.32	309	15.82	185	9.17	233	11.83	299	14.93	180.02625258571	1.2345100254779	0.14966027754713	8.24874873754755	1.60061573099875e-16	1.56294606767439e-14	Ups	5	38487211	38495470	+	anxa3a	annexin A3a [Source:ZFIN%3BAcc:ZDB-GENE-040912-58]	-	GO:0005575:cellular_component;	GO:0004859:phospholipase inhibitor activity;GO:0005509:calcium ion binding;GO:0005544:calcium-dependent phospholipid binding;	-
ENSDARG00000089124	555	411	51.82	363	37.39	404	45.95	296	38.25	97	12.04	176	21.13	122	15.01	91	11.01	241.047569658228	-1.3340327467989	0.163197741262073	-8.17433339752314	2.97506105989748e-16	2.79655739630363e-14	Down	3	54883811	54884525	-	si:ch211-5k11.2	si:ch211-5k11.2 [Source:ZFIN%3BAcc:ZDB-GENE-061207-39]	-	-	-	K13826
ENSDARG00000092208	796	24	2.11	24	1.72	36	2.85	26	2.34	85	7.35	96	8.04	89	7.64	78	6.58	57.5829659111877	1.44921732804825	0.179015833886265	8.09547008545059	5.70436311623209e-16	5.23184785567295e-14	Ups	5	61958198	61960685	+	si:ch211-253h3.2	si:ch211-253h3.2 [Source:ZFIN%3BAcc:ZDB-GENE-070705-147]	-	-	-	-
ENSDARG00000093867	475	18	2.65	29	3.49	26	3.45	20	3.02	0	0.00	0	0.00	0	0.00	0	0.00	11.1068047939857	-1.96558064367113	0.243651734811221	-8.0671727832927	7.19446995988776e-16	6.46760009806736e-14	Down	22	6055461	6057911	-	si:dkey-19a16.3	si:dkey-19a16.3 [Source:ZFIN%3BAcc:ZDB-GENE-050208-572]	-	-	-	-
ENSDARG00000077862	1501	23	1.07	23	0.88	31	1.30	20	0.96	0	0.00	0	0.00	0	0.00	1	0.04	11.8585509708004	-1.94575881789939	0.243716668454188	-7.98369200695493	1.42020121484126e-15	1.23269112341049e-13	Down	22	30497792	30508541	+	si:dkey-169i5.4	si:dkey-169i5.4 [Source:ZFIN%3BAcc:ZDB-GENE-030131-8695]	-	GO:0016020:membrane;GO:0016021:integral component of membrane;	-	-
ENSDARG00000038296	2782	108	2.72	158	3.25	125	2.84	114	2.94	48	1.19	25	0.60	49	1.20	46	1.11	81.8470878467261	-1.30977237102684	0.164240578611216	-7.97471844109417	1.52728594812203e-15	1.31555649691089e-13	Down	3	16612683	16620518	+	tmem86b	transmembrane protein 86B [Source:ZFIN%3BAcc:ZDB-GENE-060825-132]	GO:0008150:biological_process;	GO:0016020:membrane;GO:0016021:integral component of membrane;	GO:0003674:molecular_function;	K18575
ENSDARG00000103013	4423	67	1.06	124	1.60	89	1.27	78	1.26	285	4.44	175	2.64	188	2.90	298	4.53	162.475722009978	1.29693196879328	0.162858401216573	7.96355581968774	1.67164549877565e-15	1.42264084231788e-13	Ups	10	21819530	21862679	+	pcdh1g22	protocadherin 1 gamma 22 [Source:ZFIN%3BAcc:ZDB-GENE-030131-2695]	GO:0007155:cell adhesion;GO:0007156:homophilic cell adhesion via plasma membrane adhesion molecules;	GO:0005886:plasma membrane;GO:0016020:membrane;GO:0016021:integral component of membrane;	GO:0005509:calcium ion binding;	K16497
ENSDARG00000025468	881	289	22.95	622	40.36	532	38.12	437	35.58	219	17.12	148	11.19	189	14.65	197	15.02	318.780860147155	-1.11494765098371	0.140272955045559	-7.94841493587692	1.88912986846354e-15	1.56763179634333e-13	Down	8	5222100	5239646	+	bnip3la	BCL2/adenovirus E1B interacting protein 3-like a [Source:ZFIN%3BAcc:ZDB-GENE-030131-2283]	GO:0043065:positive regulation of apoptotic process;GO:0043069:negative regulation of programmed cell death;GO:0051607:defense response to virus;GO:0097345:mitochondrial outer membrane permeabilization;	GO:0005635:nuclear envelope;GO:0005740:mitochondrial envelope;GO:0005741:mitochondrial outer membrane;GO:0005783:endoplasmic reticulum;GO:0016020:membrane;GO:0016021:integral component of membrane;	-	K15465
ENSDARG00000037307	1346	221	11.49	207	8.79	228	10.69	176	9.38	84	4.30	89	4.41	86	4.36	101	5.04	146.713786958266	-1.04866163686953	0.132905332470436	-7.89029015899568	3.01484746070458e-15	2.42192746009934e-13	Down	14	23411967	23416458	+	gnpda1	glucosamine-6-phosphate deaminase 1 [Source:ZFIN%3BAcc:ZDB-GENE-050417-417]	GO:0005975:carbohydrate metabolic process;GO:0006044:N-acetylglucosamine metabolic process;GO:0006046:N-acetylglucosamine catabolic process;GO:0006048:UDP-N-acetylglucosamine biosynthetic process;GO:0019262:N-acetylneuraminate catabolic process;	GO:0005737:cytoplasm;	GO:0004342:glucosamine-6-phosphate deaminase activity;GO:0016787:hydrolase activity;	K02564
ENSDARG00000038822	4780	100	1.46	143	1.71	118	1.56	108	1.62	44	0.63	24	0.33	34	0.49	50	0.70	75.5738147110421	-1.32986108108426	0.16873677208685	-7.88127605285566	3.24054488785707e-15	2.58490506653218e-13	Down	2	31533967	31557620	-	mrc1b	mannose receptor%2C C type 1b [Source:ZFIN%3BAcc:ZDB-GENE-070705-13]	-	GO:0005887:integral component of plasma membrane;GO:0016020:membrane;GO:0016021:integral component of membrane;	GO:0004888:transmembrane signaling receptor activity;	K06560
ENSDARG00000041960	2416	56	1.62	70	1.66	77	2.01	64	1.90	12	0.34	19	0.52	17	0.48	4	0.11	38.867349660959	-1.67180780607411	0.212432385385877	-7.86983492671009	3.55109495570959e-15	2.80301411591098e-13	Down	17	52494712	52501298	-	OLFM4 (1 of many)	si:ch211-173a9.6 [Source:ZFIN%3BAcc:ZDB-GENE-030131-4623]	-	-	-	-
ENSDARG00000057262	2176	113	3.63	103	2.71	112	3.25	100	3.30	38	1.20	26	0.80	40	1.26	33	1.02	69.5242028700824	-1.34792131971285	0.171301959685808	-7.86868592855056	3.58385628883274e-15	2.80929689851961e-13	Down	9	23198739	23212419	+	si:dkey-91i10.3	si:dkey-91i10.3 [Source:ZFIN%3BAcc:ZDB-GENE-081105-124]	GO:0055114:oxidation-reduction process;	-	GO:0004497:monooxygenase activity;GO:0005506:iron ion binding;GO:0016491:oxidoreductase activity;GO:0016705:oxidoreductase activity, acting on paired donors, with incorporation or reduction of molecular oxygen;GO:0020037:heme binding;GO:0046872:metal ion binding;	K00488
ENSDARG00000086775	6528	165	1.77	241	2.11	178	1.72	164	1.80	49	0.52	42	0.43	94	0.98	60	0.62	120.667200059079	-1.31908417729137	0.167658569216699	-7.86768122532675	3.61274709451597e-15	2.82217836824706e-13	Down	23	2810969	2842325	+	top1	topoisomerase (DNA) I [Source:ZFIN%3BAcc:ZDB-GENE-030131-5390]	GO:0006260:DNA replication;GO:0006265:DNA topological change;GO:0006338:chromatin remodeling;GO:0007059:chromosome segregation;	GO:0005694:chromosome;GO:0005730:nucleolus;GO:0031298:replication fork protection complex;	GO:0003677:DNA binding;GO:0003917:DNA topoisomerase type I activity;	-
ENSDARG00000091042	18297	354	1.35	735	2.30	601	2.07	510	2.00	250	0.94	189	0.69	260	0.97	262	0.96	383.279222134741	-1.01883522457031	0.129572855854045	-7.86302978239487	3.74951820312063e-15	2.90895840320188e-13	Down	15	9391030	9443401	-	sacs	sacsin molecular chaperone [Source:ZFIN%3BAcc:ZDB-GENE-110411-146]	-	-	-	K17592
ENSDARG00000096577	3178	81	1.78	75	1.35	69	1.37	63	1.42	17	0.37	22	0.46	14	0.30	18	0.38	44.0757670229192	-1.54069429907811	0.196338416103978	-7.8471362337067	4.2564480420285e-15	3.26844403956642e-13	Down	1	54801002	54837533	+	adgre9	adhesion G protein-coupled receptor E9 [Source:ZFIN%3BAcc:ZDB-GENE-121214-61]	GO:0007166:cell surface receptor signaling pathway;GO:0007186:G-protein coupled receptor signaling pathway;	GO:0016020:membrane;GO:0016021:integral component of membrane;	GO:0004888:transmembrane signaling receptor activity;GO:0004930:G-protein coupled receptor activity;	-
ENSDARG00000055752	4736	66	0.98	96	1.16	75	1.00	58	0.88	194	2.82	139	1.96	313	4.51	213	3.02	143.999323770293	1.37299434187836	0.175231635456475	7.83531089179039	4.67684054449028e-15	3.567311302858e-13	Ups	14	30296641	30302505	-	npas4a	neuronal PAS domain protein 4a [Source:ZFIN%3BAcc:ZDB-GENE-060616-396]	GO:0006351:transcription, DNA-templated;GO:0006355:regulation of transcription, DNA-templated;GO:0030900:forebrain development;GO:0045944:positive regulation of transcription from RNA polymerase II promoter;	GO:0005634:nucleus;	GO:0000981:sequence-specific DNA binding RNA polymerase II transcription factor activity;GO:0003677:DNA binding;GO:0046983:protein dimerization activity;	-
ENSDARG00000016081	933	302	22.65	299	18.32	252	17.05	218	16.76	123	9.08	79	5.64	108	7.91	128	9.22	185.328319726308	-1.10768479598763	0.142385189556594	-7.77949447858377	7.28149234598153e-15	5.4016067225406e-13	Down	2	5596660	5605556	-	cldn15la	claudin 15-like a [Source:ZFIN%3BAcc:ZDB-GENE-010328-12]	-	GO:0005886:plasma membrane;GO:0005923:bicellular tight junction;GO:0016020:membrane;GO:0016021:integral component of membrane;GO:0030054:cell junction;	GO:0005198:structural molecule activity;	K06087
ENSDARG00000093936	1676	100	4.17	100	3.41	115	4.33	104	4.45	26	1.07	40	1.59	26	1.06	39	1.56	67.6194923069487	-1.36104479882168	0.175243934044396	-7.76657295582555	8.06381413585673e-15	5.93109238421098e-13	Down	18	7632446	7634646	+	si:dkeyp-1h4.6	si:dkeyp-1h4.6 [Source:ZFIN%3BAcc:ZDB-GENE-060503-841]	-	-	-	-
ENSDARG00000093237	2949	63	1.49	85	1.65	67	1.43	51	1.24	8	0.19	2	0.05	21	0.49	13	0.30	37.3932035040612	-1.71775359167922	0.223332694405677	-7.69145599685002	1.45469965206758e-14	1.03958252107063e-12	Down	1	40751423	40761220	+	si:ch211-89o9.4	si:ch211-89o9.4 [Source:ZFIN%3BAcc:ZDB-GENE-090313-134]	-	-	GO:0000166:nucleotide binding;	-
ENSDARG00000094696	594	73	8.60	76	7.31	71	7.54	53	6.40	22	2.55	6	0.67	11	1.26	18	2.04	40.197319422432	-1.61779758581151	0.210955729652665	-7.66889616354664	1.73482802665464e-14	1.22814981611982e-12	Down	5	25479025	25482989	+	si:dkey-201c13.2	si:dkey-201c13.2 [Source:ZFIN%3BAcc:ZDB-GENE-060526-243]	-	-	-	-
ENSDARG00000095863	603	2382	276.41	2580	244.59	2355	246.51	2184	259.76	815	93.09	1064	117.57	594	67.27	759	84.56	1562.84063227037	-1.28152735201019	0.167250480617332	-7.66232388259812	1.82598439278691e-14	1.28865577676619e-12	Down	16	45947764	45950606	-	afp4	antifreeze protein type IV [Source:ZFIN%3BAcc:ZDB-GENE-030131-5217]	GO:0006695:cholesterol biosynthetic process;GO:0010873:positive regulation of cholesterol esterification;GO:0010898:positive regulation of triglyceride catabolic process;GO:0019433:triglyceride catabolic process;GO:0030300:regulation of intestinal cholesterol absorption;GO:0031102:neuron projection regeneration;GO:0033344:cholesterol efflux;GO:0033700:phospholipid efflux;GO:0034372:very-low-densi…	GO:0034364:high-density lipoprotein particle;GO:0042627:chylomicron;GO:0072562:blood microparticle;	GO:0015485:cholesterol binding;GO:0017127:cholesterol transporter activity;GO:0031210:phosphatidylcholine binding;GO:0060228:phosphatidylcholine-sterol O-acyltransferase activator activity;	-
ENSDARG00000101598	3786	4	0.07	2	0.03	4	0.07	3	0.06	27	0.49	37	0.65	29	0.52	29	0.51	17.1217379522997	1.82196495412709	0.237931048090972	7.65753342720731	1.8953802433181e-14	1.32934811244979e-12	Ups	4	45323401	45348614	-	si:ch211-215p11.1	si:ch211-215p11.1 [Source:ZFIN%3BAcc:ZDB-GENE-060531-33]	-	-	-	-
ENSDARG00000089724	2517	55	1.53	70	1.59	59	1.48	45	1.28	15	0.41	7	0.19	13	0.35	15	0.40	33.8175191490391	-1.58498476001304	0.208119448848658	-7.61574551913033	2.62173777146862e-14	1.79434584516163e-12	Down	11	25039132	25054093	+	cyldb	cylindromatosis (turban tumor syndrome)%2C b [Source:ZFIN%3BAcc:ZDB-GENE-100208-1]	GO:0016579:protein deubiquitination;	-	GO:0036459:ubiquitinyl hydrolase activity;	-
ENSDARG00000102848	1041	3	0.20	1	0.05	0	0.00	0	0.00	30	1.98	43	2.75	24	1.57	15	0.97	14.8082496012132	1.82444006710921	0.243700463891206	7.48640375146631	7.07864117803252e-14	4.52993043071042e-12	Ups	4	45204487	45224791	+	si:ch211-215p11.5	si:ch211-215p11.5 [Source:ZFIN%3BAcc:ZDB-GENE-060531-37]	-	-	-	-
ENSDARG00000010925	1748	161	6.44	189	6.18	161	5.81	141	5.79	77	3.03	54	2.06	82	3.20	60	2.31	113.311527284066	-1.0693247007899	0.142921283156296	-7.48191366026643	7.32480651398422e-14	4.64807189825766e-12	Down	7	61506635	61515990	-	HTRA3 (1 of many)	HtrA serine peptidase 3 [Source:HGNC Symbol%3BAcc:HGNC:30406]	-	-	-	-
ENSDARG00000090876	3615	26	0.50	50	0.79	30	0.52	34	0.67	194	3.70	59	1.09	178	3.36	173	3.21	93.0649139168361	1.5984827627242	0.214938050646327	7.43694640347533	1.03039331200919e-13	6.44821273211497e-12	Ups	3	3090906	3114759	-	TMEM184B (1 of many)	si:dkey-217f16.5 [Source:ZFIN%3BAcc:ZDB-GENE-111011-1]	-	GO:0016020:membrane;GO:0016021:integral component of membrane;	-	-
ENSDARG00000094386	2271	48	1.48	66	1.66	54	1.50	31	0.98	8	0.24	2	0.06	8	0.24	13	0.38	27.6059354954413	-1.6950425626229	0.227971573183405	-7.43532423342638	1.04311783863692e-13	6.47418945657009e-12	Down	10	26672759	26690880	+	adgrg4b	adhesion G protein-coupled receptor G4b [Source:ZFIN%3BAcc:ZDB-GENE-091204-201]	-	-	-	K08455
ENSDARG00000095522	1174	0	0.00	1	0.05	0	0.00	2	0.12	28	1.64	12	0.68	41	2.38	25	1.43	13.7756717155096	1.80879286597871	0.243542230167246	7.42701939099667	1.11072082721566e-13	6.81904325738309e-12	Ups	16	22211396	22218204	-	si:dkey-71b5.3	si:dkey-71b5.3 [Source:ZFIN%3BAcc:ZDB-GENE-100922-91]	-	-	-	-
ENSDARG00000077219	3236	28	0.61	53	0.94	30	0.59	32	0.71	6	0.13	6	0.12	1	0.02	2	0.04	18.9223960944184	-1.76525628241126	0.237910556039713	-7.41983168715137	1.17269264474885e-13	7.18004842544339e-12	Down	2	31631315	31642991	+	PLXDC2 (1 of many)	si:ch211-106h4.6 [Source:ZFIN%3BAcc:ZDB-GENE-070705-16]	-	GO:0016020:membrane;GO:0016021:integral component of membrane;	-	-
ENSDARG00000098417	662	19	2.01	62	5.35	39	3.72	38	4.12	102	10.61	117	11.78	102	10.52	122	12.38	74.8261531903919	1.32356432458109	0.179408289809293	7.37738666361521	1.61426683384455e-13	9.67449758040064e-12	Ups	4	30383	34259	+	syn3	synapsin III [Source:ZFIN%3BAcc:ZDB-GENE-141212-325]	GO:0007269:neurotransmitter secretion;	GO:0008021:synaptic vesicle;	GO:0003824:catalytic activity;GO:0005524:ATP binding;	-
ENSDARG00000021233	1948	129	4.63	164	4.81	152	4.93	123	4.53	51	1.80	46	1.57	76	2.66	57	1.97	97.4995122217978	-1.09866834646363	0.1494083196701	-7.3534616337935	1.93138461409577e-13	1.14538185988811e-11	Down	3	52429893	52445947	+	pgls	6-phosphogluconolactonase [Source:ZFIN%3BAcc:ZDB-GENE-040822-9]	GO:0005975:carbohydrate metabolic process;GO:0006098:pentose-phosphate shunt;	GO:0005575:cellular_component;	GO:0017057:6-phosphogluconolactonase activity;	K01057
ENSDARG00000103065	2161	57	1.85	63	1.67	60	1.75	43	1.43	106	3.38	119	3.67	143	4.52	136	4.23	90.8075873622243	1.11396399848976	0.151699342277721	7.34323551944207	2.08491170614697e-13	1.22679454002736e-11	Ups	13	51524866	51527026	+	CABZ01088567.1	-	-	-	-	-
ENSDARG00000077559	3534	124	2.46	181	2.93	147	2.63	127	2.58	59	1.15	71	1.34	39	0.75	54	1.03	97.7847838724016	-1.14315564490578	0.155684668239188	-7.34276314960881	2.09228601866281e-13	1.22794423489086e-11	Down	16	55351722	55368199	+	CABZ01052290.1	-	-	-	-	-
ENSDARG00000079933	1516	174	8.03	302	11.39	269	11.20	230	10.88	126	5.72	61	2.68	92	4.14	98	4.34	164.321744337005	-1.13765264020115	0.155789037202411	-7.30252051511839	2.82426229150183e-13	1.61976804940968e-11	Down	10	26540621	26551029	-	SLC46A3 (1 of many)	si:dkey-5g14.1 [Source:ZFIN%3BAcc:ZDB-GENE-091204-361]	GO:0055085:transmembrane transport;	GO:0016021:integral component of membrane;	-	K20840
ENSDARG00000077090	2274	78	2.40	85	2.14	85	2.36	70	2.21	18	0.55	17	0.50	36	1.08	15	0.44	49.3745337218132	-1.43131516300832	0.197223987999955	-7.25730768109528	3.94870822442463e-13	2.22522477900785e-11	Down	4	14637554	14643624	-	si:ch211-127b11.1	si:ch211-127b11.1 [Source:ZFIN%3BAcc:ZDB-GENE-041210-159]	GO:0007162:negative regulation of cell adhesion;GO:0008360:regulation of cell shape;GO:0030334:regulation of cell migration;GO:0043087:regulation of GTPase activity;GO:0050772:positive regulation of axonogenesis;GO:0071526:semaphorin-plexin signaling pathway;GO:1902287:semaphorin-plexin signaling pathway involved in axon guidance;	GO:0002116:semaphorin receptor complex;GO:0005887:integral component of plasma membrane;GO:0016020:membrane;GO:0016021:integral component of membrane;	GO:0017154:semaphorin receptor activity;	-
ENSDARG00000062632	5107	30	0.41	31	0.35	33	0.41	35	0.49	74	1.00	144	1.88	113	1.51	85	1.12	68.6839588363669	1.40494971800707	0.1939436080855	7.24411457472577	4.35273347235874e-13	2.43473639710654e-11	Ups	25	31547311	31608285	+	duox	dual oxidase [Source:ZFIN%3BAcc:ZDB-GENE-091117-14]	GO:0002523:leukocyte migration involved in inflammatory response;GO:0006590:thyroid hormone generation;GO:0006979:response to oxidative stress;GO:0009611:response to wounding;GO:0009617:response to bacterium;GO:0030593:neutrophil chemotaxis;GO:0048246:macrophage chemotaxis;GO:0050665:hydrogen peroxide biosynthetic process;GO:0050832:defense response to fungus;GO:0055114:oxidation-reduction proces…	GO:0016020:membrane;GO:0016021:integral component of membrane;	GO:0004601:peroxidase activity;GO:0005509:calcium ion binding;GO:0016174:NAD(P)H oxidase activity;GO:0016491:oxidoreductase activity;GO:0020037:heme binding;	K13411
ENSDARG00000042613	766	44	4.02	49	3.66	68	5.60	70	6.55	12	1.08	4	0.35	17	1.52	10	0.88	33.6176506506204	-1.60538823593551	0.224330655825198	-7.15634798119814	8.28546651325898e-13	4.44784261590922e-11	Down	24	38204713	38206185	-	crp3	C-reactive protein 3 [Source:ZFIN%3BAcc:ZDB-GENE-060503-220]	-	-	GO:0046872:metal ion binding;	-
ENSDARG00000104207	1671	98	4.10	133	4.55	119	4.50	92	3.95	24	0.99	43	1.71	48	1.96	43	1.73	73.0671358768993	-1.206267003767	0.168863750467982	-7.14343368795258	9.10278459991213e-13	4.80686438989299e-11	Down	21	40595568	40607603	-	pcyt1bb	phosphate cytidylyltransferase 1%2C choline%2C beta b [Source:ZFIN%3BAcc:ZDB-GENE-051120-48]	GO:0009058:biosynthetic process;	GO:0005575:cellular_component;	GO:0003824:catalytic activity;	K00968
ENSDARG00000051914	2762	52	1.32	53	1.10	47	1.07	38	0.99	7	0.17	6	0.14	15	0.37	10	0.24	27.8001809868694	-1.57080486375645	0.220163157009991	-7.13473082912402	9.69767450900829e-13	5.08544255386745e-11	Down	5	51521297	51531221	+	slc14a2	solute carrier family 14 (urea transporter)%2C member 2 [Source:ZFIN%3BAcc:ZDB-GENE-030131-4833]	GO:0006508:proteolysis;GO:0015840:urea transport;GO:0071918:urea transmembrane transport;	GO:0016020:membrane;GO:0016021:integral component of membrane;	GO:0004252:serine-type endopeptidase activity;GO:0015204:urea transmembrane transporter activity;	K08716
ENSDARG00000076820	2000	83	2.90	92	2.63	95	3.00	74	2.65	31	1.07	12	0.40	33	1.13	28	0.94	54.7189178072836	-1.33977992394185	0.189982762966017	-7.05211306028595	1.76220920997241e-12	8.85168235980377e-11	Down	19	25410047	25421386	-	xkr8.2	XK%2C Kell blood group complex subunit-related family%2C member 8%2C tandem duplicate 2 [Source:ZFIN%3BAcc:ZDB-GENE-110106-2]	GO:0070782:phosphatidylserine exposure on apoptotic cell surface;	GO:0005886:plasma membrane;GO:0016020:membrane;GO:0016021:integral component of membrane;	-	-
ENSDARG00000038293	1544	36	1.63	49	1.81	42	1.72	42	1.95	8	0.36	3	0.13	13	0.57	7	0.30	24.2971369481247	-1.58824709956521	0.225292714117988	-7.04970467324314	1.79297923059868e-12	8.98631670132357e-11	Down	6	27136059	27305208	-	zgc:103559	zgc:103559 [Source:ZFIN%3BAcc:ZDB-GENE-041212-22]	GO:0000256:allantoin catabolic process;GO:0006145:purine nucleobase catabolic process;	GO:0005737:cytoplasm;	GO:0004038:allantoinase activity;GO:0008270:zinc ion binding;GO:0016787:hydrolase activity;GO:0016810:hydrolase activity, acting on carbon-nitrogen (but not peptide) bonds;GO:0016812:hydrolase activity, acting on carbon-nitrogen (but not peptide) bonds, in cyclic amides;GO:0050897:cobalt ion binding;	K01466
ENSDARG00000057035	1193	252	14.78	260	12.46	257	13.60	237	14.25	95	5.48	60	3.35	138	7.90	110	6.19	173.145277092499	-1.10757881273039	0.157563161330466	-7.02942745866466	2.07382736541663e-12	1.02577478463206e-10	Down	10	24671777	24678779	-	stoml3b	stomatin (EPB72)-like 3b [Source:ZFIN%3BAcc:ZDB-GENE-050417-366]	GO:0008150:biological_process;	GO:0016020:membrane;GO:0016021:integral component of membrane;	GO:0003674:molecular_function;	K17286
ENSDARG00000090185	979	312	22.30	296	17.28	276	17.79	269	19.71	125	8.79	53	3.61	111	7.74	133	9.13	193.779229272651	-1.19323340805479	0.170285468302527	-7.00725329030956	2.43042048680539e-12	1.18661089888124e-10	Down	25	26311376	26315051	-	si:dkeyp-73b11.8	si:dkeyp-73b11.8 [Source:ZFIN%3BAcc:ZDB-GENE-131120-176]	-	GO:0016020:membrane;GO:0016021:integral component of membrane;	GO:0004867:serine-type endopeptidase inhibitor activity;	-
ENSDARG00000045155	1103	241	15.29	262	13.58	185	10.59	180	11.70	91	5.68	102	6.16	106	6.56	72	4.39	152.140414539533	-1.03491448620667	0.147723195251162	-7.00576835240454	2.4563403655504e-12	1.19668676647696e-10	Down	12	19016578	19021818	+	phf5a	PHD finger protein 5A [Source:ZFIN%3BAcc:ZDB-GENE-021219-3]	GO:0045292:mRNA cis splicing, via spliceosome;	GO:0005686:U2 snRNP;GO:0005689:U12-type spliceosomal complex;GO:0071011:precatalytic spliceosome;GO:0071013:catalytic step 2 spliceosome;	-	K12834
ENSDARG00000068431	1830	35	1.34	59	1.84	39	1.35	57	2.23	2	0.08	11	0.40	12	0.45	7	0.26	26.9897774697569	-1.60602755629596	0.229775437262807	-6.9895528235207	2.75763774031806e-12	1.32354926629588e-10	Down	2	44067463	44102412	+	si:ch211-195h23.3	si:ch211-195h23.3 [Source:ZFIN%3BAcc:ZDB-GENE-070912-174]	GO:0032088:negative regulation of NF-kappaB transcription factor activity;GO:0042981:regulation of apoptotic process;	GO:0005634:nucleus;GO:0005737:cytoplasm;	GO:0097153:cysteine-type endopeptidase activity involved in apoptotic process;	-
ENSDARG00000074818	3451	2	0.04	8	0.13	2	0.04	8	0.17	34	0.68	31	0.60	35	0.69	28	0.55	18.6519743451908	1.63566545066911	0.235577878832902	6.94320476426952	3.83303198710704e-12	1.79038158012212e-10	Ups	7	6344395	6385940	+	si:cabz01036022.1	si:cabz01036022.1 [Source:ZFIN%3BAcc:ZDB-GENE-160113-144]	GO:0042981:regulation of apoptotic process;	GO:0016020:membrane;GO:0016021:integral component of membrane;	-	-
ENSDARG00000077201	7171	32	0.31	51	0.41	58	0.51	50	0.50	14	0.13	7	0.07	6	0.06	12	0.11	27.9151965138819	-1.52644258191501	0.222198482315201	-6.86972550851931	6.43255564483877e-12	2.90285090793182e-10	Down	2	23224954	23272307	-	myo7bb	myosin VIIBb [Source:ZFIN%3BAcc:ZDB-GENE-070912-482]	-	GO:0005856:cytoskeleton;GO:0016459:myosin complex;	GO:0000166:nucleotide binding;GO:0003774:motor activity;GO:0003779:actin binding;GO:0005524:ATP binding;	-
ENSDARG00000009822	1816	32	1.23	43	1.35	35	1.22	36	1.42	103	3.91	90	3.30	98	3.69	71	2.63	63.6200480588357	1.18165493097674	0.172022408608688	6.8691918717679	6.45666160335447e-12	2.90793661953066e-10	Ups	23	21535470	21544507	-	her4.4	hairy-related 4%2C tandem duplicate 4 [Source:ZFIN%3BAcc:ZDB-GENE-081031-104]	GO:0006351:transcription, DNA-templated;GO:0006355:regulation of transcription, DNA-templated;GO:0048936:peripheral nervous system neuron axonogenesis;	GO:0005634:nucleus;	GO:0003677:DNA binding;GO:0046983:protein dimerization activity;	-
ENSDARG00000017217	6601	51	0.54	52	0.45	51	0.49	57	0.62	120	1.25	95	0.96	117	1.21	126	1.28	83.8138399211568	1.04822746282921	0.154946135799867	6.76510877420742	1.33209080693378e-11	5.74803526481485e-10	Ups	15	46206634	46369552	+	igsf11	immunoglobulin superfamily member 11 [Source:ZFIN%3BAcc:ZDB-GENE-080303-21]	GO:0050934:late stripe melanocyte differentiation;GO:0097324:melanocyte migration;	GO:0016020:membrane;GO:0016021:integral component of membrane;	-	K06791
ENSDARG00000105188	3243	73	1.58	85	1.50	94	1.83	76	1.68	34	0.72	16	0.33	12	0.25	31	0.64	51.429821625013	-1.35859794802488	0.201032502265827	-6.75810096731719	1.39812091082093e-11	5.99868013517754e-10	Down	14	33448983	33483081	-	si:dkey-76i15.1	si:dkey-76i15.1 [Source:ZFIN%3BAcc:ZDB-GENE-160113-76]	-	GO:0005882:intermediate filament;	GO:0005198:structural molecule activity;	-
ENSDARG00000087625	1518	68	3.13	59	2.22	62	2.58	38	1.80	12	0.54	19	0.83	13	0.58	8	0.35	34.1408420564638	-1.46777491498454	0.217324807253696	-6.7538305154051	1.43991946288715e-11	6.16633941630351e-10	Down	17	52503650	52509632	-	OLFM4 (1 of many)	si:ch211-173a9.7 [Source:ZFIN%3BAcc:ZDB-GENE-131120-11]	-	-	-	-
ENSDARG00000035018	1621	316	13.64	339	11.96	303	11.80	253	11.19	128	5.44	176	7.23	84	3.54	118	4.89	210.904513793749	-1.04754697996783	0.155474101109314	-6.73775871668362	1.60848375274827e-11	6.81095157659053e-10	Down	5	29193905	29203140	+	thy1	Thy-1 cell surface antigen [Source:ZFIN%3BAcc:ZDB-GENE-030131-8561]	GO:0001525:angiogenesis;GO:0006469:negative regulation of protein kinase activity;GO:0007010:cytoskeleton organization;GO:0007155:cell adhesion;GO:0030334:regulation of cell migration;GO:0030336:negative regulation of cell migration;GO:0046549:retinal cone cell development;GO:0048041:focal adhesion assembly;GO:0050771:negative regulation of axonogenesis;GO:0050852:T cell receptor signaling pathwa…	GO:0030425:dendrite;GO:0031362:anchored component of external side of plasma membrane;GO:0043209:myelin sheath;GO:0045121:membrane raft;	GO:0005096:GTPase activator activity;GO:0005178:integrin binding;GO:0019901:protein kinase binding;GO:0034235:GPI anchor binding;	K06514
ENSDARG00000030604	2746	174	4.43	237	4.93	199	4.57	204	5.33	98	2.46	34	0.83	88	2.19	64	1.57	134.149874799194	-1.20998003097739	0.179950638646554	-6.72395519170087	1.76856839695744e-11	7.37848038023458e-10	Down	15	5734674	5754680	-	phkg1a	phosphorylase kinase%2C gamma 1a (muscle) [Source:ZFIN%3BAcc:ZDB-GENE-061103-385]	GO:0001525:angiogenesis;GO:0005978:glycogen biosynthetic process;GO:0006468:protein phosphorylation;GO:0016310:phosphorylation;	GO:0005964:phosphorylase kinase complex;	GO:0000166:nucleotide binding;GO:0004672:protein kinase activity;GO:0004674:protein serine/threonine kinase activity;GO:0004689:phosphorylase kinase activity;GO:0005516:calmodulin binding;GO:0005524:ATP binding;GO:0016301:kinase activity;GO:0016740:transferase activity;	K00871
ENSDARG00000098805	3465	56	1.13	142	2.34	92	1.68	113	2.34	28	0.56	8	0.15	25	0.49	32	0.62	59.7096080638923	-1.45799323922272	0.217425597655328	-6.70571107976896	2.00427938171701e-11	8.24046190806118e-10	Down	1	43368763	43386303	-	vwa11	von Willebrand factor A domain containing 11 [Source:ZFIN%3BAcc:ZDB-GENE-141211-58]	-	-	-	-
ENSDARG00000101861	3437	83	1.69	99	1.65	65	1.19	74	1.54	25	0.50	25	0.48	24	0.48	34	0.66	52.4992432987267	-1.23554807949496	0.184353401793769	-6.70206281778916	2.05497653763032e-11	8.43359392816619e-10	Down	3	12580933	12588861	+	cyp2k19	cytochrome P450%2C family 2%2C subfamily k%2C polypeptide 19 [Source:ZFIN%3BAcc:ZDB-GENE-091211-1]	GO:0019373:epoxygenase P450 pathway;GO:0055114:oxidation-reduction process;	-	GO:0004497:monooxygenase activity;GO:0005506:iron ion binding;GO:0008392:arachidonic acid epoxygenase activity;GO:0008395:steroid hydroxylase activity;GO:0016491:oxidoreductase activity;GO:0016705:oxidoreductase activity, acting on paired donors, with incorporation or reduction of molecular oxygen;GO:0016712:oxidoreductase activity, acting on paired donors, with incorporation or reduction of mole…	-
ENSDARG00000043722	1397	176	8.82	182	7.45	172	7.77	138	7.08	41	2.02	23	1.10	86	4.20	36	1.73	104.369650950455	-1.36804930123932	0.204353544717573	-6.69452200171051	2.16377730741712e-11	8.84805254913851e-10	Down	25	16485772	16493061	-	cpa4	carboxypeptidase A4 [Source:ZFIN%3BAcc:ZDB-GENE-040704-61]	GO:0006508:proteolysis;	GO:0005615:extracellular space;	GO:0004180:carboxypeptidase activity;GO:0004181:metallocarboxypeptidase activity;GO:0008233:peptidase activity;GO:0008237:metallopeptidase activity;GO:0008270:zinc ion binding;GO:0016787:hydrolase activity;GO:0046872:metal ion binding;	K01298
ENSDARG00000095633	1757	44	1.75	78	2.54	50	1.80	57	2.33	9	0.35	16	0.61	20	0.78	14	0.54	34.8772886076312	-1.4006485622973	0.209309176864941	-6.69176852766987	2.20489445048936e-11	8.99994214079028e-10	Down	8	20800499	20806257	-	si:ch211-133l5.7	si:ch211-133l5.7 [Source:ZFIN%3BAcc:ZDB-GENE-081104-117]	-	GO:0016020:membrane;GO:0016021:integral component of membrane;	-	-
ENSDARG00000095351	1440	115	5.59	132	5.24	86	3.77	90	4.48	39	1.87	38	1.76	43	2.04	42	1.96	71.6530393526688	-1.12750548763436	0.168553795030852	-6.68929161415785	2.242534656052e-11	9.12071455982083e-10	Down	8	44347085	44351323	-	si:ch73-308b14.1	si:ch73-308b14.1 [Source:ZFIN%3BAcc:ZDB-GENE-091204-411]	-	-	-	-
ENSDARG00000098395	645	4	0.43	7	0.62	5	0.49	4	0.44	21	2.24	39	4.03	25	2.65	43	4.48	18.6279137476548	1.58646242634814	0.23778066372121	6.67195726313649	2.5241408316859e-11	1.01566405685635e-09	Ups	25	8448372	8474177	-	si:ch73-166c6.2	si:ch73-166c6.2 [Source:ZFIN%3BAcc:ZDB-GENE-131127-565]	-	-	-	-
ENSDARG00000098017	614	33	3.76	42	3.91	38	3.91	34	3.97	72	8.08	104	11.29	110	12.23	78	8.53	63.9810631650452	1.16657069399635	0.176623371094044	6.60484898895515	3.97922754269741e-11	1.55423139228047e-09	Ups	3	52974021	52976681	+	pet100	PET100 homolog [Source:ZFIN%3BAcc:ZDB-GENE-131121-608]	GO:0033617:mitochondrial respiratory chain complex IV assembly;	GO:0005739:mitochondrion;	-	K18186
ENSDARG00000025983	3719	47	0.88	78	1.20	84	1.43	56	1.08	188	3.48	108	1.94	161	2.96	143	2.58	107.708198614449	1.09306819178786	0.165669185519339	6.59789681684808	4.17031332660997e-11	1.62048504461445e-09	Ups	20	2112730	2179604	+	l3mbtl3	l(3)mbt-like 3 (Drosophila) [Source:ZFIN%3BAcc:ZDB-GENE-040724-127]	GO:0006355:regulation of transcription, DNA-templated;	GO:0005634:nucleus;	GO:0003700:sequence-specific DNA binding transcription factor activity;GO:0008270:zinc ion binding;	-
ENSDARG00000060350	1098	203	12.94	300	15.62	214	12.30	172	11.23	92	5.77	46	2.79	110	6.84	98	6.00	149.912398049798	-1.10063574061477	0.168212591848686	-6.54312336858128	6.02470896798469e-11	2.29770634614016e-09	Down	2	37225004	37233532	+	apoda.2	apolipoprotein Da%2C duplicate 2 [Source:ZFIN%3BAcc:ZDB-GENE-070912-551]	GO:0006810:transport;	GO:0005576:extracellular region;	GO:0005215:transporter activity;GO:0008289:lipid binding;GO:0036094:small molecule binding;	-
ENSDARG00000094946	1756	16	0.64	25	0.81	33	1.19	26	1.06	68	2.67	56	2.12	92	3.58	71	2.72	48.4065442902778	1.27234371777399	0.194571984621517	6.53919278383764	6.18517548194305e-11	2.34705134619662e-09	Ups	18	40582102	40592912	+	si:ch211-132b12.2	si:ch211-132b12.2 [Source:ZFIN%3BAcc:ZDB-GENE-050420-178]	GO:0006810:transport;GO:0006836:neurotransmitter transport;GO:0007268:synaptic transmission;GO:0015812:gamma-aminobutyric acid transport;	GO:0005887:integral component of plasma membrane;GO:0016020:membrane;GO:0016021:integral component of membrane;GO:0043005:neuron projection;	GO:0005328:neurotransmitter:sodium symporter activity;GO:0005332:gamma-aminobutyric acid:sodium symporter activity;GO:0015293:symporter activity;	K05039
ENSDARG00000093153	651	31	3.33	37	3.25	25	2.42	40	4.41	8	0.85	0	0.00	2	0.21	7	0.72	18.3611651347	-1.56610754251313	0.240524919204917	-6.51120702042051	7.45493161542793e-11	2.76405926048943e-09	Down	23	9372604	9373591	+	si:ch73-268e11.2	si:ch73-268e11.2 [Source:ZFIN%3BAcc:ZDB-GENE-090313-146]	-	-	-	-
ENSDARG00000019260	1351	129	6.68	125	5.29	105	4.91	114	6.05	43	2.19	49	2.42	60	3.03	43	2.14	82.3913963288143	-1.05703313597919	0.162891295379304	-6.48919350489422	8.62970711091883e-11	3.14304477316327e-09	Down	9	49008553	49038903	-	dhrs9	dehydrogenase/reductase (SDR family) member 9 [Source:ZFIN%3BAcc:ZDB-GENE-030131-1249]	GO:0001947:heart looping;GO:0014032:neural crest cell development;GO:0031017:exocrine pancreas development;GO:0035138:pectoral fin morphogenesis;GO:0042572:retinol metabolic process;GO:0042574:retinal metabolic process;GO:0048546:digestive tract morphogenesis;GO:0048703:embryonic viscerocranium morphogenesis;GO:0060047:heart contraction;	-	GO:0004745:retinol dehydrogenase activity;GO:0016491:oxidoreductase activity;	-
ENSDARG00000097653	2331	0	0.00	0	0.00	0	0.00	0	0.00	12	0.35	18	0.51	38	1.11	10	0.29	9.89729654888566	1.54428389375779	0.238164755894416	6.48409916050888	8.92635021470765e-11	3.23031210485602e-09	Ups	15	36500175	36511774	-	si:dkey-23k10.3	si:dkey-23k10.3 [Source:ZFIN%3BAcc:ZDB-GENE-131126-11]	-	-	-	-
ENSDARG00000075766	1827	105	4.02	99	3.10	89	3.07	88	3.45	37	1.39	8	0.29	25	0.93	35	1.29	59.6680434386473	-1.34787941159215	0.209964916492594	-6.41954586560512	1.36681472400632e-10	4.81552422358309e-09	Down	17	12005463	12021706	+	sccpdha	saccharopine dehydrogenase a [Source:ZFIN%3BAcc:ZDB-GENE-040718-51]	GO:0055114:oxidation-reduction process;	-	GO:0016491:oxidoreductase activity;	-
ENSDARG00000052089	2404	43	1.25	55	1.31	66	1.73	55	1.64	15	0.43	15	0.42	18	0.51	17	0.48	34.6999518942222	-1.29414013889768	0.20288819165944	-6.37858777444264	1.78728399004488e-10	6.12704341621855e-09	Down	7	61918743	61934582	-	CCKAR	cholecystokinin A receptor [Source:HGNC Symbol%3BAcc:HGNC:1570]	-	-	-	K04194
ENSDARG00000100641	62	4	4.51	5	4.61	4	4.07	0	0.00	14	15.55	37	39.76	24	26.44	57	61.76	18.2408635877525	1.55162338606064	0.243689704479053	6.36720943700769	1.92498245590314e-10	6.57745890739514e-09	Ups	15	150458	150519	-	snoU2_19	Small nucleolar RNA U2-19 [Source:RFAM%3BAcc:RF00494]	-	-	-	-
ENSDARG00000101473	914	22	1.68	23	1.44	34	2.35	33	2.59	5	0.38	2	0.15	3	0.22	5	0.37	15.5680540100617	-1.52983558528829	0.240348890293884	-6.36506198725403	1.95210882262897e-10	6.66010139575853e-09	Down	21	45551864	45554058	-	si:ch211-25g7.5	si:ch211-25g7.5 [Source:ZFIN%3BAcc:ZDB-GENE-131121-401]	-	GO:0016020:membrane;GO:0016021:integral component of membrane;	-	-
ENSDARG00000055270	3234	23	0.50	20	0.35	12	0.23	10	0.22	50	1.06	49	1.01	58	1.22	51	1.06	34.2878616258991	1.31970018243971	0.207829047030321	6.34993135606869	2.15411026342423e-10	7.29831704618852e-09	Ups	17	27319343	27366100	-	si:ch1073-358c10.1	si:ch1073-358c10.1 [Source:ZFIN%3BAcc:ZDB-GENE-050309-123]	GO:0006979:response to oxidative stress;GO:0030091:protein repair;GO:0055114:oxidation-reduction process;	GO:0016020:membrane;GO:0016021:integral component of membrane;	GO:0008113:peptide-methionine (S)-S-oxide reductase activity;GO:0016671:oxidoreductase activity, acting on a sulfur group of donors, disulfide as acceptor;	K07304
ENSDARG00000100311	4889	56	0.80	88	1.03	75	0.97	63	0.92	9	0.13	32	0.44	18	0.25	8	0.11	42.3079246528914	-1.39608301976759	0.220509865523366	-6.33115900031991	2.43326434607793e-10	8.19066426390036e-09	Down	4	49692145	49748633	+	si:dkey-165e24.1	si:dkey-165e24.1 [Source:ZFIN%3BAcc:ZDB-GENE-081103-19]	-	-	GO:0000166:nucleotide binding;GO:0005524:ATP binding;	-
ENSDARG00000061858	1240	19	1.07	24	1.11	28	1.43	12	0.69	3	0.17	0	0.00	0	0.00	2	0.11	10.5254262039286	-1.53477712205021	0.243528213697087	-6.30225590189418	2.93344307758071e-10	9.70134590941802e-09	Down	3	21095202	21100120	+	zgc:153968	zgc:153968 [Source:ZFIN%3BAcc:ZDB-GENE-061027-211]	GO:0006508:proteolysis;	GO:0005575:cellular_component;	GO:0004252:serine-type endopeptidase activity;	-
ENSDARG00000103755	3332	73	1.53	76	1.30	81	1.53	63	1.36	28	0.58	25	0.50	30	0.61	26	0.52	49.3051730816352	-1.13150309542984	0.179846215671625	-6.29150350038951	3.14405725142337e-10	1.02778460279574e-08	Down	4	39287490	39324901	+	si:dkeyp-4c4.1	si:dkeyp-4c4.1 [Source:ZFIN%3BAcc:ZDB-GENE-081104-4]	-	-	GO:0000166:nucleotide binding;GO:0005524:ATP binding;	-
ENSDARG00000096046	747	31	2.90	51	3.90	34	2.87	32	3.07	7	0.65	9	0.80	11	1.01	4	0.36	21.6065652445937	-1.42667929900945	0.227975656736888	-6.25803350862154	3.89862066551121e-10	1.25990517198989e-08	Down	4	44090996	44094214	+	si:ch211-209p16.4	si:ch211-209p16.4 [Source:ZFIN%3BAcc:ZDB-GENE-110914-88]	-	-	-	-
ENSDARG00000097770	2039	56	1.92	61	1.71	59	1.83	54	1.90	107	3.61	181	5.91	201	6.73	99	3.26	102.67045357307	1.16458884078442	0.18796669719615	6.19571901914697	5.8019550473218e-10	1.82805966122431e-08	Ups	15	23864196	23866234	+	si:ch211-167j9.4	si:ch211-167j9.4 [Source:ZFIN%3BAcc:ZDB-GENE-131121-196]	-	-	-	-
ENSDARG00000100690	527	28	3.72	40	4.34	40	4.79	44	5.99	71	9.28	110	13.91	81	10.50	102	13.00	64.6528254748776	1.11340950807895	0.179966118764148	6.18677290883911	6.14083285913866e-10	1.92679262591312e-08	Ups	3	58118379	58118905	-	si:ch211-256e16.11	si:ch211-256e16.11 [Source:ZFIN%3BAcc:ZDB-GENE-131127-41]	-	-	-	-
ENSDARG00000011573	5169	130	1.76	205	2.27	130	1.59	121	1.68	72	0.96	37	0.48	73	0.96	49	0.64	99.2175034133351	-1.07029628943125	0.173012398252304	-6.18624040960602	6.16160170095021e-10	1.92836244861555e-08	Down	9	49054562	49119634	+	abcb11a	ATP-binding cassette%2C sub-family B (MDR/TAP)%2C member 11a [Source:ZFIN%3BAcc:ZDB-GENE-050517-13]	GO:0006810:transport;GO:0055085:transmembrane transport;	GO:0016020:membrane;GO:0016021:integral component of membrane;	GO:0000166:nucleotide binding;GO:0005524:ATP binding;GO:0016887:ATPase activity;GO:0042626:ATPase activity, coupled to transmembrane movement of substances;	K05664
ENSDARG00000002847	6214	116	1.31	187	1.72	141	1.43	147	1.70	81	0.90	43	0.46	74	0.81	54	0.58	102.86127230382	-1.00218018690388	0.162792039514535	-6.15619897565324	7.45115986507226e-10	2.28724357159007e-08	Down	20	31099309	31164427	-	fndc1	fibronectin type III domain containing 1 [Source:ZFIN%3BAcc:ZDB-GENE-041210-332]	-	-	-	-
ENSDARG00000042993	1082	713	46.11	816	43.11	734	42.82	635	42.09	267	17.00	125	7.70	306	19.31	231	14.34	467.679171262637	-1.23300562492604	0.200321071729686	-6.1551469063118	7.5007933460938e-10	2.29625638462715e-08	Down	16	25165732	25181539	-	try	trypsin [Source:ZFIN%3BAcc:ZDB-GENE-010131-7]	GO:0006508:proteolysis;	-	GO:0004252:serine-type endopeptidase activity;GO:0008233:peptidase activity;GO:0008236:serine-type peptidase activity;GO:0016787:hydrolase activity;	K01312
ENSDARG00000088330	837	54	4.51	42	2.87	52	3.92	52	4.46	108	8.89	120	9.55	92	7.51	110	8.83	79.2038702165647	1.01226695519983	0.16470383831795	6.14598278666534	7.94699023193676e-10	2.41652505656772e-08	Ups	3	54865772	54884490	-	si:ch211-5k11.2	-	GO:0006810:transport;GO:0015671:oxygen transport;	GO:0005833:hemoglobin complex;	GO:0005344:oxygen transporter activity;GO:0005506:iron ion binding;GO:0019825:oxygen binding;GO:0020037:heme binding;GO:0046872:metal ion binding;	K13826
ENSDARG00000043587	1775	59	2.33	79	2.54	53	1.88	40	1.62	21	0.81	7	0.26	19	0.73	16	0.61	35.5774452823135	-1.31180624310397	0.213838457966679	-6.1345665114569	8.53917132390862e-10	2.57242536132747e-08	Down	1	50422872	50429329	+	srd5a2a	steroid-5-alpha-reductase%2C alpha polypeptide 2a [Source:ZFIN%3BAcc:ZDB-GENE-050417-199]	GO:0006629:lipid metabolic process;GO:0008202:steroid metabolic process;GO:0055114:oxidation-reduction process;	GO:0005737:cytoplasm;GO:0016020:membrane;GO:0016021:integral component of membrane;	GO:0003865:3-oxo-5-alpha-steroid 4-dehydrogenase activity;GO:0016627:oxidoreductase activity, acting on the CH-CH group of donors;	K12344
ENSDARG00000097513	1097	1	0.06	3	0.16	4	0.23	8	0.52	27	1.70	19	1.15	69	4.30	28	1.71	20.056888611326	1.49442020118286	0.243644130366278	6.13361872882491	8.59022536585972e-10	2.58094118618284e-08	Ups	25	33550114	33564975	+	si:ch211-84k18.3	si:ch211-84k18.3 [Source:ZFIN%3BAcc:ZDB-GENE-131121-100]	-	-	-	-
ENSDARG00000076773	1328	71	3.74	77	3.31	68	3.23	66	3.56	32	1.66	14	0.70	26	1.34	27	1.37	46.7298967876223	-1.16426911956545	0.190936808769398	-6.09766721811916	1.07627510172214e-09	3.1623782301444e-08	Down	1	46794872	46801729	+	lrrc58a	leucine rich repeat containing 58a [Source:ZFIN%3BAcc:ZDB-GENE-090312-76]	-	-	-	-
ENSDARG00000058556	18848	504	1.87	790	2.40	686	2.30	578	2.20	251	0.92	93	0.33	209	0.76	176	0.63	398.538997795594	-1.2892561639611	0.211778109035324	-6.08776879647202	1.14495049089398e-09	3.34248819854539e-08	Down	25	8330824	8368332	+	muc5.2	mucin 5.2 [Source:ZFIN%3BAcc:ZDB-GENE-121108-1]	-	GO:0005576:extracellular region;	GO:0005179:hormone activity;	-
ENSDARG00000029493	1819	120	4.62	175	5.50	139	4.82	122	4.81	77	2.92	50	1.83	28	1.05	56	2.07	93.4647177968036	-1.09771298956076	0.180437741673059	-6.08361077556457	1.17505664407124e-09	3.42155953917608e-08	Down	10	26786042	26795773	+	f9b	coagulation factor IXb [Source:ZFIN%3BAcc:ZDB-GENE-060421-7346]	GO:0006508:proteolysis;GO:0007596:blood coagulation;	GO:0005576:extracellular region;	GO:0004252:serine-type endopeptidase activity;GO:0005509:calcium ion binding;GO:0008233:peptidase activity;GO:0008236:serine-type peptidase activity;GO:0016787:hydrolase activity;	K01321
ENSDARG00000105592	2552	97	2.66	82	1.84	78	1.93	51	1.43	31	0.84	17	0.44	27	0.72	24	0.63	49.9298250418725	-1.22275051589593	0.201009990737923	-6.08303354180121	1.17929664200665e-09	3.42510078564341e-08	Down	19	8047191	8049742	+	erv	endogenous retrovirus [Source:ZFIN%3BAcc:ZDB-GENE-130530-538]	-	-	-	-
ENSDARG00000098390	8209	24	0.20	47	0.33	32	0.25	21	0.18	0	0.00	3	0.02	10	0.08	2	0.02	16.5144332819449	-1.47530662803962	0.242729897711909	-6.07797655726215	1.217085426437e-09	3.52076951212456e-08	Down	4	41655164	41702543	-	si:ch211-129p6.2	si:ch211-129p6.2 [Source:ZFIN%3BAcc:ZDB-GENE-131118-4]	-	-	-	-
ENSDARG00000086277	715	1	0.10	0	0.00	7	0.62	1	0.10	16	1.54	22	2.05	44	4.20	22	2.07	14.2585870010888	1.47471963852506	0.243435941762097	6.05793716347057	1.37878231951494e-09	3.95880033793302e-08	Ups	6	17787788	17795586	+	aldh1l1	-	-	-	-	-
ENSDARG00000028478	938	40	2.98	51	3.11	43	2.89	48	3.67	11	0.81	5	0.36	14	1.02	18	1.29	28.0926170563359	-1.31857669150051	0.218482280642383	-6.03516535814082	1.58799990230572e-09	4.49681872335421e-08	Down	6	39502087	39505845	+	si:ch211-173n18.3	si:ch211-173n18.3 [Source:ZFIN%3BAcc:ZDB-GENE-120215-62]	GO:0008152:metabolic process;	GO:0005737:cytoplasm;	GO:0008168:methyltransferase activity;GO:0008757:S-adenosylmethionine-dependent methyltransferase activity;	-
ENSDARG00000053625	1561	128	5.74	112	4.10	97	3.92	111	5.10	53	2.34	46	1.96	37	1.62	51	2.19	78.564616725908	-1.02800808869754	0.170401891523894	-6.03284435110508	1.61098569458592e-09	4.55621347380142e-08	Down	7	29247246	29262851	-	anxa2b	annexin A2b [Source:ZFIN%3BAcc:ZDB-GENE-030131-1089]	GO:0030299:intestinal cholesterol absorption;	-	GO:0004859:phospholipase inhibitor activity;GO:0005509:calcium ion binding;GO:0005544:calcium-dependent phospholipid binding;GO:0008092:cytoskeletal protein binding;	-
ENSDARG00000058791	1071	10	0.65	19	1.01	14	0.83	12	0.80	0	0.00	0	0.00	0	0.00	0	0.00	6.53742962339472	-1.43496986011637	0.237922308473544	-6.03125393882909	1.62692300688783e-09	4.58982737210921e-08	Down	22	6066457	6069578	+	zgc:171887	zgc:171887 [Source:ZFIN%3BAcc:ZDB-GENE-080220-39]	GO:0006955:immune response;	GO:0009986:cell surface;GO:0016020:membrane;GO:0016021:integral component of membrane;	GO:0005102:receptor binding;	-
ENSDARG00000094041	1706	2518	103.28	2792	93.56	2482	91.83	2320	97.53	858	34.64	851	33.24	1506	60.29	955	37.60	1752.97727944246	-1.0354621722869	0.17179216391298	-6.02741212813064	1.66605778755352e-09	4.68855566698601e-08	Down	19	5450844	5456086	-	krt17	keratin 17 [Source:ZFIN%3BAcc:ZDB-GENE-060503-86]	GO:0031101:fin regeneration;	GO:0005882:intermediate filament;	GO:0005198:structural molecule activity;	K07604
ENSDARG00000032630	19989	7442	26.05	14210	40.64	11887	37.54	9823	35.24	5130	17.68	2733	9.11	3671	12.54	4750	15.96	7224.827241255	-1.09796675960988	0.182918665067545	-6.00248618261258	1.94318802996323e-09	5.37645502547539e-08	Down	9	22994268	23081969	-	neb	nebulin [Source:ZFIN%3BAcc:ZDB-GENE-041111-216]	GO:0048747:muscle fiber development;	-	GO:0003779:actin binding;	K18267
ENSDARG00000096888	1419	46	2.27	53	2.14	42	1.87	38	1.92	13	0.63	3	0.14	16	0.77	13	0.62	27.2894607952378	-1.3330591831225	0.222086168834347	-6.00244126016161	1.94372590529899e-09	5.37645502547539e-08	Down	16	51428481	51434918	-	serpinb1l4	serpin peptidase inhibitor%2C clade B (ovalbumin)%2C member 1%2C like 4 [Source:ZFIN%3BAcc:ZDB-GENE-030131-7169]	-	GO:0005615:extracellular space;	-	K13963
ENSDARG00000105039	4571	31	0.47	54	0.68	44	0.61	45	0.71	12	0.18	3	0.04	8	0.12	17	0.25	25.9046375678429	-1.36206298023254	0.227180679964064	-5.99550534159857	2.02853627167445e-09	5.57023766042582e-08	Down	21	30567097	30611411	-	phka1b	phosphorylase kinase%2C alpha 1b (muscle) [Source:ZFIN%3BAcc:ZDB-GENE-091204-81]	GO:0005977:glycogen metabolic process;	GO:0005964:phosphorylase kinase complex;	GO:0003824:catalytic activity;GO:0004689:phosphorylase kinase activity;GO:0005516:calmodulin binding;	-
ENSDARG00000007988	2765	74	1.87	79	1.63	68	1.55	60	1.56	31	0.77	26	0.63	20	0.49	29	0.70	47.4715889854273	-1.09895932689975	0.1847404552331	-5.94866633576881	2.70336079066303e-09	7.25615347768723e-08	Down	23	28843684	28869616	+	masp2	mannan-binding lectin serine peptidase 2 [Source:ZFIN%3BAcc:ZDB-GENE-060130-154]	GO:0006508:proteolysis;GO:0006956:complement activation;	GO:0005576:extracellular region;	GO:0004252:serine-type endopeptidase activity;GO:0005509:calcium ion binding;GO:0008233:peptidase activity;GO:0016787:hydrolase activity;GO:0046872:metal ion binding;	K03993
ENSDARG00000029718	3181	33	0.73	49	0.88	28	0.56	35	0.79	105	2.27	125	2.62	54	1.16	110	2.32	67.5591774100413	1.18957932242771	0.200700502446186	5.92713674320108	3.08262272127291e-09	8.19644778494326e-08	Ups	1	44044851	44057087	+	p2rx3b	purinergic receptor P2X%2C ligand-gated ion channel%2C 3b [Source:ZFIN%3BAcc:ZDB-GENE-030319-3]	GO:0006810:transport;GO:0006811:ion transport;GO:0006812:cation transport;GO:0033198:response to ATP;GO:0098655:cation transmembrane transport;	GO:0005639:integral component of nuclear inner membrane;GO:0005887:integral component of plasma membrane;GO:0016020:membrane;GO:0016021:integral component of membrane;	GO:0001614:purinergic nucleotide receptor activity;GO:0004931:extracellular ATP-gated cation channel activity;GO:0005216:ion channel activity;GO:0005524:ATP binding;	K05217
ENSDARG00000096772	1587	29	1.28	27	0.97	20	0.80	16	0.72	1	0.04	0	0.00	5	0.22	4	0.17	12.4028712907315	-1.44253575529512	0.243560237493367	-5.92270630929406	3.16686124623339e-09	8.38108348973964e-08	Down	8	15438920	15442102	+	si:ch211-221e5.1	si:ch211-221e5.1 [Source:ZFIN%3BAcc:ZDB-GENE-130531-5]	-	-	-	-
ENSDARG00000039605	2517	2623	72.92	3064	69.59	2733	68.54	2480	70.67	1276	34.92	652	17.26	968	26.26	1331	35.52	1852.41242545198	-1.07848484129594	0.182907834295668	-5.8963294024497	3.71676643664598e-09	9.71160632707935e-08	Down	13	18497928	18506252	-	mat1a	methionine adenosyltransferase I%2C alpha [Source:ZFIN%3BAcc:ZDB-GENE-030131-6127]	GO:0006556:S-adenosylmethionine biosynthetic process;GO:0006730:one-carbon metabolic process;	GO:0005829:cytosol;	GO:0000166:nucleotide binding;GO:0004478:methionine adenosyltransferase activity;GO:0005524:ATP binding;GO:0016740:transferase activity;GO:0046872:metal ion binding;	K00789
ENSDARG00000103008	1294	2	0.11	11	0.49	9	0.44	5	0.28	30	1.60	28	1.44	23	1.21	40	2.08	18.4672935804005	1.37075932740538	0.235553837056908	5.81930375039576	5.90932605826908e-09	1.47596331338509e-07	Ups	4	34172073	34179372	+	BX324179.3	-	-	-	-	-
ENSDARG00000090033	3310	0	0.00	0	0.00	1	0.02	1	0.02	28	0.58	23	0.46	4	0.08	20	0.41	9.8041600865181	1.36703902543565	0.237043768216291	5.76703212120848	8.06796798185296e-09	1.94852608380487e-07	Ups	4	44621547	44650539	+	si:dkey-16p6.1	si:dkey-16p6.1 [Source:ZFIN%3BAcc:ZDB-GENE-081103-43]	-	-	-	-
ENSDARG00000070351	2330	19	0.57	33	0.81	23	0.62	16	0.49	5	0.15	0	0.00	0	0.00	5	0.14	12.0405450421806	-1.40382971838477	0.243669764052875	-5.76119784020537	8.35190727801359e-09	2.01280965400128e-07	Down	23	35975646	35979339	+	hoxc11a	homeobox C11a [Source:ZFIN%3BAcc:ZDB-GENE-990415-111]	GO:0006351:transcription, DNA-templated;GO:0006355:regulation of transcription, DNA-templated;GO:0007275:multicellular organismal development;	GO:0005634:nucleus;	GO:0003677:DNA binding;GO:0043565:sequence-specific DNA binding;	K09296
ENSDARG00000070100	10581	48	0.32	89	0.48	82	0.49	91	0.62	28	0.18	29	0.18	34	0.22	23	0.15	51.7772004111088	-1.09751070321197	0.192589674576462	-5.69869960902936	1.20724726270882e-08	2.83703106736574e-07	Down	7	7046534	7139690	+	si:ch211-168d1.3	si:ch211-168d1.3 [Source:ZFIN%3BAcc:ZDB-GENE-160113-13]	-	-	-	-
ENSDARG00000086842	642	32	3.49	26	2.32	28	2.75	43	4.80	73	7.83	87	9.03	161	17.13	72	7.53	65.798957946404	1.21584495550167	0.214140370924025	5.67779419758754	1.36442730801424e-08	3.17840570335571e-07	Ups	9	52858943	52862796	+	dap1b	death associated protein 1b [Source:ZFIN%3BAcc:ZDB-GENE-000511-4]	-	-	-	-
ENSDARG00000105608	568	20	2.46	14	1.41	17	1.89	28	3.54	3	0.36	1	0.12	0	0.00	3	0.35	10.7120090756114	-1.38076706342084	0.243311239551608	-5.67490045246338	1.38769329158393e-08	3.22428757205562e-07	Down	7	38378330	38380047	-	si:dkey-150l7.10	si:dkey-150l7.10 [Source:ZFIN%3BAcc:ZDB-GENE-160728-21]	-	-	-	-
ENSDARG00000089399	1158	48	2.90	50	2.47	43	2.34	40	2.48	18	1.07	9	0.52	13	0.77	16	0.93	29.0398138727126	-1.20133604813532	0.211743136010525	-5.673553678149	1.39865247410468e-08	3.24589767631536e-07	Down	16	46673056	46678680	-	tmem176l.2	transmembrane protein 176l.2 [Source:ZFIN%3BAcc:ZDB-GENE-080829-12]	-	GO:0016020:membrane;GO:0016021:integral component of membrane;	-	-
ENSDARG00000003697	2367	48	1.42	57	1.38	54	1.44	47	1.42	25	0.73	12	0.34	14	0.40	18	0.51	33.6322521583452	-1.15361518751983	0.204523085816613	-5.64051330887028	1.69543962803637e-08	3.85240615180902e-07	Down	6	49064636	49080049	-	slc5a8l	solute carrier family 5 (iodide transporter)%2C member 8-like [Source:ZFIN%3BAcc:ZDB-GENE-061110-98]	GO:0006810:transport;GO:0006811:ion transport;GO:0006814:sodium ion transport;GO:0055085:transmembrane transport;	GO:0005887:integral component of plasma membrane;GO:0016020:membrane;GO:0016021:integral component of membrane;	GO:0005215:transporter activity;GO:0015293:symporter activity;GO:0015355:secondary active monocarboxylate transmembrane transporter activity;	K14388
ENSDARG00000104373	297	58	13.66	41	7.89	38	8.08	29	7.00	103	23.89	99	22.21	73	16.79	115	26.01	69.8311112447133	1.05653095154093	0.188135338688725	5.61580274553836	1.95651760921545e-08	4.41235556766742e-07	Ups	4	204054	205075	-	si:zfos-932h1.2	si:zfos-932h1.2 [Source:ZFIN%3BAcc:ZDB-GENE-141212-345]	-	-	-	-
ENSDARG00000096626	496	1	0.14	12	1.38	10	1.27	8	1.16	25	3.47	36	4.84	34	4.68	30	4.06	19.4894079028335	1.31175781371325	0.233916417006826	5.60780568759725	2.04907890451852e-08	4.58694006946271e-07	Ups	25	36163358	36163994	-	si:zfos-1056b4.1	si:zfos-1056b4.1 [Source:ZFIN%3BAcc:ZDB-GENE-121214-281]	-	-	-	-
ENSDARG00000070229	5353	52	0.68	88	0.94	63	0.74	52	0.70	18	0.23	7	0.09	25	0.32	29	0.36	40.3203736897377	-1.18580101891078	0.212823053315212	-5.5717696012682	2.52164762322704e-08	5.54615585015393e-07	Down	11	37416073	37425814	-	zgc:158258	zgc:158258 [Source:ZFIN%3BAcc:ZDB-GENE-070112-2272]	GO:0008150:biological_process;	GO:0005737:cytoplasm;	GO:0003674:molecular_function;	-
ENSDARG00000104818	1919	551	20.09	617	18.38	566	18.62	531	19.85	229	8.22	122	4.24	275	9.79	255	8.93	385.766211212028	-1.05149928321614	0.191095375476926	-5.50248419456443	3.74476807401653e-08	7.83323877643309e-07	Down	25	29919797	29941612	-	si:ch211-93f2.1	si:ch211-93f2.1 [Source:ZFIN%3BAcc:ZDB-GENE-041014-96]	-	-	-	-
ENSDARG00000100443	707	137	13.56	126	10.19	81	7.23	90	9.13	43	4.19	51	4.81	48	4.64	35	3.33	75.3536346241975	-1.01203432539541	0.185015710797453	-5.46999128362314	4.50057712232824e-08	9.1852319035337e-07	Down	13	2301030	2301736	-	si:ch211-71k24.8	si:ch211-71k24.8 [Source:ZFIN%3BAcc:ZDB-GENE-141216-447]	-	-	-	-
ENSDARG00000100041	2773	22	0.56	28	0.58	27	0.61	24	0.62	87	2.16	38	0.91	66	1.63	69	1.67	45.1262922111658	1.10915081501397	0.203396646374753	5.45314209837261	4.94874922627321e-08	1.00636413798917e-06	Ups	7	71786414	71789463	-	si:ch1073-235m4.3	si:ch1073-235m4.3 [Source:ZFIN%3BAcc:ZDB-GENE-141216-217]	-	-	-	-
ENSDARG00000006588	2242	30	0.94	30	0.76	19	0.53	19	0.61	763	23.44	347	10.31	87	2.65	776	23.25	261.96516589703	1.26833425571713	0.233563116926148	5.43037048147536	5.62371813990041e-08	1.13244187325604e-06	Ups	1	44472118	44476098	-	zgc:111983	zgc:111983 [Source:ZFIN%3BAcc:ZDB-GENE-050417-335]	GO:0008150:biological_process;	GO:0016020:membrane;GO:0016021:integral component of membrane;	GO:0003674:molecular_function;	-
ENSDARG00000059719	1849	44	1.67	132	4.08	135	4.61	102	3.96	38	1.42	24	0.86	40	1.48	36	1.31	66.3398017653594	-1.12685964175941	0.207723434871234	-5.42480747277235	5.80170400376266e-08	1.165175554089e-06	Down	5	50432911	50449986	+	fam169aa	family with sequence similarity 169%2C member Aa [Source:ZFIN%3BAcc:ZDB-GENE-060825-117]	GO:0008150:biological_process;	GO:0005575:cellular_component;	GO:0003674:molecular_function;	-
ENSDARG00000089475	728	49	4.71	40	3.14	51	4.42	89	8.77	11	1.04	18	1.65	18	1.69	16	1.48	36.4548709624818	-1.22925209739139	0.226609382855912	-5.4245419227544	5.81033525621268e-08	1.16587541978957e-06	Down	3	54865728	54884490	-	hbae1	hemoglobin%2C alpha embryonic 1 [Source:ZFIN%3BAcc:ZDB-GENE-980526-80]	-	-	-	K13826
ENSDARG00000094110	635	83	9.15	82	7.38	74	7.36	69	7.79	45	4.88	27	2.83	21	2.26	29	3.07	52.9222300577826	-1.02766774854473	0.190149995738229	-5.40451102591383	6.49854262501524e-08	1.28912420864357e-06	Down	22	38286155	38287016	-	si:ch211-284e20.4	si:ch211-284e20.4 [Source:ZFIN%3BAcc:ZDB-GENE-050208-611]	-	-	-	-
ENSDARG00000096908	1161	45	2.71	64	3.15	64	3.48	67	4.14	28	1.66	8	0.46	25	1.47	16	0.93	38.767506280972	-1.15335805758479	0.213758541806095	-5.39561155236094	6.82905479466067e-08	1.34409563265198e-06	Down	6	34043842	34051541	+	si:ch73-185c24.2	si:ch73-185c24.2 [Source:ZFIN%3BAcc:ZDB-GENE-131121-189]	-	GO:0016020:membrane;GO:0016021:integral component of membrane;	-	-
ENSDARG00000097001	873	2	0.16	2	0.13	0	0.00	1	0.08	13	1.03	16	1.22	15	1.17	12	0.92	7.72911496380307	1.30448799922493	0.242230009336706	5.38532778327914	7.23127440609391e-08	1.41710458819768e-06	Ups	16	23101999	23104530	-	si:ch73-233c7.1	si:ch73-233c7.1 [Source:ZFIN%3BAcc:ZDB-GENE-131125-36]	-	-	-	-
ENSDARG00000053961	4120	46	0.78	49	0.68	55	0.84	44	0.77	3	0.05	24	0.39	12	0.20	6	0.10	29.2539334847235	-1.26216864656308	0.234632788237912	-5.3793361790649	7.47609890961042e-08	1.46003055774409e-06	Down	6	40978119	40992937	-	slc2a11a	solute carrier family 2 (facilitated glucose transporter)%2C member 11a [Source:ZFIN%3BAcc:ZDB-GENE-080723-20]	GO:0006810:transport;GO:0055085:transmembrane transport;	GO:0016020:membrane;GO:0016021:integral component of membrane;	GO:0005215:transporter activity;GO:0022857:transmembrane transporter activity;GO:0022891:substrate-specific transmembrane transporter activity;	K08148
ENSDARG00000039423	2500	47	1.32	44	1.01	39	0.98	36	1.03	13	0.36	10	0.27	14	0.38	16	0.43	26.90394464397	-1.15266393090753	0.214629642585478	-5.3704787326777	7.85278944296046e-08	1.52439667558549e-06	Down	13	24454774	24457770	-	si:ch211-217g15.3	si:ch211-217g15.3 [Source:ZFIN%3BAcc:ZDB-GENE-030616-619]	-	-	-	-
ENSDARG00000098998	90	28	21.77	28	17.78	17	11.92	11	8.77	3	2.30	2	1.48	4	3.04	2	1.49	11.5017663025255	-1.30492341392023	0.243700252364886	-5.35462479524398	8.57341325418207e-08	1.64874451494262e-06	Down	12	36465409	36465498	-	snR50	Small nucleolar RNA snR50 [Source:RFAM%3BAcc:RF01190]	-	-	-	-
ENSDARG00000042780	13486	5220	27.08	8573	36.34	7467	34.95	6616	35.18	3649	18.64	2118	10.46	1951	9.88	3369	16.78	4743.59229347216	-1.013170784878	0.190144723562605	-5.32841914250867	9.90712844730605e-08	1.88127483524955e-06	Down	17	30687105	30711003	+	apoba	apolipoprotein Ba [Source:ZFIN%3BAcc:ZDB-GENE-070702-4]	GO:0006642:triglyceride mobilization;GO:0006869:lipid transport;GO:0030301:cholesterol transport;	GO:0005783:endoplasmic reticulum;	GO:0005319:lipid transporter activity;	K14462
ENSDARG00000104956	3752	60	1.12	100	1.52	53	0.89	82	1.57	28	0.51	31	0.55	32	0.58	17	0.30	49.2305087600675	-1.06847446335612	0.200961639951335	-5.31680804164845	1.0560337223234e-07	1.985343397968e-06	Down	4	74109908	74125960	-	si:dkey-165o8.2	si:dkey-165o8.2 [Source:ZFIN%3BAcc:ZDB-GENE-131122-2]	-	-	-	-
ENSDARG00000102595	3776	25	0.46	36	0.55	33	0.55	31	0.59	9	0.16	11	0.19	8	0.14	5	0.09	19.2521448161514	-1.21321251162028	0.228670555632797	-5.30550384269181	1.12362200841981e-07	2.09674900978108e-06	Down	4	51338256	51388466	+	si:dkey-250k10.1	si:dkey-250k10.1 [Source:ZFIN%3BAcc:ZDB-GENE-081103-24]	-	-	-	-
ENSDARG00000099558	4845	73	1.05	103	1.22	48	0.63	58	0.86	23	0.33	11	0.15	16	0.23	36	0.50	44.6489085700001	-1.1626960333097	0.21961031283101	-5.29435989740789	1.19434013161066e-07	2.21412285937053e-06	Down	8	40485278	40513758	-	NPC1L1	NPC1 like intracellular cholesterol transporter 1 [Source:HGNC Symbol%3BAcc:HGNC:7898]	-	-	-	K14461
ENSDARG00000058944	1037	49	3.31	87	4.80	71	4.32	59	4.08	20	1.33	31	1.99	32	2.11	13	0.84	43.9283747904032	-1.07069603838721	0.20240015033218	-5.28999626052637	1.22318860777815e-07	2.25468793495575e-06	Down	8	9994822	10009474	-	SBK2	si:dkey-8e10.3 [Source:ZFIN%3BAcc:ZDB-GENE-081104-442]	GO:0006468:protein phosphorylation;GO:0016310:phosphorylation;	GO:0005737:cytoplasm;	GO:0000166:nucleotide binding;GO:0004672:protein kinase activity;GO:0004674:protein serine/threonine kinase activity;GO:0004702:receptor signaling protein serine/threonine kinase activity;GO:0005524:ATP binding;GO:0016301:kinase activity;GO:0016740:transferase activity;	K08858
ENSDARG00000008263	1966	27	0.96	43	1.25	40	1.28	35	1.28	6	0.21	9	0.31	13	0.45	14	0.48	22.7020831015363	-1.18012913299436	0.223147810869791	-5.28855348566683	1.23287440435127e-07	2.26700785358552e-06	Down	23	18176737	18188547	+	mfsd4b	major facilitator superfamily domain containing 4b [Source:ZFIN%3BAcc:ZDB-GENE-060810-38]	GO:0055085:transmembrane transport;	GO:0016020:membrane;GO:0016021:integral component of membrane;	GO:0005355:glucose transmembrane transporter activity;	-
ENSDARG00000097839	1374	24	1.22	29	1.21	19	0.87	30	1.57	90	4.51	39	1.89	71	3.53	67	3.28	46.2556221397446	1.09984161375576	0.208030134326316	5.28693411325952	1.24383414558341e-07	2.28345370616261e-06	Ups	17	50354781	50357130	-	si:ch211-235i11.6	si:ch211-235i11.6 [Source:ZFIN%3BAcc:ZDB-GENE-131120-95]	-	-	GO:0003676:nucleic acid binding;GO:0046872:metal ion binding;	-
ENSDARG00000104129	1245	37	2.08	59	2.71	35	1.77	36	2.07	14	0.77	9	0.48	11	0.60	18	0.97	26.5293529956815	-1.14684462550112	0.217828282357017	-5.26490230328062	1.40263927000086e-07	2.5481467540176e-06	Down	7	38516573	38521285	-	si:dkey-23n7.10	si:dkey-23n7.10 [Source:ZFIN%3BAcc:ZDB-GENE-141222-64]	-	-	-	K10345
ENSDARG00000074639	2073	53	1.79	76	2.10	45	1.37	38	1.31	89	2.96	191	6.14	132	4.35	92	2.98	89.5313441098676	1.05169966852558	0.199861905718724	5.26213169409929	1.42394709676546e-07	2.57652536183105e-06	Ups	24	56416	69612	-	CABZ01090749.1	-	GO:0007155:cell adhesion;GO:0007519:skeletal muscle tissue development;GO:0060034:notochord cell differentiation;	GO:0005576:extracellular region;GO:0005578:proteinaceous extracellular matrix;GO:0005581:collagen trimer;GO:0031012:extracellular matrix;	GO:0005198:structural molecule activity;	-
ENSDARG00000077571	1350	18	0.93	27	1.14	11	0.51	15	0.80	46	2.35	59	2.91	44	2.23	40	1.99	32.5470681684832	1.11209200087484	0.21147156383541	5.25882525624289	1.44978573526719e-07	2.61492404830755e-06	Ups	23	43468921	43500479	-	zgc:174862	zgc:174862 [Source:ZFIN%3BAcc:ZDB-GENE-080303-29]	GO:0008150:biological_process;	GO:0005575:cellular_component;	GO:0003674:molecular_function;	-
ENSDARG00000076309	7878	72	0.64	194	1.41	168	1.35	152	1.38	59	0.52	43	0.36	79	0.68	45	0.38	98.1882485616267	-1.02280117212123	0.195022503669265	-5.24452897936222	1.56682079104793e-07	2.81035298498811e-06	Down	9	56182786	56204193	+	mxra5b	matrix-remodelling associated 5b [Source:ZFIN%3BAcc:ZDB-GENE-081104-119]	-	-	-	-
ENSDARG00000105104	8808	41	0.33	73	0.47	66	0.47	49	0.40	23	0.18	21	0.16	11	0.09	27	0.21	37.6779755142647	-1.06929900066152	0.204883243597901	-5.21906517040556	1.7982848308733e-07	3.18517158394087e-06	Down	21	45446176	45457555	+	si:dkey-223p19.1	si:dkey-223p19.1 [Source:ZFIN%3BAcc:ZDB-GENE-120215-140]	-	-	-	-
ENSDARG00000094974	1257	64	3.56	66	3.00	63	3.16	53	3.02	17	0.93	19	1.01	25	1.36	35	1.87	41.9499894742891	-1.02329439300654	0.196190634468766	-5.21581672732423	1.83009056620025e-07	3.23644587718192e-06	Down	13	22713380	22717034	-	pbld1	phenazine biosynthesis-like protein domain containing 1 [Source:ZFIN%3BAcc:ZDB-GENE-040808-16]	-	-	-	-
ENSDARG00000090091	4352	29	0.47	35	0.46	43	0.62	46	0.76	15	0.24	11	0.17	10	0.16	10	0.15	24.4735421002433	-1.15690161424965	0.222592669487252	-5.19739314378414	2.02102643327909e-07	3.54367901079755e-06	Down	4	55718159	55725165	-	si:ch211-238e22.2	si:ch211-238e22.2 [Source:ZFIN%3BAcc:ZDB-GENE-041210-346]	-	-	-	-
ENSDARG00000101978	1399	0	0.00	0	0.00	0	0.00	0	0.00	8	0.39	12	0.57	16	0.78	6	0.29	5.34050457630652	1.19309180242765	0.229582971702164	5.19677828709105	2.027719610508e-07	3.55266512424194e-06	Ups	4	67318542	67329355	-	znf1127	zinc finger protein 1127 [Source:ZFIN%3BAcc:ZDB-GENE-110914-37]	-	-	-	-
ENSDARG00000104795	617	40	4.54	42	3.89	37	3.79	28	3.25	3	0.33	11	1.19	10	1.11	16	1.74	22.8156315596638	-1.18926696138712	0.229028085913762	-5.19266864866055	2.07300940328157e-07	3.60596225525262e-06	Down	1	13566664	13567613	+	CXCL8	C-X-C motif chemokine ligand 8 [Source:HGNC Symbol%3BAcc:HGNC:6025]	GO:0001570:vasculogenesis;GO:0002244:hematopoietic progenitor cell differentiation;GO:0002523:leukocyte migration involved in inflammatory response;GO:0009611:response to wounding;GO:0030593:neutrophil chemotaxis;GO:0060218:hematopoietic stem cell differentiation;GO:0098508:endothelial to hematopoietic transition;	-	-	K10030
ENSDARG00000052642	2075	68	2.29	75	2.07	70	2.13	60	2.07	19	0.63	19	0.61	43	1.42	24	0.78	46.3136435576702	-1.03028631949183	0.198493288485808	-5.19053479012462	2.09690936544586e-07	3.64010611224602e-06	Down	3	48091072	48162898	-	shisa9b	shisa family member 9b [Source:ZFIN%3BAcc:ZDB-GENE-081022-105]	GO:0048172:regulation of short-term neuronal synaptic plasticity;	GO:0005886:plasma membrane;GO:0008328:ionotropic glutamate receptor complex;GO:0016020:membrane;GO:0016021:integral component of membrane;GO:0030054:cell junction;GO:0032281:alpha-amino-3-hydroxy-5-methyl-4-isoxazolepropionic acid selective glutamate receptor complex;GO:0032591:dendritic spine membrane;GO:0042995:cell projection;GO:0045202:synapse;	GO:0003674:molecular_function;	-
ENSDARG00000100471	4044	0	0.00	1	0.01	1	0.02	0	0.00	6	0.10	21	0.35	8	0.14	19	0.32	7.08878914350879	1.2157754942611	0.234336300957345	5.1881654241969	2.12375908764397e-07	3.67868264279998e-06	Ups	4	64931252	64947206	-	CT573263.3	-	-	-	-	-
ENSDARG00000029497	2862	48	1.17	53	1.06	42	0.93	40	1.00	23	0.55	13	0.30	12	0.29	16	0.38	30.267490503441	-1.07957858480253	0.210081989079437	-5.13884407479746	2.76433654336105e-07	4.62847598324473e-06	Down	9	38483124	38501955	+	tfcp2l1	transcription factor CP2-like 1 [Source:ZFIN%3BAcc:ZDB-GENE-040704-58]	GO:0006357:regulation of transcription from RNA polymerase II promoter;	GO:0005634:nucleus;	GO:0003700:sequence-specific DNA binding transcription factor activity;GO:0043565:sequence-specific DNA binding;	-
ENSDARG00000093877	1118	17	1.06	24	1.23	16	0.90	6	0.38	3	0.18	0	0.00	0	0.00	1	0.06	7.94302811376264	-1.22741987999123	0.23906816498986	-5.1341837171975	2.83371191651619e-07	4.73413788766651e-06	Down	1	58350871	58357169	-	MFAP4 (1 of many)	si:zfos-2330d3.8 [Source:ZFIN%3BAcc:ZDB-GENE-121214-168]	-	-	-	-
ENSDARG00000063539	1880	75	2.79	101	3.07	63	2.12	85	3.24	39	1.43	8	0.28	26	0.94	34	1.21	52.6876515142199	-1.10923396535732	0.21664180246738	-5.12012895352613	3.0532680139171e-07	5.01950171170377e-06	Down	15	3267527	3294981	-	slc25a15a	solute carrier family 25 (mitochondrial carrier%3B ornithine transporter) member 15a [Source:ZFIN%3BAcc:ZDB-GENE-070112-1072]	GO:0006810:transport;	GO:0016020:membrane;GO:0016021:integral component of membrane;	-	K15101
ENSDARG00000103486	293	9	2.15	18	3.51	21	4.52	6	1.47	0	0.00	0	0.00	1	0.23	1	0.23	6.56894987872401	-1.20527862619601	0.235564627294464	-5.11655183564283	3.11171797082523e-07	5.11188244460296e-06	Down	16	15976104	15977045	+	si:dkey-111b14.5	si:dkey-111b14.5 [Source:ZFIN%3BAcc:ZDB-GENE-050419-98]	-	-	-	-
ENSDARG00000093044	1442	43	2.09	30	1.19	37	1.62	27	1.34	9	0.43	5	0.23	9	0.43	14	0.65	21.4464919346554	-1.18174074501717	0.231070813509646	-5.11419303488903	3.1508501799934e-07	5.16867197520424e-06	Down	24	20765503	20770631	-	si:ch211-161h7.5	si:ch211-161h7.5 [Source:ZFIN%3BAcc:ZDB-GENE-091204-265]	-	GO:0016020:membrane;GO:0016021:integral component of membrane;	-	-
ENSDARG00000105625	1917	40	1.46	84	2.50	57	1.88	56	2.10	23	0.83	23	0.80	16	0.57	28	0.98	39.5839787557894	-1.0216030778347	0.200473814388704	-5.09594273421606	3.47010020666552e-07	5.64333453566409e-06	Down	7	2337174	2367051	-	si:cabz01007812.1	si:cabz01007812.1 [Source:ZFIN%3BAcc:ZDB-GENE-160728-152]	-	-	-	-
ENSDARG00000000563	88553	5504	4.35	13235	8.54	10763	7.67	8845	7.16	4351	3.38	2186	1.64	3349	2.58	4229	3.21	6327.18151661027	-1.03600799935181	0.204746184029539	-5.05996243232717	4.19339090302744e-07	6.7088331579932e-06	Down	9	42931205	43071913	-	ttn.1	titin%2C tandem duplicate 1 [Source:ZFIN%3BAcc:ZDB-GENE-030616-413]	GO:0006468:protein phosphorylation;GO:0006941:striated muscle contraction;GO:0007519:skeletal muscle tissue development;GO:0014866:skeletal myofibril assembly;GO:0030240:skeletal muscle thin filament assembly;GO:0030241:skeletal muscle myosin thick filament assembly;GO:0045214:sarcomere organization;GO:0048739:cardiac muscle fiber development;GO:0055003:cardiac myofibril assembly;GO:0055008:cardi…	GO:0005859:muscle myosin complex;GO:0005865:striated muscle thin filament;GO:0030018:Z disc;GO:0031430:M band;	GO:0004672:protein kinase activity;GO:0005524:ATP binding;GO:0008307:structural constituent of muscle;GO:0051015:actin filament binding;GO:0051371:muscle alpha-actinin binding;GO:0097493:structural molecule activity conferring elasticity;	K12567
ENSDARG00000096505	786	36	3.20	41	2.98	22	1.77	22	2.01	12	1.05	4	0.34	8	0.70	4	0.34	18.1275915717633	-1.19727211645541	0.237994374856055	-5.03067401143221	4.88758559464419e-07	7.70517495205772e-06	Down	12	10141609	10155708	+	si:ch73-103l1.2	si:ch73-103l1.2 [Source:ZFIN%3BAcc:ZDB-GENE-121214-226]	-	GO:0016020:membrane;GO:0016021:integral component of membrane;	-	-
ENSDARG00000056781	13966	189	0.95	283	1.16	240	1.08	168	0.86	61	0.30	11	0.05	57	0.28	43	0.21	126.728616920811	-1.20005921598554	0.242881815057272	-4.9409183462441	7.7755468398407e-07	1.16653800072683e-05	Down	7	26055269	26094227	+	zanl	zonadhesin%2C like [Source:ZFIN%3BAcc:ZDB-GENE-060131-2]	-	-	-	-
ENSDARG00000071437	4290	13	0.21	21	0.28	12	0.18	12	0.20	53	0.85	66	1.03	19	0.30	49	0.77	30.7480909843986	1.14563750522834	0.231947633146837	4.93920756890446	7.84406809502672e-07	1.17603917024974e-05	Ups	22	22962427	23053079	-	ptprc	protein tyrosine phosphatase%2C receptor type%2C C [Source:ZFIN%3BAcc:ZDB-GENE-050208-585]	GO:0006470:protein dephosphorylation;GO:0016311:dephosphorylation;	GO:0016020:membrane;GO:0016021:integral component of membrane;	GO:0004721:phosphoprotein phosphatase activity;GO:0004725:protein tyrosine phosphatase activity;GO:0016787:hydrolase activity;GO:0016791:phosphatase activity;	K06478
ENSDARG00000092407	3255	1	0.02	5	0.09	5	0.10	6	0.13	18	0.38	15	0.31	20	0.42	26	0.54	12.0334006201757	1.19663271433987	0.242446675446238	4.93565321998082	7.98829374070725e-07	1.19607935493709e-05	Ups	16	26951249	26955883	+	CR391916.1	-	-	-	-	-
ENSDARG00000101314	1347	11	0.57	18	0.76	27	1.27	6	0.32	0	0.00	2	0.10	2	0.10	0	0.00	7.79569605685182	-1.17139625241619	0.237477316637376	-4.93266586048255	8.11148494828025e-07	1.21372245718851e-05	Down	8	24645150	24647992	-	BX324132.6	-	-	-	-	-
ENSDARG00000058498	3829	11	0.20	27	0.40	21	0.35	27	0.51	2	0.04	8	0.14	1	0.02	0	0.00	11.7246446074244	-1.1990450175241	0.243100490383283	-4.93230192844792	8.1266170373912e-07	1.2150099193761e-05	Down	19	10773241	10811563	-	slc9a3.1	solute carrier family 9%2C subfamily A (NHE3%2C cation proton antiporter 3)%2C member 3%2C tandem duplicate 1 [Source:ZFIN%3BAcc:ZDB-GENE-060503-545]	GO:0006810:transport;GO:0006811:ion transport;GO:0006812:cation transport;GO:0006814:sodium ion transport;GO:0006885:regulation of pH;GO:0051453:regulation of intracellular pH;GO:0055085:transmembrane transport;GO:0098719:sodium ion import across plasma membrane;	GO:0016020:membrane;GO:0016021:integral component of membrane;GO:0016324:apical plasma membrane;GO:0031526:brush border membrane;	GO:0015297:antiporter activity;GO:0015299:solute:proton antiporter activity;GO:0015385:sodium:proton antiporter activity;GO:0015386:potassium:proton antiporter activity;	K12040
ENSDARG00000007067	399	10	1.75	11	1.58	7	1.11	10	1.80	0	0.00	0	0.00	0	0.00	0	0.00	4.62547101123312	-1.12479234272983	0.228171734782371	-4.92958667208563	8.24037715358249e-07	1.22531196736269e-05	Down	22	6054925	6055820	+	si:dkey-19a16.16	si:dkey-19a16.16 [Source:ZFIN%3BAcc:ZDB-GENE-141212-322]	-	-	-	-
ENSDARG00000095312	1051	18	1.20	58	3.15	51	3.06	64	4.37	18	1.18	10	0.63	13	0.84	11	0.70	29.4618235628585	-1.14551294091234	0.232644086155594	-4.92388592309287	8.48423076870993e-07	1.25772693023177e-05	Down	3	54521873	54537089	+	si:ch211-74m13.1	si:ch211-74m13.1 [Source:ZFIN%3BAcc:ZDB-GENE-081104-12]	GO:0007155:cell adhesion;GO:0016337:single organismal cell-cell adhesion;	GO:0005887:integral component of plasma membrane;GO:0016020:membrane;GO:0016021:integral component of membrane;	GO:0005178:integrin binding;	-
ENSDARG00000060671	5822	14	0.17	32	0.31	14	0.15	25	0.31	2	0.02	3	0.03	2	0.02	7	0.08	11.9188402600772	-1.19859244483678	0.243635048176492	-4.91962241807061	8.67113221020088e-07	1.28221820554759e-05	Down	9	46569453	46582158	-	lct	lactase [Source:ZFIN%3BAcc:ZDB-GENE-081104-434]	GO:0005975:carbohydrate metabolic process;GO:0008152:metabolic process;GO:1901657:glycosyl compound metabolic process;	GO:0005887:integral component of plasma membrane;GO:0016020:membrane;GO:0016021:integral component of membrane;	GO:0000016:lactase activity;GO:0004553:hydrolase activity, hydrolyzing O-glycosyl compounds;GO:0008422:beta-glucosidase activity;GO:0016787:hydrolase activity;GO:0016798:hydrolase activity, acting on glycosyl bonds;	K01229
ENSDARG00000101450	3320	1	0.02	2	0.03	0	0.00	0	0.00	15	0.31	8	0.16	10	0.21	12	0.24	6.04944382831008	1.16424684528231	0.236798694332368	4.91661007069653	8.80556965577188e-07	1.2970180427949e-05	Ups	4	45245543	45261432	+	si:ch211-215p11.3	si:ch211-215p11.3 [Source:ZFIN%3BAcc:ZDB-GENE-060531-35]	-	-	-	-
ENSDARG00000068181	1685	22	0.91	19	0.64	25	0.94	21	0.89	4	0.16	0	0.00	3	0.12	9	0.36	12.6277895762759	-1.18558122974813	0.243282364714039	-4.8732723851221	1.09764717353534e-06	1.58281980071735e-05	Down	7	56314147	56335995	+	dpep1	dipeptidase 1 (renal) [Source:ZFIN%3BAcc:ZDB-GENE-061013-388]	GO:0006508:proteolysis;	GO:0005886:plasma membrane;GO:0016020:membrane;GO:0031225:anchored component of membrane;	GO:0008233:peptidase activity;GO:0008235:metalloexopeptidase activity;GO:0008237:metallopeptidase activity;GO:0008239:dipeptidyl-peptidase activity;GO:0016787:hydrolase activity;GO:0016805:dipeptidase activity;GO:0046872:metal ion binding;	K01273
ENSDARG00000103687	634	15	1.66	22	1.98	15	1.49	13	1.47	1	0.11	0	0.00	6	0.65	1	0.11	8.77682535077905	-1.17641090503753	0.242723268080779	-4.84671665118658	1.25521500962901e-06	1.778339013642e-05	Down	21	25189953	25190586	+	sycn.2	syncollin%2C tandem duplicate 2 [Source:ZFIN%3BAcc:ZDB-GENE-141212-321]	GO:0006887:exocytosis;	GO:0030667:secretory granule membrane;	-	-
ENSDARG00000069095	1858	75	2.82	116	3.57	107	3.63	72	2.78	53	1.96	12	0.43	36	1.32	37	1.34	61.5817679252966	-1.00638344845053	0.209717101313446	-4.79876672978793	1.59645598275823e-06	2.21616292479963e-05	Down	8	21133968	21152674	-	gls2a	glutaminase 2a (liver%2C mitochondrial) [Source:ZFIN%3BAcc:ZDB-GENE-081105-57]	GO:0006541:glutamine metabolic process;	-	GO:0004359:glutaminase activity;	-
ENSDARG00000097878	977	1	0.07	7	0.41	6	0.39	6	0.44	26	1.83	12	0.82	24	1.68	24	1.65	13.2428181951063	1.16194466448923	0.242210935424137	4.79724279357804	1.60864570416493e-06	2.22870396475423e-05	Ups	16	48729442	48732600	+	si:ch73-376g11.3	si:ch73-376g11.3 [Source:ZFIN%3BAcc:ZDB-GENE-131121-375]	-	-	-	-
ENSDARG00000013227	1592	3	0.13	8	0.29	6	0.24	2	0.09	14	0.61	21	0.88	23	0.99	21	0.89	12.2240891138835	1.15174799722248	0.241934519259309	4.76057736923443	1.930399126342e-06	2.61082160048667e-05	Ups	21	14671682	14678995	-	glulc	glutamate-ammonia ligase (glutamine synthase) c [Source:ZFIN%3BAcc:ZDB-GENE-060929-540]	GO:0006542:glutamine biosynthetic process;GO:0006807:nitrogen compound metabolic process;	GO:0005575:cellular_component;	GO:0000166:nucleotide binding;GO:0003824:catalytic activity;GO:0004356:glutamate-ammonia ligase activity;GO:0005524:ATP binding;GO:0016874:ligase activity;	K01915
ENSDARG00000104502	5629	5	0.06	6	0.06	13	0.15	11	0.14	35	0.43	25	0.30	24	0.29	28	0.33	18.4860844287708	1.10717759011444	0.233041596306475	4.75098698113266	2.02426166498066e-06	2.72305425683293e-05	Ups	4	66796189	66876607	-	si:dkey-264f17.5	si:dkey-264f17.5 [Source:ZFIN%3BAcc:ZDB-GENE-120703-23]	-	-	-	-
ENSDARG00000100781	3426	124	2.53	124	2.07	126	2.32	132	2.76	82	1.65	23	0.45	30	0.60	57	1.12	86.00870447226	-1.00085431679583	0.21122772440283	-4.73827154851656	2.15548846312759e-06	2.87237856727603e-05	Down	6	3479561	3513320	+	COL28A1 (1 of many)	collagen type XXVIII alpha 1 chain [Source:HGNC Symbol%3BAcc:HGNC:22442]	-	GO:0005581:collagen trimer;	GO:0004867:serine-type endopeptidase inhibitor activity;	-
ENSDARG00000052578	1403	16	0.80	32	1.30	32	1.44	12	0.61	4	0.20	1	0.05	8	0.39	4	0.19	12.934873434197	-1.1530775359573	0.243438759096654	-4.73662263246869	2.17309265940271e-06	2.8918950730447e-05	Down	7	38364280	38367551	-	c6ast4	six-cysteine containing astacin protease 4 [Source:ZFIN%3BAcc:ZDB-GENE-050626-100]	GO:0006508:proteolysis;	GO:0005575:cellular_component;	GO:0004222:metalloendopeptidase activity;GO:0008233:peptidase activity;GO:0008237:metallopeptidase activity;GO:0008270:zinc ion binding;GO:0016787:hydrolase activity;GO:0046872:metal ion binding;	-
ENSDARG00000100219	3520	2	0.04	0	0.00	0	0.00	0	0.00	12	0.23	6	0.11	13	0.25	10	0.19	5.46104396976198	1.09840734423728	0.232621963191771	4.72185570599698	2.33702466552934e-06	3.0870528730555e-05	Ups	4	66796875	66827941	-	si:dkey-264f17.1	si:dkey-264f17.1 [Source:ZFIN%3BAcc:ZDB-GENE-110913-6]	-	-	-	-
ENSDARG00000104731	4232	8	0.13	5	0.07	8	0.12	2	0.03	27	0.44	12	0.19	27	0.44	27	0.43	14.5557675997144	1.13291517351639	0.241631682060455	4.68860359641472	2.75075650733995e-06	3.59790057259118e-05	Ups	4	67154889	67163673	+	CR759907.2	-	-	-	-	-
ENSDARG00000044629	744	27	2.54	53	4.07	62	5.26	44	4.24	11	1.02	14	1.25	25	2.29	14	1.26	30.2901591337894	-1.02846392166967	0.220482643483536	-4.66460264363831	3.09213958184439e-06	3.96677082227315e-05	Down	21	22869874	22873915	-	guca1d	guanylate cyclase activator 1d [Source:ZFIN%3BAcc:ZDB-GENE-040724-231]	-	-	GO:0005509:calcium ion binding;GO:0008048:calcium sensitive guanylate cyclase activator activity;GO:0046872:metal ion binding;	K08328
ENSDARG00000036767	5839	32	0.38	59	0.58	53	0.57	33	0.41	21	0.25	6	0.07	18	0.21	15	0.17	28.5638337981137	-1.03294894960674	0.22147967487125	-4.66385437041665	3.10341042127088e-06	3.97650790064878e-05	Down	19	7763184	7772050	-	si:dkey-204a24.10	si:dkey-204a24.10 [Source:ZFIN%3BAcc:ZDB-GENE-120215-160]	-	-	GO:0005525:GTP binding;	-
ENSDARG00000074509	2736	27	0.69	28	0.59	30	0.69	25	0.66	4	0.10	9	0.22	11	0.27	9	0.22	17.5227309912854	-1.06971731202345	0.231801474579394	-4.61479942681322	3.93475123468735e-06	4.86294896184437e-05	Down	13	22834418	22841045	+	tacr2	tachykinin receptor 2 [Source:ZFIN%3BAcc:ZDB-GENE-090312-188]	GO:0007165:signal transduction;GO:0007186:G-protein coupled receptor signaling pathway;	GO:0005886:plasma membrane;GO:0016020:membrane;GO:0016021:integral component of membrane;	GO:0004871:signal transducer activity;GO:0004930:G-protein coupled receptor activity;GO:0004995:tachykinin receptor activity;	K04223
ENSDARG00000101695	9411	15	0.11	35	0.21	19	0.13	18	0.14	31	0.23	84	0.59	69	0.50	45	0.32	39.4082211902147	1.03158700683667	0.224540335185697	4.59421691868205	4.34377350316212e-06	5.3040843824674e-05	Ups	4	45320241	45528822	-	si:dkey-26m3.3	si:dkey-26m3.3 [Source:ZFIN%3BAcc:ZDB-GENE-070705-445]	-	-	GO:0000166:nucleotide binding;GO:0005524:ATP binding;	-
ENSDARG00000096643	655	11	1.18	10	0.87	6	0.58	7	0.77	0	0.00	0	0.00	0	0.00	0	0.00	4.14203176293186	-1.02297794627129	0.223279153773038	-4.58160974271309	4.61410359747802e-06	5.59167441359572e-05	Down	1	28519443	28523017	-	si:ch211-198k9.11	si:ch211-198k9.11 [Source:ZFIN%3BAcc:ZDB-GENE-121214-279]	-	-	-	-
ENSDARG00000096707	840	0	0.00	0	0.00	0	0.00	0	0.00	12	0.98	8	0.63	6	0.49	6	0.48	4.0727586500115	1.01583103543197	0.221895359853185	4.57797331185332	4.69502575398587e-06	5.67561971348965e-05	Ups	12	26802961	26805256	+	si:dkey-52l6.2	si:dkey-52l6.2 [Source:ZFIN%3BAcc:ZDB-GENE-130531-35]	-	-	-	-
ENSDARG00000006341	2556	34	0.93	29	0.65	32	0.79	25	0.70	12	0.32	5	0.13	10	0.27	11	0.29	19.4231090842154	-1.04909268800608	0.229408347342066	-4.57303624807428	4.80706937106048e-06	5.80177674651061e-05	Down	11	40467457	40478362	-	tas1r3	taste receptor%2C type 1%2C member 3 [Source:ZFIN%3BAcc:ZDB-GENE-070917-3]	GO:0007165:signal transduction;GO:0007186:G-protein coupled receptor signaling pathway;	GO:0005886:plasma membrane;GO:0016020:membrane;GO:0016021:integral component of membrane;	GO:0004871:signal transducer activity;GO:0004930:G-protein coupled receptor activity;	K04626
ENSDARG00000102623	54	1	1.30	0	0.00	3	3.51	0	0.00	8	10.20	16	19.74	7	8.85	16	19.90	6.45713393209408	1.0753389881979	0.235412774811531	4.5678871465612	4.92665149317866e-06	5.93345895409194e-05	Ups	22	1780089	1780681	-	BX640576.1	-	-	-	-	-
ENSDARG00000089342	1389	7	0.35	13	0.54	8	0.36	10	0.52	27	1.34	30	1.44	24	1.18	26	1.26	18.1496376661827	1.04376805544209	0.22867685834279	4.5643798983694	5.00972895482523e-06	6.02071086167697e-05	Ups	1	52119178	52124558	+	wu:fc75a09	wu:fc75a09 [Source:ZFIN%3BAcc:ZDB-GENE-030131-4139]	-	-	-	-
ENSDARG00000104775	1081	21	1.36	35	1.85	49	2.86	22	1.46	13	0.83	8	0.49	5	0.32	10	0.62	19.6461049181856	-1.06888861426673	0.235195545097797	-4.54468052880115	5.50186358771099e-06	6.53245375870046e-05	Down	21	5365413	5374907	+	si:ch211-134a4.1	si:ch211-134a4.1 [Source:ZFIN%3BAcc:ZDB-GENE-131121-523]	-	-	-	K03985
ENSDARG00000097886	2441	5	0.14	3	0.07	8	0.21	2	0.06	19	0.54	29	0.79	16	0.45	14	0.39	12.1270423166455	1.09954858333018	0.243336851881708	4.51862746981169	6.22417967583036e-06	7.26068827890119e-05	Ups	9	1640457	1647596	-	si:ch1073-172f18.2	si:ch1073-172f18.2 [Source:ZFIN%3BAcc:ZDB-GENE-070912-3]	-	-	-	-
ENSDARG00000100955	3090	19	0.43	16	0.30	27	0.55	28	0.65	5	0.11	1	0.02	9	0.20	5	0.11	13.5857536773666	-1.0950513949619	0.242857828640738	-4.50902242308119	6.51270259302557e-06	7.56221243169664e-05	Down	9	1004584	1020324	+	stk24a	serine/threonine kinase 24a (STE20 homolog%2C yeast) [Source:ZFIN%3BAcc:ZDB-GENE-070424-52]	GO:0000278:mitotic cell cycle;GO:0006468:protein phosphorylation;GO:0006915:apoptotic process;GO:0045595:regulation of cell differentiation;	GO:0005737:cytoplasm;	GO:0004672:protein kinase activity;GO:0004702:receptor signaling protein serine/threonine kinase activity;GO:0005524:ATP binding;	K08838
ENSDARG00000071629	2201	9	0.29	35	0.91	12	0.34	15	0.49	50	1.56	30	0.91	79	2.45	43	1.31	33.8117898076108	1.03917873837474	0.23258373676143	4.46797679341038	7.89628695782728e-06	8.96204833379856e-05	Ups	22	7511516	7533751	-	BX511034.1	-	-	-	-	-
ENSDARG00000074613	569	16	1.97	13	1.31	19	2.11	10	1.26	1	0.12	0	0.00	5	0.60	2	0.24	8.04002974067143	-1.07847709373801	0.241748404779177	-4.46115495456169	8.15191176074071e-06	9.21984069035547e-05	Down	4	8031162	8031807	-	si:ch211-240l19.6	si:ch211-240l19.6 [Source:ZFIN%3BAcc:ZDB-GENE-041210-328]	-	-	-	-
ENSDARG00000091969	867	10	0.81	18	1.19	15	1.09	17	1.41	1	0.08	2	0.15	2	0.16	5	0.39	8.47389395945999	-1.08084100890761	0.243357042959699	-4.44137961146497	8.93839498263454e-06	9.96998522582979e-05	Down	5	23370996	23372285	-	si:ch211-135f11.4	si:ch211-135f11.4 [Source:ZFIN%3BAcc:ZDB-GENE-060531-15]	GO:0005975:carbohydrate metabolic process;GO:0009247:glycolipid biosynthetic process;GO:0030259:lipid glycosylation;	GO:0005794:Golgi apparatus;GO:0016020:membrane;GO:0031982:vesicle;	GO:0016757:transferase activity, transferring glycosyl groups;GO:0016758:transferase activity, transferring hexosyl groups;	-
ENSDARG00000105380	1192	11	0.65	34	1.63	18	0.95	32	1.93	5	0.29	9	0.50	3	0.17	4	0.23	14.0300970883141	-1.06337422568087	0.243198615800878	-4.37245180108889	1.22858946425107e-05	0.000131782508158824	Down	14	29939077	29943583	+	fgl1	fibrinogen-like 1 [Source:ZFIN%3BAcc:ZDB-GENE-130815-1]	-	-	-	-
ENSDARG00000092452	610	19	2.18	71	6.65	53	5.48	44	5.17	10	1.13	5	0.55	17	1.90	22	2.42	28.7400381969168	-1.03194864647325	0.236650758505959	-4.36063950518572	1.29682869901196e-05	0.000138186064663297	Down	9	41027682	41044660	-	si:dkey-95p16.1	si:dkey-95p16.1 [Source:ZFIN%3BAcc:ZDB-GENE-081104-443]	-	-	-	-
ENSDARG00000103456	1674	5	0.21	5	0.17	7	0.26	3	0.13	31	1.28	12	0.48	12	0.49	28	1.12	12.9165646112655	1.06137732271695	0.243472624531403	4.3593292049146	1.30461728975854e-05	0.000138862416412572	Ups	23	42381303	42392857	+	cyp2aa11	cytochrome P450%2C family 2%2C subfamily AA%2C polypeptide 11 [Source:ZFIN%3BAcc:ZDB-GENE-110114-3]	GO:0055114:oxidation-reduction process;	GO:0016020:membrane;GO:0016021:integral component of membrane;	GO:0004497:monooxygenase activity;GO:0005506:iron ion binding;GO:0008395:steroid hydroxylase activity;GO:0016491:oxidoreductase activity;GO:0016705:oxidoreductase activity, acting on paired donors, with incorporation or reduction of molecular oxygen;GO:0016712:oxidoreductase activity, acting on paired donors, with incorporation or reduction of molecular oxygen, reduced flavin or flavoprotein as o…	-
ENSDARG00000074738	2653	1	0.03	7	0.15	8	0.19	5	0.14	16	0.42	17	0.43	21	0.54	22	0.56	12.0898501135079	1.05417396578991	0.241823924121581	4.35926250729398	1.30501494015346e-05	0.000138862416412572	Ups	14	1976663	2135930	-	pcdh2g9	protocadherin 2 gamma 9 [Source:ZFIN%3BAcc:ZDB-GENE-050610-31]	GO:0007155:cell adhesion;GO:0007156:homophilic cell adhesion via plasma membrane adhesion molecules;	GO:0005886:plasma membrane;GO:0016020:membrane;GO:0016021:integral component of membrane;	GO:0005509:calcium ion binding;	K16495
ENSDARG00000092739	720	8	0.78	13	1.03	9	0.79	7	0.70	1	0.10	0	0.00	1	0.09	0	0.00	4.65416963660127	-1.00463957655073	0.230611481765069	-4.35641611970643	1.32209324817803e-05	0.000140415848308604	Down	5	18830406	18832727	-	si:ch211-250o15.5	si:ch211-250o15.5 [Source:ZFIN%3BAcc:ZDB-GENE-060531-49]	-	-	-	-
ENSDARG00000074561	1999	33	1.16	34	0.97	37	1.17	11	0.39	8	0.28	5	0.17	5	0.17	12	0.40	17.5227450111582	-1.04469914127857	0.240655428388758	-4.34105786963984	1.41798368053799e-05	0.000149548427834766	Down	15	26667735	26677981	+	SLC47A1 (1 of many)	si:dkey-175a17.3 [Source:ZFIN%3BAcc:ZDB-GENE-130530-755]	GO:0006855:drug transmembrane transport;GO:0055085:transmembrane transport;	GO:0016020:membrane;GO:0016021:integral component of membrane;	GO:0015238:drug transmembrane transporter activity;GO:0015297:antiporter activity;	-
ENSDARG00000099246	909	2	0.15	1	0.06	0	0.00	0	0.00	7	0.53	14	1.03	6	0.45	12	0.89	5.33487322946013	1.00059761539322	0.231539151742972	4.32150505804724	1.54968498770059e-05	0.000161632429610355	Ups	22	24566827	24570584	-	CU693480.1	-	-	-	-	-
ENSDARG00000097231	1715	27	1.10	33	1.10	24	0.88	26	1.09	11	0.44	3	0.12	5	0.20	14	0.55	17.4605151878709	-1.01790591674569	0.236173072984864	-4.30999988220894	1.63254633012076e-05	0.000169261805778287	Down	11	30067701	30081871	+	ugt1b2	UDP glucuronosyltransferase 1 family%2C polypeptide B2 [Source:ZFIN%3BAcc:ZDB-GENE-080227-11]	GO:0008152:metabolic process;	GO:0016020:membrane;GO:0016021:integral component of membrane;	GO:0015020:glucuronosyltransferase activity;GO:0016740:transferase activity;GO:0016757:transferase activity, transferring glycosyl groups;GO:0016758:transferase activity, transferring hexosyl groups;	-
ENSDARG00000079361	2918	18	0.43	23	0.45	24	0.52	7	0.17	4	0.09	2	0.05	1	0.02	6	0.14	10.1719674231231	-1.04715501225507	0.243402693816098	-4.30215046447369	1.69148378546377e-05	0.000174680043571312	Down	1	7988950	8007858	-	abcg2b	ATP-binding cassette%2C sub-family G (WHITE)%2C member 2b [Source:ZFIN%3BAcc:ZDB-GENE-050517-36]	-	GO:0016020:membrane;GO:0016021:integral component of membrane;	GO:0000166:nucleotide binding;GO:0005524:ATP binding;GO:0016887:ATPase activity;	-
ENSDARG00000039393	1084	33	2.13	19	1.00	35	2.04	29	1.92	13	0.83	6	0.37	8	0.50	9	0.56	18.8818300310571	-1.01182857535854	0.235298324499265	-4.30019456157112	1.70648222759788e-05	0.000175961075939929	Down	4	8034176	8035335	-	si:ch211-240l19.5	si:ch211-240l19.5 [Source:ZFIN%3BAcc:ZDB-GENE-041210-327]	-	-	-	-
ENSDARG00000100234	4076	0	0.00	1	0.01	3	0.05	1	0.02	14	0.24	6	0.10	9	0.15	14	0.23	6.02845685100482	1.00772461174628	0.236203415930904	4.26634224477546	1.98703884093612e-05	0.000200957044207887	Ups	23	9418582	9422657	+	BX511246.1	-	-	-	-	-
ENSDARG00000055595	2085	27	0.91	36	0.99	22	0.67	15	0.52	8	0.26	3	0.10	11	0.36	6	0.19	15.4591354153441	-1.01402203221677	0.239364686952078	-4.23630588592119	2.27227180788932e-05	0.000225970349148045	Down	2	31380068	31393389	-	clul1	clusterin-like 1 (retinal) [Source:ZFIN%3BAcc:ZDB-GENE-031118-57]	GO:0008219:cell death;	-	-	-
ENSDARG00000101535	2088	28	0.94	20	0.55	21	0.63	28	0.96	5	0.16	5	0.16	12	0.39	6	0.19	15.5343068294108	-1.01084979371073	0.239202242451313	-4.22592105889844	2.37965409610803e-05	0.000234998622028035	Down	20	494770	498370	-	col10a1b	collagen%2C type X%2C alpha 1b [Source:ZFIN%3BAcc:ZDB-GENE-030131-7079]	-	GO:0005576:extracellular region;GO:0005581:collagen trimer;	-	-
ENSDARG00000094147	5253	16	0.21	7	0.08	13	0.16	4	0.05	22	0.29	24	0.30	66	0.86	30	0.38	22.8863619323026	1.02182796501083	0.242125739688285	4.22023683366478	2.44045798310966e-05	0.000240583703870175	Ups	4	29955346	29967881	+	znf1111	zinc finger protein 1111 [Source:ZFIN%3BAcc:ZDB-GENE-110913-113]	-	-	-	-
ENSDARG00000091524	3441	5	0.10	1	0.02	2	0.04	3	0.06	12	0.24	13	0.25	18	0.36	12	0.23	8.38514370368625	1.0260574396774	0.243251871494584	4.21808651819663	2.46384285437622e-05	0.000242572342559926	Ups	4	44554856	44570455	-	znf1031	zinc finger protein 1031 [Source:ZFIN%3BAcc:ZDB-GENE-110913-121]	-	-	-	-
ENSDARG00000102692	2573	24	0.65	20	0.44	21	0.52	26	0.72	11	0.29	1	0.03	6	0.16	6	0.16	14.2235360770791	-1.01832861420638	0.241724417688486	-4.21276685220404	2.52261413640418e-05	0.000246963269862145	Down	23	40305254	40318053	-	TGM1 (1 of many)	si:ch1073-138d10.2 [Source:ZFIN%3BAcc:ZDB-GENE-030131-6370]	GO:0018149:peptide cross-linking;	-	GO:0003810:protein-glutamine gamma-glutamyltransferase activity;	-
ENSDARG00000101196	171	11	4.50	1	0.33	5	1.85	7	2.94	26	10.47	20	7.79	24	9.58	18	7.07	14.2665431546419	1.0164623940655	0.242396136486086	4.19339354496622	2.74812071886231e-05	0.000266620671370907	Ups	9	212695	212865	-	CU469570.2	-	-	-	-	-
ENSDARG00000093079	2163	27	0.87	24	0.63	30	0.88	12	0.40	1	0.03	12	0.37	2	0.06	4	0.12	13.6357617138952	-1.02045258216075	0.243653889875682	-4.188123500435	2.81270451808834e-05	0.000271491300182246	Down	2	5556003	5564039	-	PROC (1 of many)	protein C%2C inactivator of coagulation factors Va and VIIIa [Source:HGNC Symbol%3BAcc:HGNC:9451]	-	-	-	-
ENSDARG00000094077	951	20	1.47	23	1.38	17	1.13	7	0.53	0	0.00	1	0.07	6	0.43	4	0.28	9.3663860288635	-1.00843767211685	0.241840392131138	-4.16984798622897	3.0480287886807e-05	0.000291473381928124	Down	22	19265008	19288760	+	si:dkey-21e2.16	si:dkey-21e2.16 [Source:ZFIN%3BAcc:ZDB-GENE-050208-698]	GO:0006508:proteolysis;	-	GO:0004252:serine-type endopeptidase activity;GO:0008233:peptidase activity;GO:0008236:serine-type peptidase activity;GO:0016787:hydrolase activity;	-
ENSDARG00000039535	1517	22	1.01	8	0.30	21	0.87	14	0.66	5	0.23	2	0.09	3	0.14	2	0.09	9.60454668149441	-1.01041557890438	0.242863389125588	-4.1604277307597	3.1765212297477e-05	0.000302483866913428	Down	13	12323937	12345282	+	dapp1	dual adaptor of phosphotyrosine and 3-phosphoinositides [Source:ZFIN%3BAcc:ZDB-GENE-050417-180]	-	-	-	K12229
ENSDARG00000096700	3819	1	0.02	4	0.06	5	0.08	3	0.06	11	0.20	15	0.26	19	0.34	12	0.21	8.76774106971649	1.01230350178851	0.243629021266561	4.15510228020383	3.25142062057706e-05	0.000308449257699132	Ups	12	20371010	20378455	+	si:zfos-754c12.1	si:zfos-754c12.1 [Source:ZFIN%3BAcc:ZDB-GENE-130531-37]	-	-	-	-
