# Supplementary material for: Differential inflammation responses determine the variable phenotypes of epilepsy induced by GABRG2 mutations
Source: CNS Neurosci Ther. 2024 Feb 15;30(2):e14583. doi: 10.1111/cns.14583 (PMC10867793; doi:10.1111/cns.14583)
Supplement: Supplementary file 4 — Table S3. [file CNS-30-e14583-s003.xls]

geneID	length	WT-5d-1.rawreads	WT-5d-1.FPKM	WT-5d-2.rawreads	WT-5d-2.FPKM	WT-5d-3.rawreads	WT-5d-3.FPKM	WT-5d-4.rawreads	WT-5d-4.FPKM	P282S-5d-1.rawreads	P282S-5d-1.FPKM	P282S-5d-2.rawreads	P282S-5d-2.FPKM	P282S-5d-3.rawreads	P282S-5d-3.FPKM	P282S-5d-4.rawreads	P282S-5d-4.FPKM	baseMean	log2FoldChange	lfcSE	stat	pvalue	padj	Regulation	Chr	Start	End	Strand	GeneSymbol	Description	GO_BP	GO_CC	GO_MF	KO
ENSDARG00000104613	1427	44	1.64	53	2.32	59	2.65	66	2.96	1376	67.42	1516	73.60	1270	60.55	1185	57.50	748.369832867061	4.67751819309319	0.126887074538559	36.8636302011341	1.76898423678017e-297	4.32392816996177e-293	Ups	22	1779159	1783546	+	znf1179	zinc finger protein 1179 [Source:ZFIN%3BAcc:ZDB-GENE-050208-622]	-	-	GO:0003676:nucleic acid binding;GO:0046872:metal ion binding;	-
ENSDARG00000092358	2597	2723	55.93	2470	59.42	2400	59.32	2536	62.44	9	0.24	5	0.13	0	0.00	2	0.05	1161.72137158884	-7.83312704055831	0.220482003751424	-35.5272852535827	1.86377473229993e-276	2.27781228908036e-272	Down	1	57191807	57195910	+	si:ch211-114l13.11	si:ch211-114l13.11 [Source:ZFIN%3BAcc:ZDB-GENE-070424-111]	-	-	-	-
ENSDARG00000099970	7477	108543	774.37	98849	825.93	107013	918.62	99939	854.63	19255	180.06	19124	177.20	20439	185.98	19184	177.67	58015.3472081509	-2.1566439650257	0.0659693382829222	-32.6916113024586	2.05513927884979e-234	1.67445897976418e-230	Down	14	46643944	46651420	-	malat1	metastasis associated lung adenocarcinoma transcript 1 [Source:ZFIN%3BAcc:ZDB-GENE-141216-248]	-	-	-	-
ENSDARG00000104773	1405	3284	124.68	2682	119.26	2394	109.36	2538	115.50	489	24.34	418	20.61	565	27.36	424	20.90	1495.61932338474	-2.2543544288955	0.0772478677885861	-29.1833871073992	3.15128138073661e-187	1.92566926973363e-183	Down	3	7768815	7770219	-	junbb	jun B proto-oncogene b [Source:ZFIN%3BAcc:ZDB-GENE-040426-2666]	GO:0000122:negative regulation of transcription from RNA polymerase II promoter;GO:0001945:lymph vessel development;GO:0006351:transcription, DNA-templated;GO:0006355:regulation of transcription, DNA-templated;GO:0006357:regulation of transcription from RNA polymerase II promoter;GO:0009314:response to radiation;GO:0009612:response to mechanical stimulus;GO:0010941:regulation of cell death;GO:003…	GO:0000790:nuclear chromatin;GO:0005667:transcription factor complex;	GO:0000978:RNA polymerase II core promoter proximal region sequence-specific DNA binding;GO:0000981:sequence-specific DNA binding RNA polymerase II transcription factor activity;GO:0003677:DNA binding;GO:0003700:sequence-specific DNA binding transcription factor activity;GO:0003713:transcription coactivator activity;GO:0008134:transcription factor binding;GO:0043565:sequence-specific DNA binding;	-
ENSDARG00000080337	1683	52477	1663.25	59858	2221.97	54149	2065.06	59083	2244.65	4003	166.31	4079	167.92	6295	254.48	4003	164.71	28424.6299420647	-3.30200913696128	0.121186076710982	-27.2474299571252	1.78257247512028e-163	8.71428380187299e-160	Down	MT	2043	3725	+	AC024175.4	-	-	-	-	-
ENSDARG00000099195	966	1963	108.40	1472	95.20	1470	97.67	1568	103.79	199	14.40	171	12.26	272	19.16	167	11.97	845.945490630358	-2.70656903156176	0.101688160110177	-26.6163634844926	4.38920345982598e-156	1.78808833614211e-152	Down	3	33629941	33630906	+	ier2	immediate early response 2 [Source:ZFIN%3BAcc:ZDB-GENE-030131-9126]	GO:0007368:determination of left/right symmetry;GO:0060026:convergent extension;GO:0070121:Kupffer's vesicle development;	GO:0005634:nucleus;GO:0005737:cytoplasm;	GO:0005515:protein binding;	-
ENSDARG00000034503	5502	2671	25.90	2139	24.29	2183	25.47	2069	24.04	4287	54.48	4478	56.39	4871	60.23	4525	56.95	3481.6983096877	1.23973527448251	0.0492123044983909	25.1915712364789	4.95507311428644e-140	1.73024074475005e-136	Ups	2	48455430	48521197	-	per2	period circadian clock 2 [Source:ZFIN%3BAcc:ZDB-GENE-011220-2]	GO:0009411:response to UV;GO:0009416:response to light stimulus;GO:0009648:photoperiodism;GO:0016525:negative regulation of angiogenesis;GO:0042542:response to hydrogen peroxide;GO:0042753:positive regulation of circadian rhythm;GO:0043153:entrainment of circadian clock by photoperiod;GO:0045475:locomotor rhythm;	-	GO:0003682:chromatin binding;	K02633
ENSDARG00000079497	1009	1210	63.97	938	58.08	927	58.97	979	62.04	223	15.45	212	14.56	247	16.65	223	15.30	584.017121801505	-1.89852502850366	0.0792968109467309	-23.9420098467645	1.11923002993564e-126	3.4196674527146e-123	Down	5	27266496	27267504	-	zgc:110340	zgc:110340 [Source:ZFIN%3BAcc:ZDB-GENE-050320-36]	GO:0008150:biological_process;	GO:0005575:cellular_component;	-	-
ENSDARG00000100515	2716	3457	67.90	2636	60.63	2689	63.55	3166	74.53	625	16.09	713	18.19	857	21.47	644	16.42	1746.99431715902	-1.81160865889342	0.0859507950443245	-21.0772763411808	1.28572764914461e-98	3.49189343644907e-95	Down	14	15454690	15458085	-	dusp1	dual specificity phosphatase 1 [Source:ZFIN%3BAcc:ZDB-GENE-040426-2018]	GO:0006470:protein dephosphorylation;GO:0016311:dephosphorylation;	-	GO:0004721:phosphoprotein phosphatase activity;GO:0004725:protein tyrosine phosphatase activity;GO:0008138:protein tyrosine/serine/threonine phosphatase activity;GO:0016787:hydrolase activity;GO:0016791:phosphatase activity;GO:0017017:MAP kinase tyrosine/serine/threonine phosphatase activity;	K04459
ENSDARG00000042725	1516	2203	77.52	1534	63.22	1378	58.34	1700	71.70	350	16.14	329	15.04	289	12.97	348	15.90	951.762379513181	-2.08292379967304	0.0989751270718705	-21.0449217020002	2.54537620303766e-98	6.22166305308495e-95	Down	8	28414259	28415774	-	cebpb	CCAAT/enhancer binding protein (C/EBP)%2C beta [Source:ZFIN%3BAcc:ZDB-GENE-020111-3]	GO:0001878:response to yeast;GO:0006351:transcription, DNA-templated;GO:0006355:regulation of transcription, DNA-templated;GO:0009617:response to bacterium;GO:0044030:regulation of DNA methylation;	-	GO:0003700:sequence-specific DNA binding transcription factor activity;GO:0043565:sequence-specific DNA binding;	K10048
ENSDARG00000102326	3599	643	9.53	717	12.45	697	12.43	510	9.06	57	1.11	48	0.92	90	1.70	51	0.98	326.961026695488	-3.02358630909749	0.145199601689199	-20.8236542932776	2.64244850194332e-96	5.87176079390915e-93	Down	25	7490260	7498248	+	KCNJ11 (1 of many)	potassium voltage-gated channel subfamily J member 11 [Source:HGNC Symbol%3BAcc:HGNC:6257]	-	-	-	K05004
ENSDARG00000005739	2308	1135	26.23	986	26.69	1015	28.23	926	25.65	1839	55.71	1963	58.93	1903	56.10	1836	55.09	1481.91464274668	1.12749045656332	0.0542265609935181	20.7922176126584	5.09032811052269e-96	1.03685741671255e-92	Ups	1	28157821	28241594	-	gpm6ba	glycoprotein M6Ba [Source:ZFIN%3BAcc:ZDB-GENE-030710-9]	GO:0008150:biological_process;	GO:0016020:membrane;GO:0016021:integral component of membrane;	GO:0003674:molecular_function;	-
ENSDARG00000086881	741	823	59.25	808	68.12	681	58.99	715	61.70	115	10.85	145	13.56	200	18.36	155	14.49	428.41920969834	-2.02149273868749	0.104233966697458	-19.393800339144	8.70603037241157e-84	1.53685393408863e-80	Down	11	30791618	30931872	-	CR855274.1	-	-	-	-	-
ENSDARG00000074378	1557	1261	43.20	982	39.40	983	40.52	987	40.53	318	14.28	339	15.08	349	15.25	354	15.74	663.402158572572	-1.37513810178802	0.0709081388802905	-19.3932336048134	8.80250177033947e-84	1.53685393408863e-80	Down	1	51098615	51100171	-	junba	jun B proto-oncogene a [Source:ZFIN%3BAcc:ZDB-GENE-040426-2172]	GO:0000122:negative regulation of transcription from RNA polymerase II promoter;GO:0001945:lymph vessel development;GO:0006351:transcription, DNA-templated;GO:0006355:regulation of transcription, DNA-templated;GO:0006357:regulation of transcription from RNA polymerase II promoter;GO:0009314:response to radiation;GO:0009612:response to mechanical stimulus;GO:0010941:regulation of cell death;GO:003…	GO:0000790:nuclear chromatin;GO:0005667:transcription factor complex;	GO:0000978:RNA polymerase II core promoter proximal region sequence-specific DNA binding;GO:0000981:sequence-specific DNA binding RNA polymerase II transcription factor activity;GO:0003677:DNA binding;GO:0003700:sequence-specific DNA binding transcription factor activity;GO:0003713:transcription coactivator activity;GO:0008134:transcription factor binding;GO:0043565:sequence-specific DNA binding;	K09028
ENSDARG00000104049	2583	1270	26.23	1112	26.90	1128	28.03	1034	25.60	355	9.61	327	8.77	388	10.22	410	10.99	718.629164899954	-1.36507036436302	0.0719891805940596	-18.9621600509738	3.50451345898403e-80	5.71072149852977e-77	Down	4	144009	147740	-	crebl2	cAMP responsive element binding protein-like 2 [Source:ZFIN%3BAcc:ZDB-GENE-040718-456]	GO:0006351:transcription, DNA-templated;GO:0006355:regulation of transcription, DNA-templated;GO:0030154:cell differentiation;GO:0045600:positive regulation of fat cell differentiation;GO:0045893:positive regulation of transcription, DNA-templated;GO:0046326:positive regulation of glucose import;GO:0046889:positive regulation of lipid biosynthetic process;	GO:0005634:nucleus;	GO:0003677:DNA binding;GO:0003700:sequence-specific DNA binding transcription factor activity;GO:0043565:sequence-specific DNA binding;	-
ENSDARG00000102175	1170	61	2.78	52	2.78	35	1.92	51	2.79	290	17.33	244	14.45	332	19.31	295	17.46	179.083837840226	2.67777653387915	0.143152000413326	18.7058268564011	4.43795586859441e-78	6.77980970600333e-75	Ups	16	50687372	50696683	+	hamp	hepcidin antimicrobial peptide [Source:ZFIN%3BAcc:ZDB-GENE-050726-1]	GO:0006879:cellular iron ion homeostasis;GO:0009617:response to bacterium;GO:0034760:negative regulation of iron ion transmembrane transport;GO:0042742:defense response to bacterium;GO:0050829:defense response to Gram-negative bacterium;GO:0050830:defense response to Gram-positive bacterium;GO:0071383:cellular response to steroid hormone stimulus;GO:0071393:cellular response to progesterone stimu…	GO:0005576:extracellular region;GO:0005615:extracellular space;	GO:0001530:lipopolysaccharide binding;GO:0005179:hormone activity;GO:0042834:peptidoglycan binding;GO:0070891:lipoteichoic acid binding;GO:0097690:iron channel inhibitor activity;	-
ENSDARG00000035133	8894	819	4.91	885	6.22	759	5.48	780	5.61	171	1.34	181	1.41	243	1.86	184	1.43	476.414096806918	-1.7926095573192	0.0965405961947411	-18.5684533551373	5.78453004139186e-77	8.31713340010242e-74	Down	5	61656480	61672957	+	pho	phoenix [Source:ZFIN%3BAcc:ZDB-GENE-030131-5935]	GO:0070658:neuromast hair cell differentiation involved in neuromast regeneration;	-	-	-
ENSDARG00000037421	3158	7575	127.95	5988	118.46	5817	118.23	6490	131.40	1533	33.94	1680	36.86	2232	48.09	1584	34.73	3896.36323765287	-1.6197166035612	0.0873280071906023	-18.5475044681371	8.54271177528576e-77	1.16005279957394e-73	Down	14	21035277	21039140	-	egr1	early growth response 1 [Source:ZFIN%3BAcc:ZDB-GENE-980526-320]	GO:0006351:transcription, DNA-templated;GO:0006355:regulation of transcription, DNA-templated;GO:0043010:camera-type eye development;GO:0045944:positive regulation of transcription from RNA polymerase II promoter;GO:0048703:embryonic viscerocranium morphogenesis;GO:0060059:embryonic retina morphogenesis in camera-type eye;	GO:0005634:nucleus;GO:0005737:cytoplasm;	GO:0003676:nucleic acid binding;GO:0003677:DNA binding;GO:0008270:zinc ion binding;GO:0010385:double-stranded methylated DNA binding;GO:0043565:sequence-specific DNA binding;GO:0044729:hemi-methylated DNA-binding;GO:0046872:metal ion binding;	K09203
ENSDARG00000015854	2105	1817	46.04	1313	38.97	1295	39.49	1501	45.59	424	14.08	447	14.71	390	12.61	391	12.86	898.122976134936	-1.57574488005962	0.0850432998453166	-18.5287363369684	1.21097506919646e-76	1.55788755875627e-73	Down	13	29278909	29290881	-	chata	choline O-acetyltransferase a [Source:ZFIN%3BAcc:ZDB-GENE-080102-2]	GO:0007626:locomotory behavior;GO:0042136:neurotransmitter biosynthetic process;	-	GO:0004102:choline O-acetyltransferase activity;GO:0016740:transferase activity;GO:0016746:transferase activity, transferring acyl groups;	K00623
ENSDARG00000019498	2363	200	4.51	184	4.86	184	5.00	190	5.14	457	13.52	489	14.34	485	13.96	474	13.89	343.933256305231	1.54612630935789	0.0880124882171555	17.5671241738228	4.39914596902819e-69	5.37641624604781e-66	Ups	10	39347036	39362396	-	cry5	cryptochrome circadian clock 5 [Source:ZFIN%3BAcc:ZDB-GENE-010426-8]	GO:0006281:DNA repair;GO:0009416:response to light stimulus;	-	GO:0003914:DNA (6-4) photolyase activity;GO:0016829:lyase activity;	-
ENSDARG00000043856	5735	2269	21.10	2057	22.41	1989	22.26	1871	20.86	3494	42.60	3757	45.39	3362	39.88	3739	45.15	2874.03900671439	1.04527909421846	0.0598759760598118	17.45740383713	3.02376271477058e-68	3.51951581129225e-65	Ups	20	2937165	2966128	+	amd1	adenosylmethionine decarboxylase 1 [Source:ZFIN%3BAcc:ZDB-GENE-040426-760]	GO:0006557:S-adenosylmethioninamine biosynthetic process;GO:0006596:polyamine biosynthetic process;GO:0006597:spermine biosynthetic process;GO:0008295:spermidine biosynthetic process;	GO:0005829:cytosol;	GO:0004014:adenosylmethionine decarboxylase activity;GO:0016829:lyase activity;GO:0016831:carboxy-lyase activity;	K01611
ENSDARG00000010420	1778	2122	63.66	2079	73.05	2269	81.91	1696	60.99	623	24.50	528	20.57	570	21.81	623	24.26	1251.67851409639	-1.53955718028177	0.0882483217726837	-17.4457389030861	3.70890808004961e-68	4.12076546366602e-65	Down	16	31553812	31559300	+	ndrg1b	N-myc downstream regulated 1b [Source:ZFIN%3BAcc:ZDB-GENE-040426-1648]	GO:0007165:signal transduction;GO:0032287:peripheral nervous system myelin maintenance;GO:0042127:regulation of cell proliferation;GO:0045576:mast cell activation;	GO:0005737:cytoplasm;	-	-
ENSDARG00000022176	2317	713	16.41	698	18.82	685	18.98	623	17.19	148	4.47	186	5.56	219	6.43	176	5.26	409.32781006405	-1.63649062074769	0.0940565896432528	-17.3990001865338	8.39555165855691e-68	8.92228126913507e-65	Down	16	50876567	50960056	+	IGLON5	zgc:110372 [Source:ZFIN%3BAcc:ZDB-GENE-050417-297]	-	-	GO:0005515:protein binding;	K06773
ENSDARG00000011884	2452	1368	29.76	1409	35.90	1357	35.52	1108	28.89	365	10.41	400	11.30	479	13.29	380	10.73	818.306295369425	-1.43576600464028	0.083765563628072	-17.1402894274696	7.42800153005453e-66	7.56511005829679e-63	Down	2	5410216	5445042	-	MFN1	mitofusin 1 [Source:HGNC Symbol%3BAcc:HGNC:18262]	-	-	-	-
ENSDARG00000086775	6528	575	4.70	517	4.95	552	5.43	448	4.39	116	1.24	125	1.33	132	1.38	89	0.94	301.311684116996	-1.89528968172641	0.110913384436138	-17.0880159447094	1.82270564567511e-65	1.78209576388947e-62	Down	23	2810969	2842325	+	top1	topoisomerase (DNA) I [Source:ZFIN%3BAcc:ZDB-GENE-030131-5390]	GO:0006260:DNA replication;GO:0006265:DNA topological change;GO:0006338:chromatin remodeling;GO:0007059:chromosome segregation;	GO:0005694:chromosome;GO:0005730:nucleolus;GO:0031298:replication fork protection complex;	GO:0003677:DNA binding;GO:0003917:DNA topoisomerase type I activity;	-
ENSDARG00000022045	15906	2741	9.19	2815	11.06	2517	10.16	2506	10.07	1077	4.73	1139	4.96	1176	5.03	1025	4.46	1807.17914304535	-1.01629714755588	0.0608791284519553	-16.6936875313175	1.4568773447627e-62	1.31890566437165e-59	Down	25	19258633	19335293	-	map1ab	microtubule-associated protein 1Ab [Source:ZFIN%3BAcc:ZDB-GENE-100426-3]	GO:0000226:microtubule cytoskeleton organization;GO:0007399:nervous system development;	GO:0005874:microtubule;	GO:0008017:microtubule binding;	K10429
ENSDARG00000099534	2034	41	1.08	58	1.78	48	1.51	48	1.51	215	7.39	216	7.36	255	8.53	227	7.73	145.519933219664	2.36484059790592	0.144055373700834	16.4161914765991	1.46476952707461e-60	1.23459867414775e-57	Ups	17	53267786	53273000	-	CABZ01066926.1	-	-	-	-	-
ENSDARG00000058606	5350	3791	37.80	2718	31.74	2496	29.94	3162	37.79	1025	13.40	891	11.54	1049	13.34	1010	13.07	1920.90745136636	-1.34984505418797	0.0854214734599485	-15.8021747871262	3.00565927210478e-56	2.36991385767927e-53	Down	9	9133879	9143725	+	sik1	salt-inducible kinase 1 [Source:ZFIN%3BAcc:ZDB-GENE-030131-9446]	GO:0006468:protein phosphorylation;GO:0032870:cellular response to hormone stimulus;GO:0035556:intracellular signal transduction;	GO:0005634:nucleus;GO:0005737:cytoplasm;	GO:0004672:protein kinase activity;GO:0004674:protein serine/threonine kinase activity;GO:0005524:ATP binding;	K19008
ENSDARG00000079651	3979	319	4.28	282	4.43	285	4.60	267	4.29	534	9.38	570	9.92	576	9.85	595	10.35	438.747632397238	1.20748109166006	0.0774476926784466	15.5909240146556	8.39109939259511e-55	6.40948882666257e-52	Ups	25	36571693	36589717	-	si:ch1073-174d20.2	si:ch1073-174d20.2 [Source:ZFIN%3BAcc:ZDB-GENE-121214-51]	GO:0006461:protein complex assembly;GO:0006508:proteolysis;GO:0008053:mitochondrial fusion;GO:0034982:mitochondrial protein processing;GO:0042407:cristae formation;GO:0045041:protein import into mitochondrial intermembrane space;	GO:0005743:mitochondrial inner membrane;GO:0016020:membrane;GO:0016021:integral component of membrane;	GO:0004176:ATP-dependent peptidase activity;GO:0004222:metalloendopeptidase activity;GO:0005524:ATP binding;GO:0008237:metallopeptidase activity;GO:0008270:zinc ion binding;	-
ENSDARG00000086216	1094	110	5.36	95	5.43	92	5.40	98	5.73	280	17.90	299	18.94	285	17.72	285	18.04	200.278678536295	1.73966204706457	0.112352981069401	15.4838975388643	4.45636400328487e-54	3.30081531309976e-51	Ups	11	13170	18449	-	prr13	proline rich 13 [Source:ZFIN%3BAcc:ZDB-GENE-080709-1]	-	-	-	-
ENSDARG00000103720	1774	4244	127.61	3129	110.19	3138	113.53	3499	126.11	1395	54.98	1294	50.54	1422	54.54	1495	58.36	2352.94189861925	-1.06725023106596	0.070716358336352	-15.0919851668513	1.82856805693442e-51	1.27701968616137e-48	Down	15	14048922	14050804	+	zgc:162730	zgc:162730 [Source:ZFIN%3BAcc:ZDB-GENE-030131-6366]	GO:0061158:3'-UTR-mediated mRNA destabilization;	GO:0005829:cytosol;	GO:0003730:mRNA 3'-UTR binding;GO:0046872:metal ion binding;	-
ENSDARG00000090930	1338	576	22.96	432	20.17	388	18.61	545	26.04	85	4.44	77	3.99	126	6.41	91	4.71	272.435817705535	-2.04377144001744	0.136897218021842	-14.9292401229903	2.12675815866089e-50	1.44400971311522e-47	Down	3	59838747	59851429	-	si:ch211-120g10.1	si:ch211-120g10.1 [Source:ZFIN%3BAcc:ZDB-GENE-130531-56]	-	-	-	-
ENSDARG00000088013	2169	41	1.01	22	0.63	24	0.71	32	0.94	182	5.87	168	5.37	151	4.74	178	5.68	105.346093180076	2.59530089811383	0.17423855528342	14.895101109466	3.54647737263368e-50	2.34287963295365e-47	Ups	9	38617774	38647605	+	CYP27A1 (1 of many)	zgc:136333 [Source:ZFIN%3BAcc:ZDB-GENE-060616-143]	GO:0055114:oxidation-reduction process;	GO:0005575:cellular_component;	GO:0004497:monooxygenase activity;GO:0005506:iron ion binding;GO:0016491:oxidoreductase activity;GO:0016705:oxidoreductase activity, acting on paired donors, with incorporation or reduction of molecular oxygen;GO:0020037:heme binding;GO:0046872:metal ion binding;	K00488
ENSDARG00000088142	4245	152	1.91	110	1.62	114	1.72	123	1.85	3	0.05	3	0.05	1	0.02	0	0.00	57.7973430156826	-4.33242640524995	0.293597005798578	-14.7563712152507	2.79943245840409e-49	1.7545263482249e-46	Down	4	47738340	47766702	-	si:dkey-159n16.2	si:dkey-159n16.2 [Source:ZFIN%3BAcc:ZDB-GENE-131121-650]	-	-	-	-
ENSDARG00000092945	3400	117	1.84	146	2.68	118	2.23	106	1.99	3	0.06	0	0.00	0	0.00	0	0.00	56.246607143803	-4.55492816319433	0.310007192538276	-14.6929757529156	7.15034604913655e-49	4.36939771197612e-46	Down	19	37922518	37932627	+	si:ch211-250g4.3	si:ch211-250g4.3 [Source:ZFIN%3BAcc:ZDB-GENE-060503-506]	GO:0008150:biological_process;	GO:0005575:cellular_component;	-	-
ENSDARG00000062397	7532	669	4.74	546	4.53	513	4.37	578	4.91	179	1.66	196	1.80	219	1.98	181	1.66	367.544360228264	-1.31274012554959	0.0899979346642517	-14.5863361247891	3.43137485385167e-48	2.04568525738284e-45	Down	14	2736184	2780693	-	ndst1a	N-deacetylase/N-sulfotransferase (heparan glucosaminyl) 1a [Source:ZFIN%3BAcc:ZDB-GENE-111012-2]	-	GO:0016020:membrane;GO:0016021:integral component of membrane;	GO:0008146:sulfotransferase activity;GO:0015016:[heparan sulfate]-glucosamine N-sulfotransferase activity;GO:0016787:hydrolase activity;	K02576
ENSDARG00000102412	2307	380	8.79	292	7.91	318	8.85	316	8.76	765	23.19	735	22.07	621	18.31	720	21.61	533.49065311918	1.34448770693334	0.0922909959781553	14.5679184917624	4.49375670320103e-48	2.61525940705578e-45	Ups	24	2934943	2973295	+	eci2	enoyl-CoA delta isomerase 2 [Source:ZFIN%3BAcc:ZDB-GENE-040718-392]	GO:0008152:metabolic process;	-	GO:0000062:fatty-acyl-CoA binding;GO:0003824:catalytic activity;	K13239
ENSDARG00000043820	2703	417	8.23	438	10.12	418	9.93	363	8.59	780	20.18	841	21.56	767	19.31	742	19.01	610.12650611279	1.16121835592101	0.0797874283870193	14.5539012773838	5.51651442661151e-48	3.1358177239457e-45	Ups	12	20664490	20674556	-	nme2a	NME/NM23 nucleoside diphosphate kinase 2a [Source:ZFIN%3BAcc:ZDB-GENE-030131-7656]	GO:0006163:purine nucleotide metabolic process;GO:0006165:nucleoside diphosphate phosphorylation;GO:0006183:GTP biosynthetic process;GO:0006220:pyrimidine nucleotide metabolic process;GO:0006228:UTP biosynthetic process;GO:0006241:CTP biosynthetic process;GO:0009142:nucleoside triphosphate biosynthetic process;GO:0016310:phosphorylation;GO:0042981:regulation of apoptotic process;	GO:0005622:intracellular;	GO:0000166:nucleotide binding;GO:0004550:nucleoside diphosphate kinase activity;GO:0005524:ATP binding;GO:0016301:kinase activity;GO:0016740:transferase activity;	K00940
ENSDARG00000098899	4073	69	0.90	51	0.78	64	1.01	64	1.00	216	3.71	220	3.74	208	3.47	218	3.71	144.844149072207	1.96756536825522	0.135324024371853	14.5396604733583	6.79287315289852e-48	3.77359541991587e-45	Ups	1	58849140	58862863	-	zmp:0000001082	zmp:0000001082 [Source:ZFIN%3BAcc:ZDB-GENE-140106-42]	GO:0007155:cell adhesion;GO:0007229:integrin-mediated signaling pathway;	GO:0008305:integrin complex;GO:0016020:membrane;GO:0016021:integral component of membrane;	-	K05718
ENSDARG00000076872	2681	437	8.69	419	9.76	400	9.58	384	9.16	104	2.71	117	3.02	142	3.60	113	2.92	251.703431522562	-1.51609450284503	0.104790520258532	-14.4678592978126	1.93398077853205e-47	1.05049538154798e-44	Down	6	9631887	9651283	+	MPP4 (1 of many)	si:ch73-272h16.4 [Source:ZFIN%3BAcc:ZDB-GENE-120214-43]	-	-	-	-
ENSDARG00000038518	5867	305	2.77	239	2.54	193	2.11	256	2.79	641	7.64	660	7.79	536	6.22	688	8.12	454.583381318123	1.56002428013562	0.107850825265066	14.4646485207834	2.02637453150061e-47	1.07675375377108e-44	Ups	8	1834489	1851450	+	snap29	synaptosomal-associated protein 29 [Source:ZFIN%3BAcc:ZDB-GENE-041111-226]	GO:0016082:synaptic vesicle priming;GO:0031629:synaptic vesicle fusion to presynaptic membrane;GO:0048730:epidermis morphogenesis;	GO:0005886:plasma membrane;GO:0031201:SNARE complex;	GO:0005484:SNAP receptor activity;GO:0019905:syntaxin binding;	K08509
ENSDARG00000025797	1667	272	8.70	269	10.08	255	9.82	247	9.47	48	2.01	57	2.37	53	2.16	62	2.58	149.134711435943	-1.93754859693983	0.135596753173142	-14.2890486062434	2.56084000676664e-46	1.33180026139142e-43	Down	7	13573155	13611473	+	abhd2a	abhydrolase domain containing 2a [Source:ZFIN%3BAcc:ZDB-GENE-040426-784]	GO:0006629:lipid metabolic process;GO:0016042:lipid catabolic process;GO:0032570:response to progesterone;GO:0043401:steroid hormone mediated signaling pathway;GO:0046464:acylglycerol catabolic process;	GO:0005886:plasma membrane;GO:0016020:membrane;GO:0016021:integral component of membrane;	GO:0003707:steroid hormone receptor activity;GO:0016787:hydrolase activity;GO:0042562:hormone binding;GO:0047372:acylglycerol lipase activity;GO:0052689:carboxylic ester hydrolase activity;	K13697
ENSDARG00000044212	21205	919	2.31	1144	3.37	818	2.48	840	2.53	295	0.97	282	0.92	276	0.89	281	0.92	579.192321559053	-1.44734418091344	0.101753335268944	-14.2240465837111	6.49839626449058e-46	3.30917291443632e-43	Down	19	37955768	37979726	+	CR735126.1	-	-	-	-	K20478
ENSDARG00000094386	2271	186	4.37	182	5.01	192	5.43	138	3.89	12	0.37	23	0.70	17	0.51	20	0.61	89.4939310747171	-2.7967721961605	0.197548544668417	-14.1573920519377	1.68118281773913e-45	8.38635747224439e-43	Down	10	26672759	26690880	+	adgrg4b	adhesion G protein-coupled receptor G4b [Source:ZFIN%3BAcc:ZDB-GENE-091204-201]	-	-	-	K08455
ENSDARG00000061201	3405	558	8.74	426	7.82	386	7.28	490	9.20	890	18.28	848	17.25	864	17.26	895	18.20	684.307282163106	1.14076117267068	0.0810056019322699	14.0824973268453	4.86593676822024e-45	2.37876184851215e-42	Ups	12	26405807	26447463	-	acsf2	acyl-CoA synthetase family member 2 [Source:ZFIN%3BAcc:ZDB-GENE-060825-7]	GO:0006629:lipid metabolic process;GO:0006631:fatty acid metabolic process;GO:0008152:metabolic process;	GO:0005739:mitochondrion;	GO:0000166:nucleotide binding;GO:0003824:catalytic activity;GO:0003996:acyl-CoA ligase activity;GO:0004774:succinate-CoA ligase activity;GO:0005524:ATP binding;GO:0010435:3-oxo-2-(2'-pentenyl)cyclopentane-1-octanoic acid CoA ligase activity;GO:0015645:fatty acid ligase activity;GO:0016874:ligase activity;GO:0018854:3-isopropenyl-6-oxoheptanoyl-CoA synthetase activity;GO:0018855:2-oxo-delta3-4,5,5…	K00666
ENSDARG00000052012	3717	707	10.15	691	11.61	682	11.78	559	9.62	185	3.48	203	3.78	265	4.85	194	3.61	415.554518069342	-1.3778774728624	0.098436465890725	-13.99763248705	1.61150203066179e-44	7.72351845793453e-42	Down	1	43789774	43794335	+	rtn4rl2a	reticulon 4 receptor-like 2 a [Source:ZFIN%3BAcc:ZDB-GENE-040310-4]	GO:0019221:cytokine-mediated signaling pathway;GO:0046426:negative regulation of JAK-STAT cascade;GO:0048916:posterior lateral line development;GO:0048922:posterior lateral line neuromast deposition;	GO:0005737:cytoplasm;	GO:0004860:protein kinase inhibitor activity;GO:0005515:protein binding;	K16661
ENSDARG00000087873	1887	98	2.77	74	2.45	76	2.59	93	3.15	570	21.12	746	27.39	425	15.32	578	21.21	353.142414336657	2.77640488994392	0.198463012555438	13.989533133628	1.80593539118284e-44	8.39058151554095e-42	Ups	6	43440538	43451477	-	eevs	2-epi-5-epi-valiolone synthase [Source:ZFIN%3BAcc:ZDB-GENE-131121-365]	GO:0009423:chorismate biosynthetic process;	GO:0005737:cytoplasm;	GO:0003856:3-dehydroquinate synthase activity;	-
ENSDARG00000056160	2873	1486	27.59	1243	27.03	1311	29.29	1230	27.37	2264	55.10	2491	60.07	2036	48.21	2252	54.28	1824.57491023024	1.01221294482669	0.0723577397235618	13.989007239499	1.81933813494117e-44	8.39058151554095e-42	Ups	9	32475859	32490037	-	hspd1	heat shock 60 protein 1 [Source:ZFIN%3BAcc:ZDB-GENE-021206-1]	GO:0006457:protein folding;GO:0031101:fin regeneration;GO:0042026:protein refolding;GO:0042246:tissue regeneration;	GO:0005737:cytoplasm;GO:0005759:mitochondrial matrix;	GO:0005524:ATP binding;	K04077
ENSDARG00000087303	1260	6279	265.82	4642	230.16	4683	238.55	5111	259.36	1597	88.62	1435	78.91	2224	120.09	1646	90.46	3287.83528011003	-1.3238138741294	0.0952718529660338	-13.8951204675463	6.78093272287414e-44	3.06937663972616e-41	Down	24	35676571	35677830	+	cebpd	CCAAT/enhancer binding protein (C/EBP)%2C delta [Source:ZFIN%3BAcc:ZDB-GENE-020111-4]	GO:0006351:transcription, DNA-templated;GO:0006355:regulation of transcription, DNA-templated;	-	GO:0003700:sequence-specific DNA binding transcription factor activity;GO:0043565:sequence-specific DNA binding;	K10050
ENSDARG00000091669	1786	379	11.32	338	11.82	371	13.33	322	11.53	96	3.76	101	3.92	96	3.66	102	3.95	214.717191381188	-1.55915914987262	0.112733143087451	-13.8305302874695	1.66786426966976e-43	7.41229206246146e-41	Down	21	25651783	25658519	+	si:dkey-17e16.17	si:dkey-17e16.17 [Source:ZFIN%3BAcc:ZDB-GENE-091204-161]	-	-	-	-
ENSDARG00000030896	1392	791	30.31	756	33.93	782	36.06	662	30.41	286	14.37	256	12.74	295	14.42	298	14.82	495.478582702926	-1.14493102022324	0.0829612947120963	-13.8007853444975	2.52091235002475e-43	1.10033322449384e-40	Down	2	848413	849804	-	foxq1a	forkhead box Q1a [Source:ZFIN%3BAcc:ZDB-GENE-070424-74]	GO:0006355:regulation of transcription, DNA-templated;GO:0009410:response to xenobiotic stimulus;	GO:0005634:nucleus;	GO:0000981:sequence-specific DNA binding RNA polymerase II transcription factor activity;GO:0003677:DNA binding;GO:0003700:sequence-specific DNA binding transcription factor activity;GO:0043565:sequence-specific DNA binding;	K09410
ENSDARG00000077799	1954	1645	44.91	1556	49.75	1713	56.27	1429	46.76	175	6.26	185	6.56	324	11.28	202	7.16	845.621015530343	-2.45173267107109	0.178510867612429	-13.7343608479576	6.32114328419837e-43	2.7106614964151e-40	Down	23	45844302	45846431	+	egr4	early growth response 4 [Source:ZFIN%3BAcc:ZDB-GENE-080204-90]	-	-	GO:0003676:nucleic acid binding;GO:0046872:metal ion binding;	-
ENSDARG00000058953	4305	559	6.93	401	5.82	400	5.96	435	6.46	866	14.07	859	13.82	777	12.28	902	14.51	664.353366459718	1.1551197973723	0.0842329462826197	13.713396578776	8.44118708499548e-43	3.55737820549215e-40	Ups	6	7165418	7233289	+	abcc4	ATP-binding cassette%2C sub-family C (CFTR/MRP)%2C member 4 [Source:ZFIN%3BAcc:ZDB-GENE-030616-511]	GO:0006810:transport;GO:0006811:ion transport;GO:0055085:transmembrane transport;GO:0098754:detoxification;GO:1902017:regulation of cilium assembly;	GO:0005886:plasma membrane;GO:0016020:membrane;GO:0016021:integral component of membrane;	GO:0000166:nucleotide binding;GO:0005254:chloride channel activity;GO:0005524:ATP binding;GO:0015562:efflux transmembrane transporter activity;GO:0016887:ATPase activity;GO:0042626:ATPase activity, coupled to transmembrane movement of substances;	K05673
ENSDARG00000027750	2094	828	21.09	917	27.36	897	27.49	729	22.26	1490	49.75	1956	64.72	1683	54.68	1624	53.71	1297.73713626766	1.21949532186946	0.0893809396412323	13.6437961691208	2.19813452473575e-42	8.95483369801932e-40	Ups	5	28559758	28577119	+	dpp7	dipeptidyl-peptidase 7 [Source:ZFIN%3BAcc:ZDB-GENE-050306-16]	GO:0006508:proteolysis;	GO:0031982:vesicle;	GO:0004185:serine-type carboxypeptidase activity;GO:0008236:serine-type peptidase activity;GO:0008239:dipeptidyl-peptidase activity;	K01276
ENSDARG00000023062	2567	1271	26.41	977	23.78	950	23.75	1216	30.29	392	10.68	406	10.96	425	11.26	368	9.93	719.091171902	-1.21459079012966	0.0895145888099885	-13.568635082577	6.14557874171032e-42	2.46256362596107e-39	Down	23	45721160	45727562	+	cyr61	cysteine-rich%2C angiogenic inducer%2C 61 [Source:ZFIN%3BAcc:ZDB-GENE-040426-3]	GO:0001558:regulation of cell growth;	GO:0005576:extracellular region;	GO:0005520:insulin-like growth factor binding;	K06829
ENSDARG00000098108	2329	907	20.77	758	20.33	727	20.04	829	22.76	328	9.85	322	9.58	339	9.90	293	8.71	541.143180585894	-1.07663266214365	0.0794106728263839	-13.5577829002595	7.12575000147076e-42	2.80926947235403e-39	Down	8	40589566	40593719	+	dusp2	dual specificity phosphatase 2 [Source:ZFIN%3BAcc:ZDB-GENE-040801-188]	GO:0001706:endoderm formation;GO:0006470:protein dephosphorylation;GO:0016311:dephosphorylation;	-	GO:0004721:phosphoprotein phosphatase activity;GO:0004725:protein tyrosine phosphatase activity;GO:0008138:protein tyrosine/serine/threonine phosphatase activity;GO:0016787:hydrolase activity;GO:0016791:phosphatase activity;GO:0017017:MAP kinase tyrosine/serine/threonine phosphatase activity;	K04459
ENSDARG00000019063	16493	783	2.53	662	2.51	592	2.30	620	2.40	209	0.89	224	0.94	290	1.20	258	1.08	434.664406063488	-1.17933922495452	0.087476778242767	-13.481740510397	2.00324728682096e-41	7.65083959871326e-39	Down	14	29816215	29886564	-	fat1b	FAT atypical cadherin 1b [Source:ZFIN%3BAcc:ZDB-GENE-130530-563]	GO:0007155:cell adhesion;GO:0007156:homophilic cell adhesion via plasma membrane adhesion molecules;	GO:0005886:plasma membrane;GO:0016020:membrane;GO:0016021:integral component of membrane;	GO:0005509:calcium ion binding;	K16506
ENSDARG00000026489	3162	795	13.41	680	13.44	696	14.13	602	12.17	1200	26.54	1223	26.80	1062	22.85	1264	27.68	958.371572530174	1.01007531392666	0.0760939199574248	13.2740607198553	3.2734994160656e-40	1.21233554889229e-37	Ups	1	54282538	54294585	-	khsrp	KH-type splicing regulatory protein [Source:ZFIN%3BAcc:ZDB-GENE-030131-4357]	-	-	GO:0003676:nucleic acid binding;GO:0003723:RNA binding;	K13210
ENSDARG00000054319	1956	373	10.17	237	7.57	201	6.60	298	9.74	704	25.17	654	23.16	649	22.57	736	26.06	496.414035517676	1.51922010757058	0.114509742111557	13.2671690596467	3.58884247275922e-40	1.3092847248008e-37	Ups	21	20734446	20749252	+	oxct1b	3-oxoacid CoA transferase 1b [Source:ZFIN%3BAcc:ZDB-GENE-060929-212]	GO:0008152:metabolic process;GO:0046952:ketone body catabolic process;	GO:0005739:mitochondrion;	GO:0008260:3-oxoacid CoA-transferase activity;GO:0008410:CoA-transferase activity;GO:0016740:transferase activity;	K01027
ENSDARG00000102593	853	157	9.82	167	12.23	165	12.42	113	8.47	19	1.56	17	1.38	10	0.80	13	1.06	76.8260731446191	-2.81292271275655	0.213788361949029	-13.1575109473321	1.54078516476829e-39	5.53844290918109e-37	Down	3	60105671	60107515	-	si:ch211-214b16.2	si:ch211-214b16.2 [Source:ZFIN%3BAcc:ZDB-GENE-141212-1]	-	-	-	-
ENSDARG00000020298	2093	3755	95.70	2905	86.71	2591	79.46	2932	89.57	311	10.39	275	9.10	557	18.11	331	10.95	1583.04256534556	-2.59418219484998	0.197765604901518	-13.1174589036441	2.6155897406876e-39	9.2656318886416e-37	Down	22	757582	760155	-	btg2	B-cell translocation gene 2 [Source:ZFIN%3BAcc:ZDB-GENE-000210-15]	-	-	-	K14443
ENSDARG00000024561	3843	649	9.01	564	9.17	489	8.17	614	10.22	1210	22.02	1146	20.66	981	17.37	1130	20.36	869.120122920174	1.17352712673373	0.0896511768912907	13.0899243872361	3.7598192911738e-39	1.31287518477373e-36	Ups	13	4844625	4863813	-	nolc1	nucleolar and coiled-body phosphoprotein 1 [Source:ZFIN%3BAcc:ZDB-GENE-030131-6349]	GO:0048701:embryonic cranial skeleton morphogenesis;	GO:0005654:nucleoplasm;GO:0005730:nucleolus;	-	-
ENSDARG00000099101	1932	144	3.98	89	2.88	88	2.92	83	2.75	878	31.78	917	32.88	521	18.35	887	31.79	480.260652001772	2.9188342262502	0.224273959247403	13.0145926707003	1.01079844056994e-38	3.43152031706265e-36	Ups	12	24994391	25001210	+	gch2	GTP cyclohydrolase 2 [Source:ZFIN%3BAcc:ZDB-GENE-001205-3]	GO:0006729:tetrahydrobiopterin biosynthetic process;GO:0046654:tetrahydrofolate biosynthetic process;	GO:0005737:cytoplasm;	GO:0003934:GTP cyclohydrolase I activity;GO:0005525:GTP binding;GO:0008270:zinc ion binding;GO:0016787:hydrolase activity;	K01495
ENSDARG00000039754	3062	410	7.14	347	7.08	372	7.80	306	6.39	612	13.98	648	14.66	670	14.89	568	12.85	500.646170820803	1.02904203881854	0.0794351674036503	12.9544894591769	2.21605515751392e-38	7.22227149534836e-36	Ups	8	25988851	26011811	+	xpc	xeroderma pigmentosum%2C complementation group C [Source:ZFIN%3BAcc:ZDB-GENE-030131-8461]	GO:0006289:nucleotide-excision repair;GO:0006298:mismatch repair;	GO:0000111:nucleotide-excision repair factor 2 complex;GO:0005634:nucleus;GO:0005737:cytoplasm;GO:0071942:XPC complex;	GO:0003677:DNA binding;GO:0003684:damaged DNA binding;GO:0003697:single-stranded DNA binding;	K10838
ENSDARG00000037618	1551	1503	51.69	1299	52.32	1358	56.20	1309	53.96	467	21.05	408	18.23	651	28.56	477	21.30	894.779401310616	-1.19539098436009	0.0927279819524768	-12.8913728002053	5.03396615813345e-38	1.59799006237995e-35	Down	12	48356811	48358937	+	ddit4	DNA-damage-inducible transcript 4 [Source:ZFIN%3BAcc:ZDB-GENE-031002-35]	GO:0006915:apoptotic process;GO:0009953:dorsal/ventral pattern formation;GO:0009968:negative regulation of signal transduction;	GO:0005737:cytoplasm;GO:0005739:mitochondrion;	-	K08270
ENSDARG00000010244	787	1095	74.22	811	64.38	901	73.48	823	66.86	1655	147.04	1608	141.56	1393	120.42	1619	142.46	1262.27004007423	1.02459884053832	0.0798228863860479	12.8359031717176	1.03192482754812e-37	3.23376135381523e-35	Ups	24	26330141	26334800	-	rpl22l1	ribosomal protein L22-like 1 [Source:ZFIN%3BAcc:ZDB-GENE-060804-3]	GO:0006412:translation;GO:0060216:definitive hemopoiesis;	GO:0005622:intracellular;GO:0005840:ribosome;	GO:0003723:RNA binding;GO:0003735:structural constituent of ribosome;	K02891
ENSDARG00000077236	2112	67	1.69	56	1.66	55	1.67	54	1.63	211	6.99	228	7.48	159	5.12	227	7.44	138.195523021446	1.98109146569066	0.154813718190615	12.7966144657248	1.71256003525569e-37	5.29874746098163e-35	Ups	15	37657985	37806875	+	hspb6	heat shock protein%2C alpha-crystallin-related%2C b6 [Source:ZFIN%3BAcc:ZDB-GENE-080214-7]	-	-	-	-
ENSDARG00000053483	2334	225	5.14	181	4.84	193	5.31	177	4.85	412	12.34	390	11.58	366	10.67	436	12.94	305.37177754626	1.2677827215711	0.0992194234895413	12.7775658936855	2.18810777492128e-37	6.6854897928001e-35	Ups	6	43452685	43477221	+	zgc:113054	zgc:113054 [Source:ZFIN%3BAcc:ZDB-GENE-050320-9]	-	GO:0005575:cellular_component;	GO:0008171:O-methyltransferase activity;	-
ENSDARG00000105183	2045	143	3.73	167	5.10	164	5.15	127	3.97	11	0.38	6	0.20	24	0.80	19	0.64	77.0114751748828	-2.78142639591619	0.21963423691787	-12.6639017438628	9.3722834385803e-37	2.76008101312311e-34	Down	14	6222903	6227720	+	si:ch211-198i6.4	si:ch211-198i6.4 [Source:ZFIN%3BAcc:ZDB-GENE-141216-221]	-	-	-	-
ENSDARG00000063916	297	1843	331.01	1334	280.61	1538	332.37	1165	250.81	2682	631.41	2546	593.92	2525	578.42	2927	682.45	2110.95122931483	1.09525296162134	0.0865376857502688	12.6563699055002	1.03160257427108e-36	3.00184068129858e-34	Ups	MT	11009	11305	+	mt-nd4l	NADH dehydrogenase 4L%2C mitochondrial [Source:ZFIN%3BAcc:ZDB-GENE-011205-11]	-	-	-	K03882
ENSDARG00000104938	2641	259	5.23	247	5.84	222	5.40	209	5.06	572	15.14	520	13.64	422	10.87	547	14.34	386.092406693999	1.35281633756221	0.108144950747544	12.5092880269579	6.64168456453934e-36	1.8877057652446e-33	Ups	22	3167288	3194717	+	ftsj3	FtsJ homolog 3 (E. coli) [Source:ZFIN%3BAcc:ZDB-GENE-030131-9828]	GO:0000453:enzyme-directed rRNA 2'-O-methylation;GO:0000463:maturation of LSU-rRNA from tricistronic rRNA transcript (SSU-rRNA, 5.8S rRNA, LSU-rRNA);GO:0000466:maturation of 5.8S rRNA from tricistronic rRNA transcript (SSU-rRNA, 5.8S rRNA, LSU-rRNA);GO:0001510:RNA methylation;GO:0006364:rRNA processing;GO:0031167:rRNA methylation;GO:0032259:methylation;GO:0042254:ribosome biogenesis;	GO:0005634:nucleus;GO:0005730:nucleolus;GO:0030687:preribosome, large subunit precursor;GO:0030688:preribosome, small subunit precursor;	GO:0000179:rRNA (adenine-N6,N6-)-dimethyltransferase activity;GO:0003880:protein C-terminal carboxyl O-methyltransferase activity;GO:0004809:tRNA (guanine-N2-)-methyltransferase activity;GO:0008168:methyltransferase activity;GO:0008169:C-methyltransferase activity;GO:0008170:N-methyltransferase activity;GO:0008171:O-methyltransferase activity;GO:0008172:S-methyltransferase activity;GO:0008173:RNA…	K14857
ENSDARG00000004539	2373	619	13.91	478	12.58	473	12.79	557	15.01	199	5.86	164	4.79	197	5.65	187	5.46	343.698073640047	-1.24516053740283	0.0997436845622342	-12.4836027751303	9.17396759783709e-36	2.54817374993105e-33	Down	2	21258435	21265802	-	ptgs2a	prostaglandin-endoperoxide synthase 2a [Source:ZFIN%3BAcc:ZDB-GENE-020530-2]	GO:0001516:prostaglandin biosynthetic process;GO:0006954:inflammatory response;GO:0006979:response to oxidative stress;GO:0008217:regulation of blood pressure;GO:0019371:cyclooxygenase pathway;GO:0031017:exocrine pancreas development;GO:0055114:oxidation-reduction process;GO:0071407:cellular response to organic cyclic compound;GO:1990402:embryonic liver development;	-	GO:0004601:peroxidase activity;GO:0004666:prostaglandin-endoperoxide synthase activity;GO:0020037:heme binding;	K11987
ENSDARG00000071670	1275	341	14.27	314	15.39	281	14.15	207	10.38	565	30.98	569	30.92	602	32.12	512	27.81	433.101876813026	1.20061691368614	0.0964939040131088	12.4424120462888	1.53788627424917e-35	4.13083013202995e-33	Ups	22	5633683	5638292	+	tma7	translation machinery associated 7 homolog [Source:ZFIN%3BAcc:ZDB-GENE-061027-176]	GO:0008150:biological_process;	GO:0005575:cellular_component;	GO:0003674:molecular_function;	-
ENSDARG00000101368	1060	914	46.00	1097	64.65	1005	60.85	857	51.69	316	20.84	348	22.75	411	26.38	336	21.95	634.674361159802	-1.20412734928266	0.0968587678985422	-12.4317847047565	1.75668058407317e-35	4.66723299092397e-33	Down	24	31494211	31502630	-	cngb3.2	cyclic nucleotide gated channel beta 3%2C tandem duplicate 2 [Source:ZFIN%3BAcc:ZDB-GENE-091118-102]	-	-	-	-
ENSDARG00000088929	1161	802	36.85	720	38.74	757	41.85	598	32.93	216	13.01	159	9.49	286	16.76	182	10.86	441.751413386376	-1.49225652549331	0.120491041412016	-12.3847923298346	3.15901557818401e-35	8.21444869973955e-33	Down	20	125314	128364	-	ypel5	yippee-like 5 [Source:ZFIN%3BAcc:ZDB-GENE-040426-1220]	GO:0055114:oxidation-reduction process;	-	GO:0033743:peptide-methionine (R)-S-oxide reductase activity;GO:0046872:metal ion binding;	-
ENSDARG00000011870	2440	450	9.84	396	10.14	329	8.65	341	8.94	115	3.30	107	3.04	147	4.10	122	3.46	238.591994200542	-1.35291495565176	0.109300456535466	-12.3779442331311	3.44042622428786e-35	8.85203560002821e-33	Down	19	2483468	2486646	-	sp8a	sp8 transcription factor a [Source:ZFIN%3BAcc:ZDB-GENE-030131-9849]	-	-	GO:0003676:nucleic acid binding;GO:0003700:sequence-specific DNA binding transcription factor activity;GO:0046872:metal ion binding;	K09198
ENSDARG00000002748	3379	869	13.72	761	14.07	679	12.90	622	11.77	282	5.84	237	4.86	338	6.81	281	5.76	486.733823279657	-1.10493307822959	0.0896728173154365	-12.3218285240536	6.91092925898241e-35	1.75962337372195e-32	Down	19	390090	417174	+	sema6d	sema domain%2C transmembrane domain (TM)%2C and cytoplasmic domain%2C (semaphorin) 6D [Source:ZFIN%3BAcc:ZDB-GENE-040426-1933]	GO:0001755:neural crest cell migration;GO:0030335:positive regulation of cell migration;GO:0048843:negative regulation of axon extension involved in axon guidance;GO:0071526:semaphorin-plexin signaling pathway;	GO:0005887:integral component of plasma membrane;GO:0016020:membrane;GO:0016021:integral component of membrane;	GO:0030215:semaphorin receptor binding;GO:0045499:chemorepellent activity;	K06842
ENSDARG00000068991	468	75	8.55	58	7.74	83	11.38	65	8.88	0	0.00	0	0.00	0	0.00	0	0.00	32.2258693726718	-4.13274847849176	0.335699865565435	-12.3108434122569	7.91912690806637e-35	1.99553834034914e-32	Down	8	22372669	22373421	-	si:dkey-23c22.6	si:dkey-23c22.6 [Source:ZFIN%3BAcc:ZDB-GENE-081105-99]	GO:0006954:inflammatory response;GO:0006955:immune response;GO:0007275:multicellular organismal development;GO:0032496:response to lipopolysaccharide;GO:0042127:regulation of cell proliferation;GO:0042981:regulation of apoptotic process;GO:0097190:apoptotic signaling pathway;	GO:0005887:integral component of plasma membrane;	GO:0005031:tumor necrosis factor-activated receptor activity;	-
ENSDARG00000052779	3855	44	0.61	40	0.65	48	0.80	48	0.80	226	4.10	219	3.94	134	2.36	229	4.11	130.368533462511	2.24935323463645	0.183466557855907	12.2602901636334	1.4796909263635e-34	3.69062095031663e-32	Ups	12	45959768	45985231	-	zgc:153932	zgc:153932 [Source:ZFIN%3BAcc:ZDB-GENE-070209-223]	GO:0008150:biological_process;	GO:0005576:extracellular region;	GO:0003674:molecular_function;	-
ENSDARG00000026369	1912	800	22.32	669	21.86	704	23.63	644	21.54	1473	53.87	1510	54.72	1098	39.07	1355	49.07	1057.84220148613	1.17417591958142	0.0958199827609813	12.2539775707364	1.5995397058373e-34	3.94924737674556e-32	Ups	9	907950	915377	+	dbi	diazepam binding inhibitor (GABA receptor modulator%2C acyl-CoA binding protein) [Source:ZFIN%3BAcc:ZDB-GENE-040426-1861]	GO:0008150:biological_process;	GO:0005575:cellular_component;	GO:0000062:fatty-acyl-CoA binding;	K08762
ENSDARG00000103908	1368	130	5.07	90	4.11	105	4.93	112	5.23	264	13.49	247	12.51	251	12.48	274	13.87	189.834548478501	1.44883992149254	0.11851336361683	12.2251185628048	2.28248438464509e-34	5.579076581388e-32	Ups	12	47662856	47670753	-	FH (1 of many)	fumarate hydratase [Source:HGNC Symbol%3BAcc:HGNC:3700]	-	-	-	-
ENSDARG00000070506	1815	0	0.00	0	0.00	0	0.00	0	0.00	101	3.89	51	1.95	36	1.35	74	2.82	35.7091922201415	4.17477853950679	0.341885265663624	12.2110513636885	2.71359720352757e-34	6.56717390552717e-32	Ups	3	1873032	1878232	-	CR450842.1	-	-	-	-	-
ENSDARG00000029718	3181	38	0.64	21	0.41	25	0.50	23	0.46	116	2.55	146	3.18	109	2.33	128	2.79	79.5439252331957	2.29644824996886	0.188216245770723	12.2011160118786	3.06592789316593e-34	7.34710544045636e-32	Ups	1	44044851	44057087	+	p2rx3b	purinergic receptor P2X%2C ligand-gated ion channel%2C 3b [Source:ZFIN%3BAcc:ZDB-GENE-030319-3]	GO:0006810:transport;GO:0006811:ion transport;GO:0006812:cation transport;GO:0033198:response to ATP;GO:0098655:cation transmembrane transport;	GO:0005639:integral component of nuclear inner membrane;GO:0005887:integral component of plasma membrane;GO:0016020:membrane;GO:0016021:integral component of membrane;	GO:0001614:purinergic nucleotide receptor activity;GO:0004931:extracellular ATP-gated cation channel activity;GO:0005216:ion channel activity;GO:0005524:ATP binding;	K05217
ENSDARG00000104906	3124	248	4.23	154	3.08	136	2.79	205	4.20	540	12.09	573	12.71	412	8.97	555	12.30	365.980812328242	1.67579376325518	0.137527591804782	12.1851458406539	3.72985501895196e-34	8.85134429400415e-32	Ups	12	47134909	47162786	+	mtr	5-methyltetrahydrofolate-homocysteine methyltransferase [Source:ZFIN%3BAcc:ZDB-GENE-031001-5]	GO:0009086:methionine biosynthetic process;GO:0032259:methylation;GO:0042558:pteridine-containing compound metabolic process;GO:0044237:cellular metabolic process;	GO:0005622:intracellular;	GO:0008168:methyltransferase activity;GO:0008270:zinc ion binding;GO:0008705:methionine synthase activity;GO:0008898:S-adenosylmethionine-homocysteine S-methyltransferase activity;GO:0016740:transferase activity;GO:0031419:cobalamin binding;GO:0046872:metal ion binding;	K00548
ENSDARG00000075826	3729	337	4.82	301	5.04	287	4.94	273	4.68	57	1.07	44	0.82	101	1.84	71	1.32	173.33401827226	-1.81708696486104	0.149320804534877	-12.1690140266866	4.5453977016315e-34	1.0682995771248e-31	Down	17	43775606	43806620	+	msh4	mutS homolog 4 [Source:ZFIN%3BAcc:ZDB-GENE-131121-643]	GO:0000710:meiotic mismatch repair;GO:0006298:mismatch repair;GO:0007131:reciprocal meiotic recombination;	GO:0032300:mismatch repair complex;	GO:0003684:damaged DNA binding;GO:0005524:ATP binding;GO:0030983:mismatched DNA binding;	K08740
ENSDARG00000013335	2151	233	5.78	193	5.61	188	5.61	190	5.65	389	12.64	433	13.95	359	11.36	379	12.20	302.556125409632	1.17852769669387	0.0981276838395129	12.0101448498606	3.14294067732041e-33	7.24744329959838e-31	Ups	14	50263574	50372929	+	anxa6	annexin A6 [Source:ZFIN%3BAcc:ZDB-GENE-030707-3]	GO:0001778:plasma membrane repair;	-	GO:0005509:calcium ion binding;GO:0005544:calcium-dependent phospholipid binding;	K17094
ENSDARG00000005616	1782	75	2.25	50	1.75	31	1.12	55	1.97	205	8.04	169	6.57	280	10.69	188	7.31	137.005946842498	2.10832214876467	0.175738131475363	11.9969532568988	3.68617391281409e-33	8.34527870857312e-31	Ups	21	27401172	27407300	-	bfb	complement component bfb [Source:ZFIN%3BAcc:ZDB-GENE-990415-34]	-	-	-	-
ENSDARG00000054058	2297	4676	108.59	5246	142.68	3568	99.70	4267	118.78	1849	56.28	1676	50.55	1957	57.97	1718	51.79	3000.28633775089	-1.04794880204351	0.0873514312681071	-11.9969276614032	3.6873137525095e-33	8.34527870857312e-31	Down	6	40771981	40774277	-	h1fx	H1 histone family%2C member X [Source:ZFIN%3BAcc:ZDB-GENE-030131-1228]	GO:0006334:nucleosome assembly;	GO:0000786:nucleosome;GO:0005634:nucleus;GO:0005694:chromosome;	GO:0003677:DNA binding;	K11275
ENSDARG00000030781	1611	351	11.62	254	9.85	265	10.56	270	10.72	464	20.14	559	24.04	508	21.45	582	25.02	414.931037081081	1.1164900162464	0.0930736650410783	11.9957671781124	3.73936275216741e-33	8.38543520653468e-31	Ups	10	44152466	44170868	-	acads	acyl-CoA dehydrogenase%2C C-2 to C-3 short chain [Source:ZFIN%3BAcc:ZDB-GENE-040808-64]	GO:0008152:metabolic process;GO:0055114:oxidation-reduction process;	-	GO:0003995:acyl-CoA dehydrogenase activity;GO:0016491:oxidoreductase activity;GO:0016627:oxidoreductase activity, acting on the CH-CH group of donors;GO:0050660:flavin adenine dinucleotide binding;	K00248
ENSDARG00000015057	1740	336	10.30	273	9.80	247	9.11	226	8.30	66	2.65	81	3.23	84	3.28	76	3.02	164.206119955908	-1.523939306061	0.127399580628708	-11.9618863621094	5.62689575311355e-33	1.25034738993959e-30	Down	8	52297546	52311270	+	ube2d4	ubiquitin-conjugating enzyme E2D 4 (putative) [Source:ZFIN%3BAcc:ZDB-GENE-070424-86]	-	GO:0005575:cellular_component;	GO:0000166:nucleotide binding;GO:0005524:ATP binding;	K06689
ENSDARG00000101816	5694	2210	20.70	1514	16.61	1386	15.62	1366	15.34	3031	37.22	2809	34.18	2674	31.95	2979	36.23	2285.86417588933	1.06841767259697	0.0896502450056848	11.9176213353262	9.58048800153051e-33	2.10969250649919e-30	Ups	1	58545607	58581062	-	col5a3b	collagen%2C type V%2C alpha 3b [Source:ZFIN%3BAcc:ZDB-GENE-110728-4]	-	GO:0005576:extracellular region;GO:0005578:proteinaceous extracellular matrix;GO:0005581:collagen trimer;	GO:0005201:extracellular matrix structural constituent;	K19721
ENSDARG00000077473	2496	3520	75.23	2779	69.56	2743	70.54	3089	79.13	1074	30.09	1003	27.84	1534	41.81	1144	31.74	2024.05105034533	-1.0974343050386	0.0923066518089416	-11.8890056516197	1.3500425459413e-32	2.94634731700386e-30	Down	6	50452118	50455614	+	mych	myelocytomatosis oncogene homolog [Source:ZFIN%3BAcc:ZDB-GENE-030219-51]	GO:0006355:regulation of transcription, DNA-templated;GO:0014032:neural crest cell development;	GO:0005634:nucleus;	GO:0003700:sequence-specific DNA binding transcription factor activity;GO:0046983:protein dimerization activity;	-
ENSDARG00000090876	3615	65	0.96	61	1.05	60	1.07	35	0.62	292	5.65	170	3.26	196	3.69	247	4.73	147.746678347265	2.14008275855087	0.18017897593673	11.8775386940947	1.54860239629865e-32	3.34977773209982e-30	Ups	3	3090906	3114759	-	TMEM184B (1 of many)	si:dkey-217f16.5 [Source:ZFIN%3BAcc:ZDB-GENE-111011-1]	-	GO:0016020:membrane;GO:0016021:integral component of membrane;	-	-
ENSDARG00000013763	4890	479	5.23	329	4.20	300	3.94	393	5.14	843	12.05	872	12.35	666	9.27	919	13.01	617.333155142959	1.35312448993503	0.11484143768199	11.7825457190984	4.80204918483781e-32	9.94716001906699e-30	Ups	13	33502158	33529505	-	rrbp1a	ribosome binding protein 1a [Source:ZFIN%3BAcc:ZDB-GENE-030131-9795]	GO:0006412:translation;GO:0015031:protein transport;	GO:0005840:ribosome;GO:0016020:membrane;GO:0016021:integral component of membrane;GO:0030176:integral component of endoplasmic reticulum membrane;	GO:0004872:receptor activity;	K14000
ENSDARG00000042641	2597	180	3.70	143	3.44	135	3.34	134	3.30	1549	41.71	1506	40.18	715	18.73	1661	44.29	805.724337547722	2.98287535982062	0.254111558324419	11.7384481819298	8.09582882250239e-32	1.66291045301198e-29	Ups	19	598848	617437	-	cyp51	cytochrome P450%2C family 51 [Source:ZFIN%3BAcc:ZDB-GENE-040625-2]	GO:0001878:response to yeast;GO:0032259:methylation;GO:0033488:cholesterol biosynthetic process via 24,25-dihydrolanosterol;GO:0055114:oxidation-reduction process;	GO:0005783:endoplasmic reticulum;GO:0005886:plasma membrane;GO:0016020:membrane;GO:0016021:integral component of membrane;	GO:0004497:monooxygenase activity;GO:0005506:iron ion binding;GO:0008168:methyltransferase activity;GO:0008398:sterol 14-demethylase activity;GO:0016491:oxidoreductase activity;GO:0016705:oxidoreductase activity, acting on paired donors, with incorporation or reduction of molecular oxygen;GO:0016740:transferase activity;GO:0020037:heme binding;GO:0046872:metal ion binding;	K05917
ENSDARG00000016494	4346	255	3.13	176	2.53	173	2.55	218	3.21	428	6.89	408	6.50	409	6.40	515	8.21	331.389826857875	1.31190276486533	0.112591585929188	11.6518721540206	2.24472418045128e-31	4.53452835890667e-29	Ups	16	8384813	8429020	-	ddc	dopa decarboxylase [Source:ZFIN%3BAcc:ZDB-GENE-040426-2656]	GO:0006520:cellular amino acid metabolic process;GO:0007420:brain development;GO:0019752:carboxylic acid metabolic process;	GO:0005575:cellular_component;	GO:0003824:catalytic activity;GO:0016829:lyase activity;GO:0016831:carboxy-lyase activity;GO:0030170:pyridoxal phosphate binding;	K01593
ENSDARG00000004187	1614	950	31.40	905	35.03	1013	40.28	698	27.65	299	12.95	359	15.41	369	15.55	314	13.47	588.461193881711	-1.15187364581767	0.0997790648997088	-11.5442417402434	7.89345005918136e-31	1.55596451448847e-28	Down	21	5004589	5009491	+	DNAJB5 (1 of many)	zgc:122979 [Source:ZFIN%3BAcc:ZDB-GENE-051127-45]	GO:0006457:protein folding;	GO:0005829:cytosol;	GO:0051082:unfolded protein binding;	-
ENSDARG00000037144	1621	74	2.44	52	2.00	47	1.86	66	2.60	180	7.76	161	6.88	167	7.01	174	7.43	119.363390408669	1.68536587605413	0.146352221095759	11.5158202822996	1.09809596732945e-30	2.1472607783547e-28	Ups	1	28955747	28960129	+	cpb2	carboxypeptidase B2 (plasma) [Source:ZFIN%3BAcc:ZDB-GENE-050522-259]	GO:0006508:proteolysis;GO:0042730:fibrinolysis;	GO:0005615:extracellular space;	GO:0004180:carboxypeptidase activity;GO:0004181:metallocarboxypeptidase activity;GO:0008233:peptidase activity;GO:0008237:metallopeptidase activity;GO:0008270:zinc ion binding;GO:0016787:hydrolase activity;GO:0046872:metal ion binding;	K01300
ENSDARG00000014727	2866	1200	22.33	926	20.19	887	19.86	1125	25.10	2051	50.04	1958	47.33	1615	38.34	1935	46.75	1495.79674153408	1.09534486664555	0.095186210972237	11.5073901509225	1.21087561218147e-30	2.33050650303556e-28	Ups	6	18024741	18040346	+	acox1	acyl-CoA oxidase 1%2C palmitoyl [Source:ZFIN%3BAcc:ZDB-GENE-041010-219]	GO:0006631:fatty acid metabolic process;GO:0006635:fatty acid beta-oxidation;GO:0008152:metabolic process;GO:0033539:fatty acid beta-oxidation using acyl-CoA dehydrogenase;GO:0055088:lipid homeostasis;GO:0055114:oxidation-reduction process;	GO:0005777:peroxisome;	GO:0000062:fatty-acyl-CoA binding;GO:0003995:acyl-CoA dehydrogenase activity;GO:0003997:acyl-CoA oxidase activity;GO:0009055:electron carrier activity;GO:0016401:palmitoyl-CoA oxidase activity;GO:0016627:oxidoreductase activity, acting on the CH-CH group of donors;GO:0050660:flavin adenine dinucleotide binding;GO:0052890:oxidoreductase activity, acting on the CH-CH group of donors, with a flavin …	K00232
ENSDARG00000071377	1611	201	6.66	134	5.20	133	5.30	161	6.39	341	14.80	352	15.14	304	12.84	344	14.79	252.80802044893	1.30690235509589	0.113737126572233	11.4905518935006	1.47168698410748e-30	2.81034726191712e-28	Ups	22	19528009	19537477	+	hsd11b1la	hydroxysteroid (11-beta) dehydrogenase 1-like a [Source:ZFIN%3BAcc:ZDB-GENE-040426-1002]	GO:0055114:oxidation-reduction process;	GO:0005576:extracellular region;	GO:0000252:C-3 sterol dehydrogenase (C-4 sterol decarboxylase) activity;GO:0004033:aldo-keto reductase (NADP) activity;GO:0004448:isocitrate dehydrogenase activity;GO:0004495:mevaldate reductase activity;GO:0008875:gluconate dehydrogenase activity;GO:0016229:steroid dehydrogenase activity;GO:0016491:oxidoreductase activity;GO:0018451:epoxide dehydrogenase activity;GO:0018452:5-exo-hydroxycamphor …	-
ENSDARG00000103486	293	70	12.74	57	12.15	69	15.11	74	16.15	0	0.00	3	0.71	1	0.23	2	0.47	31.8297896263583	-3.61092980336903	0.314680130816525	-11.4749215147441	1.76337604049251e-30	3.34125585719057e-28	Down	16	15976104	15977045	+	si:dkey-111b14.5	si:dkey-111b14.5 [Source:ZFIN%3BAcc:ZDB-GENE-050419-98]	-	-	-	-
ENSDARG00000040401	1425	612	22.91	398	17.45	409	18.42	477	21.40	842	41.31	819	39.82	787	37.57	874	42.47	664.316421049912	1.04110066964967	0.0909361257338883	11.4487027157535	2.38690858188564e-30	4.45367988297945e-28	Ups	22	132317	136657	+	slc25a20	solute carrier family 25 (carnitine/acylcarnitine translocase)%2C member 20 [Source:ZFIN%3BAcc:ZDB-GENE-040426-1869]	GO:0006810:transport;	GO:0016020:membrane;GO:0016021:integral component of membrane;	-	K15109
ENSDARG00000070516	1031	0	0.00	0	0.00	0	0.00	0	0.00	198	13.43	75	5.04	114	7.52	212	14.24	81.2813626791819	4.07170947887098	0.358086301125937	11.370749079393	5.84835110572272e-30	1.05111210350868e-27	Ups	3	1911879	1912909	-	si:dkeyp-52c3.2	si:dkeyp-52c3.2 [Source:ZFIN%3BAcc:ZDB-GENE-110411-46]	-	-	-	-
ENSDARG00000098051	2699	533	10.53	653	15.12	607	14.43	556	13.17	46	1.19	59	1.51	106	2.67	51	1.31	305.296161066721	-2.62215345774452	0.231145519828997	-11.3441673439503	7.92772585999604e-30	1.38412430854202e-27	Down	17	28743623	28753837	-	opn6b	opsin 6%2C group member b [Source:ZFIN%3BAcc:ZDB-GENE-030616-402]	GO:0007165:signal transduction;GO:0007186:G-protein coupled receptor signaling pathway;GO:0007602:phototransduction;GO:0018298:protein-chromophore linkage;GO:0050896:response to stimulus;	GO:0016020:membrane;GO:0016021:integral component of membrane;	GO:0004871:signal transducer activity;GO:0004930:G-protein coupled receptor activity;GO:0009881:photoreceptor activity;	-
ENSDARG00000074345	6398	611	5.09	525	5.13	596	5.98	621	6.21	108	1.18	97	1.05	54	0.57	85	0.92	316.871635611145	-2.31938087874768	0.205695940532562	-11.2757737111517	1.72852294990665e-29	2.95456548703275e-27	Down	3	60076544	60193223	-	si:ch211-214b16.4	si:ch211-214b16.4 [Source:ZFIN%3BAcc:ZDB-GENE-081105-53]	-	-	-	-
ENSDARG00000093549	2665	9154	183.23	7342	172.11	7068	170.23	8422	202.06	16091	422.18	13751	357.49	12554	320.50	16143	419.46	11577.7286119902	1.09695882098746	0.0974308145381431	11.2588489194864	2.09476942204094e-29	3.53120337813426e-27	Ups	8	31426220	31434102	+	sepp1a	selenoprotein P%2C plasma%2C 1a [Source:ZFIN%3BAcc:ZDB-GENE-030311-1]	-	GO:0005576:extracellular region;	-	-
ENSDARG00000097503	1222	332	14.49	428	21.88	352	18.49	308	16.12	643	36.79	608	34.47	714	39.75	634	35.93	513.395183247916	1.0878272021986	0.0966547835677986	11.2547683833522	2.19401738945045e-29	3.67317582536556e-27	Ups	17	20585177	20591476	+	si:ch73-288o11.5	si:ch73-288o11.5 [Source:ZFIN%3BAcc:ZDB-GENE-131121-416]	-	-	-	-
ENSDARG00000013685	1344	15	0.60	6	0.28	6	0.29	10	0.48	94	4.89	62	3.20	67	3.39	100	5.15	47.9064632069096	2.88139123408456	0.25619883503543	11.2466992041009	2.40421820507662e-29	3.97069632342485e-27	Ups	8	6533392	6565740	+	vsig8b	V-set and immunoglobulin domain containing 8b [Source:ZFIN%3BAcc:ZDB-GENE-081104-51]	GO:0016337:single organismal cell-cell adhesion;	GO:0005886:plasma membrane;GO:0005911:cell-cell junction;GO:0009986:cell surface;	-	-
ENSDARG00000045980	1675	604	19.24	608	22.68	499	19.12	561	21.42	195	8.14	149	6.16	252	10.24	202	8.35	367.256072356337	-1.24459389784565	0.110944577334945	-11.2181589018829	3.32112578228908e-29	5.44820654338872e-27	Down	5	4081428	4091680	-	cst14b.1	cystatin 14b%2C tandem duplicate 1 [Source:ZFIN%3BAcc:ZDB-GENE-061013-189]	-	GO:0005622:intracellular;	GO:0004866:endopeptidase inhibitor activity;GO:0004869:cysteine-type endopeptidase inhibitor activity;	-
ENSDARG00000105212	3115	23	0.39	13	0.26	20	0.41	19	0.39	120	2.69	84	1.87	103	2.25	82	1.82	61.1341206885004	2.37426215874717	0.213301888244742	11.1309945649564	8.86409151522158e-29	1.41648773412903e-26	Ups	22	23666631	23721703	-	cfhl1	complement factor H like 1 [Source:ZFIN%3BAcc:ZDB-GENE-050208-342]	GO:0008150:biological_process;	GO:0005575:cellular_component;	GO:0003674:molecular_function;	-
ENSDARG00000099428	3196	0	0.00	0	0.00	0	0.00	0	0.00	38	0.83	49	1.06	36	0.77	37	0.80	21.6250791397031	3.81484744031212	0.344266576033228	11.081085722199	1.54981682807309e-28	2.41287724385926e-26	Ups	22	1852085	1880854	+	si:dkey-15h8.17	si:dkey-15h8.17 [Source:ZFIN%3BAcc:ZDB-GENE-141222-9]	-	-	-	-
ENSDARG00000079055	5619	401	3.81	389	4.33	323	3.69	389	4.43	138	1.72	123	1.52	153	1.85	136	1.68	246.049258593148	-1.18547000340261	0.107709543166843	-11.0061742771141	3.56836443422656e-28	5.45134574161249e-26	Down	13	39151181	39197167	+	TARBP1	si:dkey-85a20.4 [Source:ZFIN%3BAcc:ZDB-GENE-090313-347]	GO:0006396:RNA processing;	-	GO:0003723:RNA binding;GO:0008173:RNA methyltransferase activity;GO:0016423:tRNA (guanine) methyltransferase activity;	-
ENSDARG00000030778	1560	0	0.00	0	0.00	0	0.00	0	0.00	47	2.11	52	2.31	25	1.09	47	2.09	23.2266610519717	3.8070276678578	0.346367499668489	10.9912958678327	4.20839894377813e-28	6.38918604861919e-26	Ups	24	40102848	40104407	+	BX323854.2	-	-	-	-	-
ENSDARG00000025468	881	818	49.53	580	41.13	591	43.06	562	40.79	233	18.49	241	18.95	249	19.23	296	23.27	427.085768144225	-1.0574831812475	0.0962594105093635	-10.9857641518035	4.47435899546895e-28	6.75103437816342e-26	Down	8	5222100	5239646	+	bnip3la	BCL2/adenovirus E1B interacting protein 3-like a [Source:ZFIN%3BAcc:ZDB-GENE-030131-2283]	GO:0043065:positive regulation of apoptotic process;GO:0043069:negative regulation of programmed cell death;GO:0051607:defense response to virus;GO:0097345:mitochondrial outer membrane permeabilization;	GO:0005635:nuclear envelope;GO:0005740:mitochondrial envelope;GO:0005741:mitochondrial outer membrane;GO:0005783:endoplasmic reticulum;GO:0016020:membrane;GO:0016021:integral component of membrane;	-	K15465
ENSDARG00000089304	3270	8	0.13	5	0.10	12	0.24	7	0.14	76	1.63	89	1.89	61	1.27	57	1.21	41.9921359465764	2.86057851284577	0.261018306492345	10.959302246985	5.9959868498522e-28	8.93657966895959e-26	Ups	4	33162461	33177999	-	si:dkeyp-4f2.1	si:dkeyp-4f2.1 [Source:ZFIN%3BAcc:ZDB-GENE-081103-33]	-	-	-	-
ENSDARG00000000796	3303	558	9.01	449	8.49	429	8.34	582	11.27	158	3.34	141	2.96	201	4.14	176	3.69	322.130229138577	-1.30710194479578	0.11952718304213	-10.9356040318884	7.78855623580014e-28	1.14684144621484e-25	Down	23	32224792	32236279	-	nr4a1	nuclear receptor subfamily 4%2C group A%2C member 1 [Source:ZFIN%3BAcc:ZDB-GENE-040704-11]	GO:0006351:transcription, DNA-templated;GO:0006355:regulation of transcription, DNA-templated;GO:0043401:steroid hormone mediated signaling pathway;	GO:0005634:nucleus;	GO:0003677:DNA binding;GO:0003700:sequence-specific DNA binding transcription factor activity;GO:0003707:steroid hormone receptor activity;GO:0004879:ligand-activated sequence-specific DNA binding RNA polymerase II transcription factor activity;GO:0008270:zinc ion binding;GO:0043565:sequence-specific DNA binding;GO:0046872:metal ion binding;	K04465
ENSDARG00000042920	1065	15	0.75	7	0.41	8	0.48	13	0.78	145	9.52	87	5.66	56	3.58	129	8.39	61.6624937045519	2.9489520654985	0.26974505097482	10.9323676369276	8.07145240027859e-28	1.18138030550904e-25	Ups	22	15289272	15291897	+	sult3st3	sulfotransferase family 3%2C cytosolic sulfotransferase 3 [Source:ZFIN%3BAcc:ZDB-GENE-060503-628]	-	-	GO:0001517:N-acetylglucosamine 6-O-sulfotransferase activity;GO:0001537:N-acetylgalactosamine 4-O-sulfotransferase activity;GO:0004394:heparan sulfate 2-O-sulfotransferase activity;GO:0008146:sulfotransferase activity;GO:0016232:HNK-1 sulfotransferase activity;GO:0016740:transferase activity;GO:0017095:heparan sulfate 6-O-sulfotransferase activity;GO:0018721:trans-9R,10R-dihydrodiolphenanthrene s…	K16949
ENSDARG00000005481	1553	682	23.43	646	25.99	635	26.24	565	23.26	217	9.77	215	9.59	325	14.24	237	10.57	422.595503354437	-1.09079042888661	0.100066724696512	-10.9006308759962	1.14460894292186e-27	1.65548381016799e-25	Down	20	16982300	16985154	+	nfkbiaa	nuclear factor of kappa light polypeptide gene enhancer in B-cells inhibitor%2C alpha a [Source:ZFIN%3BAcc:ZDB-GENE-040426-2227]	GO:0009615:response to virus;GO:1901532:regulation of hematopoietic progenitor cell differentiation;GO:1901533:negative regulation of hematopoietic progenitor cell differentiation;	-	-	K04734
ENSDARG00000087345	2139	9	0.22	16	0.47	7	0.21	6	0.18	214	7.00	204	6.61	98	3.12	197	6.38	101.28289880074	3.379921727877	0.311208933338744	10.8606192361388	1.77541176558024e-27	2.53780057228526e-25	Ups	1	55990642	55992780	-	CABZ01059415.2	-	-	-	-	-
ENSDARG00000042977	1957	617	16.82	509	16.25	488	16.00	549	17.94	210	7.50	191	6.76	265	9.21	227	8.03	367.278353206047	-1.02061148085523	0.0940822405086547	-10.848077972392	2.0366294466791e-27	2.87753373209116e-25	Down	10	5413920	5418952	+	nfil3	nuclear factor%2C interleukin 3 regulated [Source:ZFIN%3BAcc:ZDB-GENE-040822-28]	GO:0006351:transcription, DNA-templated;GO:0006355:regulation of transcription, DNA-templated;GO:0006366:transcription from RNA polymerase II promoter;GO:0006955:immune response;GO:0007507:heart development;GO:0007623:circadian rhythm;GO:0048511:rhythmic process;GO:0061515:myeloid cell development;	GO:0005634:nucleus;GO:0005737:cytoplasm;	GO:0001078:RNA polymerase II core promoter proximal region sequence-specific DNA binding transcription factor activity involved in negative regulation of transcription;GO:0003677:DNA binding;GO:0003700:sequence-specific DNA binding transcription factor activity;GO:0043565:sequence-specific DNA binding;	K09059
ENSDARG00000071353	9710	1508	8.28	1347	8.67	1372	9.07	1181	7.78	2376	17.11	2478	17.68	1860	13.03	2523	17.99	1867.99436662778	1.00178246041377	0.0924223375790586	10.8391811617709	2.2447114792777e-27	3.15330360275775e-25	Ups	14	47087003	47126112	-	si:ch211-235e9.8	si:ch211-235e9.8 [Source:ZFIN%3BAcc:ZDB-GENE-141219-2]	GO:0008089:anterograde axon cargo transport;GO:0010821:regulation of mitochondrion organization;	GO:0005739:mitochondrion;GO:0016020:membrane;GO:0016021:integral component of membrane;GO:0031307:integral component of mitochondrial outer membrane;	-	-
ENSDARG00000027986	1600	139	4.63	95	3.71	79	3.17	120	4.80	271	11.84	276	11.95	227	9.65	295	12.77	193.840173802964	1.49566457131753	0.138803297119601	10.7754253850958	4.4969860329182e-27	6.28113312014969e-25	Ups	2	5882005	5898444	+	slc35d1b	solute carrier family 35 (UDP-GlcA/UDP-GalNAc transporter)%2C member D1b [Source:ZFIN%3BAcc:ZDB-GENE-040426-1213]	-	GO:0016020:membrane;GO:0016021:integral component of membrane;	GO:0015165:pyrimidine nucleotide-sugar transmembrane transporter activity;	K15281
ENSDARG00000071475	4833	100	1.10	100	1.29	78	1.04	90	1.19	281	4.07	337	4.83	186	2.62	287	4.11	189.982310432302	1.72528815666288	0.160354917087347	10.7591846137347	5.36426902326375e-27	7.44993339407022e-25	Ups	22	14058680	14090589	-	aox5	aldehyde oxidase 5 [Source:ZFIN%3BAcc:ZDB-GENE-001205-2]	GO:0009115:xanthine catabolic process;GO:0055114:oxidation-reduction process;	GO:0005737:cytoplasm;GO:0005829:cytosol;	GO:0003824:catalytic activity;GO:0004854:xanthine dehydrogenase activity;GO:0004855:xanthine oxidase activity;GO:0005506:iron ion binding;GO:0009055:electron carrier activity;GO:0016491:oxidoreductase activity;GO:0016614:oxidoreductase activity, acting on CH-OH group of donors;GO:0016903:oxidoreductase activity, acting on the aldehyde or oxo group of donors;GO:0046872:metal ion binding;GO:0050660…	K00157
ENSDARG00000079727	1599	294	9.81	207	8.09	146	5.86	235	9.40	565	24.71	421	18.24	528	22.47	502	21.74	372.209382417144	1.3975832824781	0.129967336977564	10.7533424549536	5.71522719172479e-27	7.89250272583779e-25	Ups	2	27739164	27745471	+	sepp1b	selenoprotein P%2C plasma%2C 1b [Source:ZFIN%3BAcc:ZDB-GENE-030311-2]	-	GO:0005576:extracellular region;GO:0016020:membrane;GO:0016021:integral component of membrane;	-	-
ENSDARG00000013670	4035	458	6.05	429	6.64	340	5.41	336	5.32	734	12.72	759	13.03	583	9.83	742	12.73	559.237772490182	1.07872068458259	0.100623463174381	10.720369291138	8.16765694521736e-27	1.11531865202206e-24	Ups	10	29883780	29905126	+	hyou1	hypoxia up-regulated 1 [Source:ZFIN%3BAcc:ZDB-GENE-030131-5344]	-	GO:0005783:endoplasmic reticulum;GO:0005788:endoplasmic reticulum lumen;	GO:0000166:nucleotide binding;GO:0005524:ATP binding;	K09486
ENSDARG00000045306	1838	371	10.77	255	8.67	228	7.96	310	10.78	567	21.57	523	19.71	512	18.95	602	22.68	430.233883561858	1.14404072094664	0.106802456137165	10.7117454253801	8.96553013515066e-27	1.20825667858265e-24	Ups	24	24816725	24837873	-	slc51a	solute carrier family 51%2C alpha subunit [Source:ZFIN%3BAcc:ZDB-GENE-040912-10]	GO:0006810:transport;GO:0015721:bile acid and bile salt transport;	GO:0005783:endoplasmic reticulum;GO:0005789:endoplasmic reticulum membrane;GO:0005886:plasma membrane;GO:0016020:membrane;GO:0016021:integral component of membrane;GO:0043234:protein complex;	GO:0005215:transporter activity;GO:0042803:protein homodimerization activity;GO:0046982:protein heterodimerization activity;	K14360
ENSDARG00000063518	2259	98	2.31	59	1.63	58	1.65	83	2.35	257	7.95	235	7.21	169	5.09	257	7.88	158.328090926893	1.77552867849598	0.165833974222373	10.7066642213802	9.47133083794974e-27	1.26506961569402e-24	Ups	2	50630	53978	+	zgc:153913	zgc:153913 [Source:ZFIN%3BAcc:ZDB-GENE-061103-397]	GO:0007409:axonogenesis;	GO:0005575:cellular_component;	-	K13023
ENSDARG00000068841	3225	69	1.14	106	2.05	94	1.87	46	0.91	7	0.15	2	0.04	1	0.02	1	0.02	37.6379564525098	-3.33283137179079	0.311838778834733	-10.6876745228569	1.16249181031195e-26	1.53593444970027e-24	Down	4	43124237	43149067	-	si:dkey-29p23.1	si:dkey-29p23.1 [Source:ZFIN%3BAcc:ZDB-GENE-081103-27]	-	-	-	-
ENSDARG00000094518	1516	0	0.00	0	0.00	1	0.04	1	0.04	43	1.98	53	2.42	33	1.48	33	1.51	22.1810162378478	3.61033238077001	0.339010035359553	10.6496327665961	1.75054264061335e-26	2.28815581628407e-24	Ups	9	33305332	33310841	-	si:ch211-125e6.8	si:ch211-125e6.8 [Source:ZFIN%3BAcc:ZDB-GENE-070912-42]	-	-	-	-
ENSDARG00000095897	1099	173	8.40	171	9.72	173	10.10	130	7.56	345	21.95	424	26.73	289	17.89	395	24.89	270.563575989412	1.36679038147143	0.129062249685865	10.5901639309572	3.31011658933867e-26	4.23608271168613e-24	Ups	6	49894835	49903487	-	atp5e	ATP synthase%2C H+ transporting%2C mitochondrial F1 complex%2C epsilon subunit [Source:ZFIN%3BAcc:ZDB-GENE-110411-22]	GO:0015986:ATP synthesis coupled proton transport;	GO:0000275:mitochondrial proton-transporting ATP synthase complex, catalytic core F(1);GO:0005743:mitochondrial inner membrane;	GO:0016887:ATPase activity;GO:0046933:proton-transporting ATP synthase activity, rotational mechanism;GO:0046961:proton-transporting ATPase activity, rotational mechanism;	K02135
ENSDARG00000015088	2301	125	2.90	181	4.91	137	3.82	129	3.58	405	12.31	379	11.41	283	8.37	363	10.92	259.539849497861	1.5009990527308	0.142627052530368	10.5239435724244	6.70088837400213e-26	8.44277394462547e-24	Ups	9	32830280	32837979	-	dnajb11	DnaJ (Hsp40) homolog%2C subfamily B%2C member 11 [Source:ZFIN%3BAcc:ZDB-GENE-031113-9]	GO:0006457:protein folding;	-	GO:0051082:unfolded protein binding;	K09517
ENSDARG00000099411	1155	426	19.67	413	22.34	360	20.01	368	20.37	156	9.44	134	8.04	174	10.25	167	10.01	264.137365076766	-1.05296708421391	0.100133485483917	-10.515633997211	7.31868975100437e-26	9.12707824407142e-24	Down	5	9319116	9320270	-	zgc:158343	zgc:158343 [Source:ZFIN%3BAcc:ZDB-GENE-061201-9]	GO:0010941:regulation of cell death;GO:0043066:negative regulation of apoptotic process;GO:2001020:regulation of response to DNA damage stimulus;	GO:0005634:nucleus;	GO:0003674:molecular_function;	-
ENSDARG00000060010	5963	249	2.23	201	2.11	171	1.84	202	2.17	362	4.24	352	4.09	355	4.05	342	3.97	284.205521153991	1.00470949538278	0.095803615591208	10.4871772237684	9.89401659587714e-26	1.22141135178295e-23	Ups	5	45477586	45593339	+	iqgap2	IQ motif containing GTPase activating protein 2 [Source:ZFIN%3BAcc:ZDB-GENE-030131-2878]	GO:0003094:glomerular filtration;GO:0007165:signal transduction;GO:0043087:regulation of GTPase activity;GO:0072015:glomerular visceral epithelial cell development;	-	-	K05767
ENSDARG00000103101	428	105	13.09	83	12.12	94	14.10	54	8.07	233	38.06	244	39.50	184	29.25	273	44.17	164.548526373738	1.64483785820263	0.156877547443839	10.4848519434655	1.0140436074152e-25	1.245541100304e-23	Ups	14	47127367	47130053	-	NDUFC1	si:ch211-235e9.6 [Source:ZFIN%3BAcc:ZDB-GENE-141216-417]	-	GO:0005739:mitochondrion;GO:0005747:mitochondrial respiratory chain complex I;	-	K03967
ENSDARG00000005254	2422	528	11.63	517	13.34	424	11.24	478	12.62	869	25.09	946	27.06	699	19.64	962	27.50	693.019299214768	1.05954484059794	0.101103884788972	10.479763886516	1.07010569711794e-25	1.30782967773269e-23	Ups	3	18226529	18234761	-	kdelr2a	KDEL (Lys-Asp-Glu-Leu) endoplasmic reticulum protein retention receptor 2a [Source:ZFIN%3BAcc:ZDB-GENE-030826-32]	GO:0006621:protein retention in ER lumen;GO:0006810:transport;GO:0015031:protein transport;GO:0016192:vesicle-mediated transport;	GO:0005783:endoplasmic reticulum;GO:0005789:endoplasmic reticulum membrane;GO:0016020:membrane;GO:0016021:integral component of membrane;	GO:0046923:ER retention sequence binding;	K10949
ENSDARG00000071347	3190	142	2.37	139	2.72	115	2.31	114	2.28	226	4.95	295	6.41	248	5.29	267	5.80	198.009151044769	1.23196195535597	0.117580956614915	10.4775636363524	1.09529027632329e-25	1.33194926488408e-23	Ups	17	24551587	24569309	-	aftphb	aftiphilin b [Source:ZFIN%3BAcc:ZDB-GENE-060503-388]	GO:0003341:cilium movement;GO:0046907:intracellular transport;	GO:0005737:cytoplasm;	GO:0030276:clathrin binding;	-
ENSDARG00000075178	3042	369	6.47	258	5.30	262	5.53	315	6.62	588	13.52	571	13.00	474	10.60	584	13.29	437.202571318379	1.10424763930653	0.105692976029396	10.4476918030902	1.50134663517078e-25	1.79011784407216e-23	Ups	16	12283535	12345460	-	lpcat3	lysophosphatidylcholine acyltransferase 3 [Source:ZFIN%3BAcc:ZDB-GENE-041111-232]	GO:0008150:biological_process;	GO:0016020:membrane;GO:0016021:integral component of membrane;	GO:0003674:molecular_function;	K13515
ENSDARG00000059001	2535	355	7.47	306	7.54	266	6.73	319	8.05	102	2.81	98	2.68	136	3.65	102	2.79	201.182454242046	-1.23619337721145	0.118423116437871	-10.4387843724751	1.64908872805846e-25	1.95673183397732e-23	Down	8	8889285	8895484	+	pim2	Pim-2 proto-oncogene%2C serine/threonine kinase [Source:ZFIN%3BAcc:ZDB-GENE-000831-6]	GO:0006468:protein phosphorylation;GO:0006915:apoptotic process;GO:0007346:regulation of mitotic cell cycle;GO:0016310:phosphorylation;GO:0030097:hemopoiesis;GO:0043066:negative regulation of apoptotic process;GO:0046777:protein autophosphorylation;	GO:0005737:cytoplasm;	GO:0000166:nucleotide binding;GO:0004672:protein kinase activity;GO:0004674:protein serine/threonine kinase activity;GO:0005524:ATP binding;GO:0016301:kinase activity;GO:0016740:transferase activity;	K04702
ENSDARG00000041340	2072	120	3.09	104	3.14	113	3.50	91	2.81	274	9.25	335	11.20	201	6.60	290	9.69	197.897973913527	1.54113923773131	0.147938557084916	10.4174278031298	2.06461415707279e-25	2.42621941544857e-23	Ups	16	4711692	4717682	-	mrpl51	mitochondrial ribosomal protein L51 [Source:ZFIN%3BAcc:ZDB-GENE-050320-40]	GO:0006412:translation;	GO:0005739:mitochondrion;GO:0005762:mitochondrial large ribosomal subunit;GO:0005840:ribosome;GO:0030529:ribonucleoprotein complex;	GO:0003735:structural constituent of ribosome;	K17432
ENSDARG00000091916	2807	118	2.24	85	1.89	83	1.90	112	2.55	237	5.90	196	4.84	340	8.24	267	6.59	185.219754163004	1.55320540201204	0.149884039662997	10.3627137719553	3.66415845924603e-25	4.26490596282622e-23	Ups	1	8946885	8968585	-	ugt5b2	UDP glucuronosyltransferase 5 family%2C polypeptide B2 [Source:ZFIN%3BAcc:ZDB-GENE-100406-4]	GO:0008152:metabolic process;	GO:0016020:membrane;GO:0016021:integral component of membrane;	GO:0016740:transferase activity;GO:0016758:transferase activity, transferring hexosyl groups;	-
ENSDARG00000095649	876	721	43.90	896	63.90	761	55.76	653	47.66	297	23.71	303	23.96	287	22.29	329	26.01	511.926083557927	-1.06039486317461	0.102401495589519	-10.3552673432159	3.96078486125095e-25	4.56667284733759e-23	Down	2	42239038	42242508	-	si:dkey-97a13.12	si:dkey-97a13.12 [Source:ZFIN%3BAcc:ZDB-GENE-070912-614]	GO:0007169:transmembrane receptor protein tyrosine kinase signaling pathway;GO:0030154:cell differentiation;GO:0038083:peptidyl-tyrosine autophosphorylation;GO:0042127:regulation of cell proliferation;GO:0045087:innate immune response;	GO:0031234:extrinsic component of cytoplasmic side of plasma membrane;	GO:0004715:non-membrane spanning protein tyrosine kinase activity;GO:0005102:receptor binding;	-
ENSDARG00000040321	1986	427	11.47	411	12.93	410	13.25	321	10.33	102	3.59	115	4.01	175	6.00	98	3.42	244.920987544144	-1.39453208278493	0.13494487605488	-10.3340869513104	4.94094888913242e-25	5.67002881206873e-23	Down	2	55709127	55737506	-	rx2	retinal homeobox gene 2 [Source:ZFIN%3BAcc:ZDB-GENE-990415-237]	GO:0006351:transcription, DNA-templated;GO:0006355:regulation of transcription, DNA-templated;GO:0007275:multicellular organismal development;GO:0060219:camera-type eye photoreceptor cell differentiation;	GO:0005634:nucleus;	GO:0003677:DNA binding;GO:0043565:sequence-specific DNA binding;	K09332
ENSDARG00000053215	2205	72	1.74	71	2.01	67	1.95	64	1.86	167	5.30	144	4.52	173	5.34	164	5.15	118.798594672485	1.42793907613338	0.138302626539148	10.3247430064474	5.44644587533547e-25	6.1919756525965e-23	Ups	16	32889285	33047123	-	me1	malic enzyme 1%2C NADP(+)-dependent%2C cytosolic [Source:ZFIN%3BAcc:ZDB-GENE-061013-438]	GO:0006108:malate metabolic process;GO:0055114:oxidation-reduction process;	GO:0005575:cellular_component;	GO:0004470:malic enzyme activity;GO:0004471:malate dehydrogenase (decarboxylating) (NAD+) activity;GO:0016491:oxidoreductase activity;GO:0046872:metal ion binding;GO:0051287:NAD binding;	K00029
ENSDARG00000062864	3132	118	2.01	94	1.88	84	1.72	125	2.55	323	7.21	276	6.11	217	4.71	262	5.79	194.312213425173	1.53350545141632	0.148768084792545	10.3080271118283	6.48182485036082e-25	7.33496503784118e-23	Ups	2	16983648	17026045	+	gk5	glycerol kinase 5 (putative) [Source:ZFIN%3BAcc:ZDB-GENE-061110-49]	GO:0005975:carbohydrate metabolic process;GO:0006071:glycerol metabolic process;GO:0016310:phosphorylation;GO:0019563:glycerol catabolic process;	GO:0005737:cytoplasm;	GO:0000166:nucleotide binding;GO:0004370:glycerol kinase activity;GO:0005524:ATP binding;GO:0016301:kinase activity;GO:0016740:transferase activity;GO:0016773:phosphotransferase activity, alcohol group as acceptor;	K19583
ENSDARG00000093044	1442	71	2.63	41	1.78	27	1.20	57	2.53	546	26.48	608	29.21	295	13.92	536	25.74	291.731868932183	2.94141730536969	0.285388331865439	10.3067188701904	6.57064010872969e-25	7.40120535381013e-23	Ups	24	20765503	20770631	-	si:ch211-161h7.5	si:ch211-161h7.5 [Source:ZFIN%3BAcc:ZDB-GENE-091204-265]	-	GO:0016020:membrane;GO:0016021:integral component of membrane;	-	-
ENSDARG00000070480	1221	336	14.68	311	15.91	283	14.88	315	16.50	662	37.91	628	35.63	466	25.97	705	39.98	475.928539204367	1.19593936929658	0.116667498760275	10.2508357683571	1.17324629983992e-24	1.28599369089629e-22	Ups	19	30814138	30816783	-	agr2	anterior gradient 2 [Source:ZFIN%3BAcc:ZDB-GENE-050417-214]	GO:0060548:negative regulation of cell death;GO:0060575:intestinal epithelial cell differentiation;	GO:0005576:extracellular region;GO:0005783:endoplasmic reticulum;	GO:0002162:dystroglycan binding;	K20356
ENSDARG00000061417	2125	2	0.05	4	0.12	2	0.06	4	0.12	38	1.25	73	2.38	48	1.54	40	1.30	28.2351644269717	3.16184796559228	0.309157298326489	10.2273114130179	1.49615392001763e-24	1.63261117263353e-22	Ups	24	41409787	41439804	+	nub1	negative regulator of ubiquitin-like proteins 1 [Source:ZFIN%3BAcc:ZDB-GENE-080212-11]	GO:0008150:biological_process;	GO:0005575:cellular_component;	GO:0003674:molecular_function;	-
ENSDARG00000095963	2012	244	6.47	162	5.03	181	5.77	231	7.34	475	16.51	339	11.67	458	15.49	438	15.07	324.290009092042	1.26711113027379	0.124761129536345	10.1562973578615	3.10650650131452e-24	3.33036571980837e-22	Ups	23	45168964	45182069	+	si:ch73-361h17.1	si:ch73-361h17.1 [Source:ZFIN%3BAcc:ZDB-GENE-080917-52]	GO:0008150:biological_process;	GO:0016020:membrane;GO:0016021:integral component of membrane;	-	K06721
ENSDARG00000098589	1517	427	15.01	282	11.61	364	15.40	346	14.58	1311	60.43	1349	61.61	872	39.11	1392	63.54	829.492456956594	1.90385433984677	0.187609350022471	10.1479715143128	3.38322291743662e-24	3.57991851822093e-22	Ups	24	2837563	2844363	-	cyb5a	cytochrome b5 type A (microsomal) [Source:ZFIN%3BAcc:ZDB-GENE-040426-2148]	GO:0071466:cellular response to xenobiotic stimulus;	GO:0016020:membrane;GO:0016021:integral component of membrane;	GO:0020037:heme binding;GO:0046872:metal ion binding;	-
ENSDARG00000019492	1573	165	5.60	93	3.69	102	4.16	121	4.92	592	26.31	546	24.05	372	16.09	645	28.39	346.806166546853	2.19294081103268	0.216806840568494	10.1147214971747	4.75367064022498e-24	5.00836083875083e-22	Ups	12	22389796	22403169	-	shbg	sex hormone-binding globulin [Source:ZFIN%3BAcc:ZDB-GENE-030131-1324]	-	-	GO:0005496:steroid binding;GO:0005497:androgen binding;	-
ENSDARG00000056873	1211	161	7.09	116	5.98	91	4.82	146	7.71	290	16.74	298	17.05	254	14.27	282	16.13	210.476748951843	1.33070727206683	0.131630643059043	10.109403412015	5.0188960212231e-24	5.26510195050456e-22	Ups	10	22879104	22885306	-	and3	actinodin3 [Source:ZFIN%3BAcc:ZDB-GENE-040724-185]	-	-	-	-
ENSDARG00000100442	3291	360	5.84	220	4.18	227	4.43	386	7.50	1194	25.37	1115	23.47	1035	21.40	1215	25.57	752.868258532666	2.00763676095375	0.198667228264026	10.1055255992479	5.22148236206986e-24	5.45421766564417e-22	Ups	22	23615379	23721721	-	cfh	complement factor H [Source:ZFIN%3BAcc:ZDB-GENE-050208-661]	GO:0008150:biological_process;	GO:0005575:cellular_component;	GO:0003674:molecular_function;	-
ENSDARG00000077960	1464	51	1.86	26	1.11	33	1.45	61	2.66	191	9.12	168	7.95	123	5.72	171	8.09	108.156207431927	2.00501295714285	0.199571948888269	10.0465670065955	9.51236237942085e-24	9.61705343450641e-22	Ups	5	28197642	28200637	+	si:ch211-186e20.7	si:ch211-186e20.7 [Source:ZFIN%3BAcc:ZDB-GENE-110407-6]	-	GO:0005615:extracellular space;	GO:0004867:serine-type endopeptidase inhibitor activity;	K04525
ENSDARG00000069292	1690	50	1.58	25	0.92	22	0.84	44	1.66	104	4.30	134	5.49	139	5.60	114	4.67	82.0964527410077	1.89974069034304	0.189614366668377	10.0189702063324	1.25806901775416e-23	1.26028610659692e-21	Ups	4	25662522	25677365	+	si:dkeyp-89c11.1	si:dkeyp-89c11.1 [Source:ZFIN%3BAcc:ZDB-GENE-041210-201]	GO:0006637:acyl-CoA metabolic process;	-	GO:0016790:thiolester hydrolase activity;	-
ENSDARG00000102456	2102	634	16.09	412	12.25	359	10.96	573	17.43	1834	61.01	1577	51.98	1387	44.89	1780	58.64	1115.6463139331	1.85236518918277	0.18525525411901	9.99898868181514	1.53961294077922e-23	1.52978695575067e-21	Ups	22	23587103	23598808	-	cfhl4	complement factor H like 4 [Source:ZFIN%3BAcc:ZDB-GENE-030131-251]	-	-	-	-
ENSDARG00000092739	720	58	4.30	45	3.90	38	3.39	53	4.71	2	0.19	0	0.00	2	0.19	1	0.10	22.7910956559548	-3.26434713893439	0.327698550638672	-9.96143294675032	2.24798936539249e-23	2.19790416233155e-21	Down	5	18830406	18832727	-	si:ch211-250o15.5	si:ch211-250o15.5 [Source:ZFIN%3BAcc:ZDB-GENE-060531-49]	-	-	-	-
ENSDARG00000061274	2574	37	0.77	23	0.56	37	0.92	35	0.87	138	3.75	165	4.44	85	2.25	146	3.93	87.5898238989908	2.06536751199772	0.207587517255665	9.94938202114542	2.53754045712557e-23	2.47111957743109e-21	Ups	9	38671985	38690596	+	lss	lanosterol synthase (2%2C3-oxidosqualene-lanosterol cyclase) [Source:ZFIN%3BAcc:ZDB-GENE-050119-7]	-	-	GO:0016853:isomerase activity;GO:0016866:intramolecular transferase activity;GO:0034784:pivalyl-CoA mutase activity;GO:0034951:o-hydroxylaminobenzoate mutase activity;GO:0042299:lupeol synthase activity;GO:0042300:beta-amyrin synthase activity;GO:0080011:baruol synthase activity;	K01852
ENSDARG00000038894	1984	480	12.91	535	16.85	443	14.33	427	13.76	153	5.39	200	6.98	223	7.65	161	5.62	314.907537762299	-1.0946163364008	0.110076905431713	-9.94410527901193	2.67567576194185e-23	2.59529931147399e-21	Down	2	27662772	27674547	-	tmx3	thioredoxin-related transmembrane protein 3 [Source:ZFIN%3BAcc:ZDB-GENE-050522-396]	GO:0001654:eye development;GO:0006457:protein folding;GO:0034976:response to endoplasmic reticulum stress;GO:0045454:cell redox homeostasis;	GO:0005783:endoplasmic reticulum;GO:0009986:cell surface;GO:0016020:membrane;GO:0016021:integral component of membrane;	GO:0003756:protein disulfide isomerase activity;	-
ENSDARG00000052642	2075	120	3.08	146	4.40	181	5.60	144	4.44	24	0.81	22	0.73	39	1.28	27	0.90	83.4138781541641	-2.00031673221906	0.201896674053501	-9.90762597549769	3.85701950112767e-23	3.68270029945561e-21	Down	3	48091072	48162898	-	shisa9b	shisa family member 9b [Source:ZFIN%3BAcc:ZDB-GENE-081022-105]	GO:0048172:regulation of short-term neuronal synaptic plasticity;	GO:0005886:plasma membrane;GO:0008328:ionotropic glutamate receptor complex;GO:0016020:membrane;GO:0016021:integral component of membrane;GO:0030054:cell junction;GO:0032281:alpha-amino-3-hydroxy-5-methyl-4-isoxazolepropionic acid selective glutamate receptor complex;GO:0032591:dendritic spine membrane;GO:0042995:cell projection;GO:0045202:synapse;	GO:0003674:molecular_function;	-
ENSDARG00000006811	1600	227	7.57	200	7.81	189	7.58	237	9.47	447	19.53	443	19.18	335	14.25	438	18.96	322.998405050268	1.17257235093787	0.119210491627983	9.83615061832881	7.86631960555761e-23	7.36691379764922e-21	Ups	12	15159554	15166784	-	sult1st6	sulfotransferase family 1%2C cytosolic sulfotransferase 6 [Source:ZFIN%3BAcc:ZDB-GENE-040718-343]	-	GO:0005575:cellular_component;	GO:0001517:N-acetylglucosamine 6-O-sulfotransferase activity;GO:0001537:N-acetylgalactosamine 4-O-sulfotransferase activity;GO:0004304:estrone sulfotransferase activity;GO:0004394:heparan sulfate 2-O-sulfotransferase activity;GO:0008146:sulfotransferase activity;GO:0016232:HNK-1 sulfotransferase activity;GO:0016740:transferase activity;GO:0017095:heparan sulfate 6-O-sulfotransferase activity;GO:0…	K01025
ENSDARG00000006588	2242	19	0.45	13	0.36	26	0.74	14	0.40	1307	40.76	1353	41.81	259	7.86	1073	33.14	553.544078657573	3.5133296827775	0.357667500228549	9.82289327526958	8.97305144754804e-23	8.37130902795484e-21	Ups	1	44472118	44476098	-	zgc:111983	zgc:111983 [Source:ZFIN%3BAcc:ZDB-GENE-050417-335]	GO:0008150:biological_process;	GO:0016020:membrane;GO:0016021:integral component of membrane;	GO:0003674:molecular_function;	-
ENSDARG00000088337	6891	269	2.08	248	2.25	242	2.25	219	2.03	69	0.70	85	0.85	107	1.06	67	0.67	155.799198114323	-1.29495104453115	0.131978001646121	-9.81187037521115	1.00095780540358e-22	9.30281811311013e-21	Down	1	39965481	39986482	+	wu:fc34e06	wu:fc34e06 [Source:ZFIN%3BAcc:ZDB-GENE-030131-3331]	-	GO:0016020:membrane;GO:0016021:integral component of membrane;	-	-
ENSDARG00000056108	1403	735	27.94	677	30.15	711	32.53	605	27.57	1331	66.33	1104	54.52	949	46.02	1299	64.11	946.413734111789	1.00373839075957	0.102586525760898	9.78431020365203	1.31488794287039e-22	1.19924649207392e-20	Ups	12	9842650	9846483	+	ndufa4	NADH dehydrogenase (ubiquinone) 1 alpha subcomplex%2C 4 [Source:ZFIN%3BAcc:ZDB-GENE-040426-1962]	GO:0006810:transport;GO:0055114:oxidation-reduction process;	GO:0005739:mitochondrion;GO:0005743:mitochondrial inner membrane;GO:0005751:mitochondrial respiratory chain complex IV;GO:0016020:membrane;GO:0070469:respiratory chain;	GO:0004129:cytochrome-c oxidase activity;GO:0008137:NADH dehydrogenase (ubiquinone) activity;	K03948
ENSDARG00000059853	1587	286	9.61	283	11.14	284	11.49	287	11.56	104	4.58	102	4.45	121	5.19	106	4.63	189.229842051765	-1.13275304987266	0.116007774408481	-9.76445807747387	1.5996491787687e-22	1.43750826752365e-20	Down	6	55203116	55209049	+	MANBAL	mannosidase beta like [Source:HGNC Symbol%3BAcc:HGNC:15799]	-	-	-	-
ENSDARG00000103025	3432	470	7.31	447	8.14	429	8.02	372	6.93	1360	27.71	1342	27.09	887	17.58	1457	29.40	880.446586430414	1.69718684740909	0.173871760402017	9.76114144979577	1.65284303014465e-22	1.47986967713647e-20	Ups	10	6009365	6033188	+	hmgcs1	3-hydroxy-3-methylglutaryl-CoA synthase 1 (soluble) [Source:ZFIN%3BAcc:ZDB-GENE-040426-1042]	GO:0008152:metabolic process;GO:0008299:isoprenoid biosynthetic process;GO:0014003:oligodendrocyte development;	GO:0005575:cellular_component;	GO:0003824:catalytic activity;GO:0004421:hydroxymethylglutaryl-CoA synthase activity;	K01641
ENSDARG00000015930	1185	218	9.81	229	12.07	204	11.05	222	11.98	537	31.69	401	23.44	368	21.13	431	25.19	335.547448991613	1.19871177313283	0.122857570224051	9.75692235282518	1.72304805451438e-22	1.53709721155091e-20	Ups	16	32243524	32250440	-	rwdd1	RWD domain containing 1 [Source:ZFIN%3BAcc:ZDB-GENE-040718-270]	-	GO:0005575:cellular_component;	-	-
ENSDARG00000042562	2200	53	1.29	35	0.99	45	1.31	39	1.13	122	3.88	124	3.91	108	3.34	119	3.75	83.5402755335527	1.61388105317634	0.165688967562528	9.74042555106933	2.02703701436626e-22	1.79517629500559e-20	Ups	20	30452557	30468048	-	allc	allantoicase [Source:ZFIN%3BAcc:ZDB-GENE-040718-471]	GO:0000256:allantoin catabolic process;GO:0006144:purine nucleobase metabolic process;	GO:0005575:cellular_component;	GO:0004037:allantoicase activity;GO:0016787:hydrolase activity;	K01477
ENSDARG00000100555	3042	181	3.17	147	3.02	170	3.59	137	2.88	345	7.93	306	6.97	260	5.82	356	8.10	244.047546049983	1.20616038699613	0.123910526495444	9.73412365446188	2.15668567993163e-22	1.89625424728665e-20	Ups	18	2928262	2936575	+	aqp11	aquaporin 11 [Source:ZFIN%3BAcc:ZDB-GENE-080418-1]	GO:0006810:transport;	GO:0005886:plasma membrane;GO:0016020:membrane;GO:0016021:integral component of membrane;	GO:0005215:transporter activity;GO:0015250:water channel activity;	K09870
ENSDARG00000093054	1753	42	1.28	49	1.75	56	2.05	26	0.95	122	4.87	129	5.10	128	4.97	128	5.06	88.2434664220268	1.68593207400449	0.173622706405575	9.71032020469847	2.72479760814217e-22	2.36178113247585e-20	Ups	5	41722694	41744288	+	si:ch211-207c6.5	si:ch211-207c6.5 [Source:ZFIN%3BAcc:ZDB-GENE-060526-92]	-	-	-	-
ENSDARG00000016704	1422	29	1.09	29	1.27	19	0.86	33	1.48	102	5.02	87	4.24	96	4.59	86	4.19	62.7094106043633	1.84884831354105	0.192037945495089	9.62751558695638	6.11910065073235e-22	5.11284887685786e-20	Ups	13	22709371	22713355	-	PBLD (1 of many)	zgc:112210 [Source:ZFIN%3BAcc:ZDB-GENE-050522-217]	GO:0009058:biosynthetic process;	GO:0005575:cellular_component;	GO:0003824:catalytic activity;	-
ENSDARG00000105592	2552	304	6.35	283	6.93	237	5.96	282	7.07	71	1.95	100	2.71	120	3.20	72	1.95	175.158900242129	-1.32272794793836	0.137392697281905	-9.62735264760372	6.12880874245941e-22	5.11284887685786e-20	Down	19	8047191	8049742	+	erv	endogenous retrovirus [Source:ZFIN%3BAcc:ZDB-GENE-130530-538]	-	-	-	-
ENSDARG00000035018	1621	177	5.82	167	6.44	170	6.73	147	5.80	45	1.94	47	2.01	48	2.01	56	2.39	102.061752196689	-1.44921656981323	0.150613498849505	-9.62208952639301	6.45072218276292e-22	5.33346532967496e-20	Down	5	29193905	29203140	+	thy1	Thy-1 cell surface antigen [Source:ZFIN%3BAcc:ZDB-GENE-030131-8561]	GO:0001525:angiogenesis;GO:0006469:negative regulation of protein kinase activity;GO:0007010:cytoskeleton organization;GO:0007155:cell adhesion;GO:0030334:regulation of cell migration;GO:0030336:negative regulation of cell migration;GO:0046549:retinal cone cell development;GO:0048041:focal adhesion assembly;GO:0050771:negative regulation of axonogenesis;GO:0050852:T cell receptor signaling pathwa…	GO:0030425:dendrite;GO:0031362:anchored component of external side of plasma membrane;GO:0043209:myelin sheath;GO:0045121:membrane raft;	GO:0005096:GTPase activator activity;GO:0005178:integrin binding;GO:0019901:protein kinase binding;GO:0034235:GPI anchor binding;	K06514
ENSDARG00000068374	3236	1150	18.96	1114	21.51	1087	21.56	922	18.22	3400	73.46	3715	79.54	2210	46.46	3345	71.58	2206.59189368839	1.70505769077475	0.177204782378168	9.62196204804468	6.45872330558356e-22	5.33346532967496e-20	Ups	18	40678423	40694600	-	si:ch211-132b12.7	si:ch211-132b12.7 [Source:ZFIN%3BAcc:ZDB-GENE-050419-250]	GO:0042754:negative regulation of circadian rhythm;GO:0045892:negative regulation of transcription, DNA-templated;	-	-	-
ENSDARG00000086848	747	138	9.85	72	6.02	99	8.51	95	8.13	278	26.02	299	27.73	193	17.58	257	23.82	185.00993347072	1.52259457718381	0.158558378720645	9.60273805439432	7.7848398502081e-22	6.38539733082674e-20	Ups	22	56454	58432	-	atad3b	ATPase family%2C AAA domain containing 3B [Source:ZFIN%3BAcc:ZDB-GENE-040426-1826]	-	-	GO:0005524:ATP binding;	K17681
ENSDARG00000089179	4000	55	0.73	33	0.52	41	0.66	30	0.48	1	0.02	0	0.00	0	0.00	0	0.00	18.1169235643194	-3.3349241975036	0.347819430272796	-9.58809056437131	8.97301723247714e-22	7.28662658516408e-20	Down	4	48445504	48465550	+	si:dkey-16p6.1	si:dkey-16p6.1 [Source:ZFIN%3BAcc:ZDB-GENE-081103-43]	-	-	-	-
ENSDARG00000051970	2525	224	4.73	229	5.67	225	5.72	229	5.80	408	11.30	430	11.80	339	9.13	412	11.30	319.158874855545	1.02507036680311	0.107179973891524	9.56401023049863	1.13280171301616e-21	9.13830768028185e-20	Ups	1	44314724	44340907	-	smu1b	smu-1 suppressor of mec-8 and unc-52 homolog b (C. elegans) [Source:ZFIN%3BAcc:ZDB-GENE-130530-635]	-	-	-	K13111
ENSDARG00000097504	4531	156	1.84	109	1.50	119	1.69	134	1.89	271	4.18	207	3.17	270	4.05	288	4.40	198.921427138778	1.20495362769948	0.127001137534471	9.48773885881473	2.36099892405205e-21	1.86763419743056e-19	Ups	15	21244362	21262554	+	si:ch211-212c13.7	si:ch211-212c13.7 [Source:ZFIN%3BAcc:ZDB-GENE-131118-1]	-	-	-	-
ENSDARG00000044642	1291	70	2.89	79	3.82	54	2.68	60	2.97	220	11.92	175	9.39	131	6.90	210	11.26	129.891836729425	1.63265422935983	0.172706938357916	9.45332159137889	3.28245580773183e-21	2.55519322638182e-19	Ups	21	24495074	24498905	-	sc5d	sterol-C5-desaturase [Source:ZFIN%3BAcc:ZDB-GENE-040912-56]	GO:0001878:response to yeast;GO:0006633:fatty acid biosynthetic process;GO:0033490:cholesterol biosynthetic process via lathosterol;GO:0055114:oxidation-reduction process;	GO:0005789:endoplasmic reticulum membrane;GO:0016020:membrane;GO:0016021:integral component of membrane;	GO:0000248:C-5 sterol desaturase activity;GO:0005506:iron ion binding;GO:0016491:oxidoreductase activity;GO:0050046:lathosterol oxidase activity;	K00227
ENSDARG00000103760	2376	64	1.44	37	0.97	41	1.11	62	1.67	160	4.71	123	3.59	130	3.72	165	4.81	101.465455628884	1.64395100657843	0.174853191843892	9.40189303519347	5.35900778409462e-21	4.05542499277476e-19	Ups	22	23707437	23721720	-	cfhl2	complement factor H like 2 [Source:ZFIN%3BAcc:ZDB-GENE-041114-123]	GO:0008150:biological_process;	GO:0005575:cellular_component;	GO:0003674:molecular_function;	-
ENSDARG00000097613	5212	40	0.41	35	0.42	32	0.39	38	0.47	128	1.72	161	2.14	82	1.07	129	1.71	84.4054422290201	1.87151407651759	0.1993464768184	9.38824756969496	6.10067957972921e-21	4.60243552368275e-19	Ups	6	46841851	46873428	-	igfn1.3	immunoglobulin-like and fibronectin type III domain containing 1%2C tandem duplicate 3 [Source:ZFIN%3BAcc:ZDB-GENE-131122-44]	-	-	-	-
ENSDARG00000059816	1528	93	3.25	53	2.17	59	2.48	53	2.22	155	7.09	145	6.57	185	8.24	138	6.25	113.028626689549	1.45061620229323	0.154704201809411	9.37670848837271	6.80643663159857e-21	5.10336596890073e-19	Ups	1	54329621	54331231	-	zgc:136864	zgc:136864 [Source:ZFIN%3BAcc:ZDB-GENE-060331-129]	GO:0008150:biological_process;	GO:0005575:cellular_component;	GO:0003674:molecular_function;	-
ENSDARG00000010276	2556	243	5.07	216	5.28	228	5.73	173	4.33	66	1.81	63	1.71	84	2.24	77	2.09	137.143806050011	-1.28082693258902	0.137055808310423	-9.34529479909403	9.16338431351386e-21	6.76678558233291e-19	Down	20	34218939	34224536	-	ptgs2b	prostaglandin-endoperoxide synthase 2b [Source:ZFIN%3BAcc:ZDB-GENE-041014-323]	GO:0001516:prostaglandin biosynthetic process;GO:0006954:inflammatory response;GO:0006979:response to oxidative stress;GO:0008217:regulation of blood pressure;GO:0019371:cyclooxygenase pathway;GO:0055114:oxidation-reduction process;GO:0071407:cellular response to organic cyclic compound;	-	GO:0004601:peroxidase activity;GO:0004666:prostaglandin-endoperoxide synthase activity;GO:0020037:heme binding;	K11987
ENSDARG00000000068	2397	355	7.90	215	5.60	204	5.46	295	7.87	544	15.87	578	16.71	442	12.55	569	16.44	410.055091309349	1.20878634597329	0.129443511179519	9.33833094419762	9.78646076977092e-21	7.16198983818894e-19	Ups	12	33383475	33436143	+	slc9a3r1	solute carrier family 9%2C subfamily A (NHE3%2C cation proton antiporter 3)%2C member 3 regulator 1 [Source:ZFIN%3BAcc:ZDB-GENE-031006-7]	GO:0006612:protein targeting to membrane;GO:0021591:ventricular system development;GO:0043113:receptor clustering;GO:0055078:sodium ion homeostasis;GO:0071599:otic vesicle development;	GO:0012505:endomembrane system;GO:0016020:membrane;	GO:0032947:protein complex scaffold;	K13365
ENSDARG00000011770	1877	228	6.48	177	5.89	221	7.56	243	8.28	358	13.34	353	13.03	455	16.49	380	14.02	308.000726703303	1.03930204655674	0.1114426851177	9.32588841931688	1.10057645924974e-20	8.00636618852419e-19	Ups	9	23997677	24001767	+	dhrs12	dehydrogenase/reductase (SDR family) member 12 [Source:ZFIN%3BAcc:ZDB-GENE-060929-1134]	-	GO:0005575:cellular_component;	-	K11168
ENSDARG00000105451	1439	69	2.56	35	1.52	38	1.69	45	2.00	116	5.64	133	6.40	147	6.95	111	5.34	89.3833555928177	1.59103013524859	0.17107903496164	9.29997141733547	1.40483445125408e-20	1.01592806189359e-18	Ups	7	13549680	13561573	-	si:cabz01068815.1	si:cabz01068815.1 [Source:ZFIN%3BAcc:ZDB-GENE-160114-81]	GO:0015721:bile acid and bile salt transport;	GO:0005886:plasma membrane;GO:0016020:membrane;GO:0016021:integral component of membrane;	GO:0005215:transporter activity;GO:0046982:protein heterodimerization activity;	K14361
ENSDARG00000088581	2727	493	9.64	292	6.69	297	6.99	483	11.32	1259	32.28	1235	31.38	1123	28.02	1240	31.49	835.058786043525	1.74844200377177	0.18915629655884	9.24337193939451	2.38849011273893e-20	1.69714720423481e-18	Ups	1	135903	142469	+	f10	coagulation factor X [Source:ZFIN%3BAcc:ZDB-GENE-021206-9]	GO:0006508:proteolysis;GO:0007596:blood coagulation;	GO:0005576:extracellular region;	GO:0004252:serine-type endopeptidase activity;GO:0005509:calcium ion binding;GO:0008233:peptidase activity;GO:0008236:serine-type peptidase activity;GO:0016787:hydrolase activity;	K01314
ENSDARG00000012796	1329	54	2.17	42	1.97	45	2.17	36	1.73	131	6.89	107	5.58	103	5.27	137	7.14	84.818189125723	1.58448224567902	0.171512324208186	9.23829965568971	2.50445286142751e-20	1.76925841884025e-18	Ups	9	10166536	10174507	-	hnmt	histamine N-methyltransferase [Source:ZFIN%3BAcc:ZDB-GENE-040801-157]	GO:0001695:histamine catabolic process;GO:0007420:brain development;GO:0032259:methylation;	GO:0005737:cytoplasm;GO:0043005:neuron projection;	GO:0008168:methyltransferase activity;GO:0008170:N-methyltransferase activity;GO:0016740:transferase activity;GO:0046539:histamine N-methyltransferase activity;	K00546
ENSDARG00000015355	4005	215	2.86	109	1.70	96	1.54	178	2.84	24	0.42	29	0.50	20	0.34	30	0.52	81.6225362505456	-2.05264904115816	0.222393202049841	-9.22981917719827	2.71089150277317e-20	1.9040896839737e-18	Down	14	30399162	30407372	-	fosl1a	FOS-like antigen 1a [Source:ZFIN%3BAcc:ZDB-GENE-061207-7]	GO:0006355:regulation of transcription, DNA-templated;GO:0006357:regulation of transcription from RNA polymerase II promoter;	GO:0005634:nucleus;	GO:0000978:RNA polymerase II core promoter proximal region sequence-specific DNA binding;GO:0000982:RNA polymerase II core promoter proximal region sequence-specific DNA binding transcription factor activity;GO:0003677:DNA binding;GO:0003700:sequence-specific DNA binding transcription factor activity;GO:0043565:sequence-specific DNA binding;	K04502
ENSDARG00000070960	1805	124	3.66	107	3.70	88	3.13	143	5.07	222	8.60	216	8.29	262	9.88	242	9.28	179.934841681321	1.22228374646898	0.132624926944594	9.2160936456509	3.08121076525429e-20	2.1518295638603e-18	Ups	19	9425246	9445417	+	si:ch211-288g17.4	si:ch211-288g17.4 [Source:ZFIN%3BAcc:ZDB-GENE-060531-62]	-	-	-	-
ENSDARG00000042872	2636	590	11.94	498	11.80	507	12.34	405	9.82	141	3.74	145	3.81	257	6.63	149	3.91	320.415666976317	-1.24895859407873	0.135725830646182	-9.20206999752754	3.51119485335067e-20	2.43818567614916e-18	Down	10	426624	452977	+	zdhhc8a	zinc finger%2C DHHC-type containing 8a [Source:ZFIN%3BAcc:ZDB-GENE-091118-26]	GO:0007084:mitotic nuclear envelope reassembly;GO:0018345:protein palmitoylation;GO:0035307:positive regulation of protein dephosphorylation;GO:0042326:negative regulation of phosphorylation;	GO:0005783:endoplasmic reticulum;GO:0016020:membrane;GO:0016021:integral component of membrane;	GO:0008270:zinc ion binding;GO:0016409:palmitoyltransferase activity;GO:0016740:transferase activity;GO:0016746:transferase activity, transferring acyl groups;GO:0019706:protein-cysteine S-palmitoyltransferase activity;GO:0051721:protein phosphatase 2A binding;	K20030
ENSDARG00000027609	5510	64	0.62	49	0.56	59	0.69	41	0.48	154	1.95	116	1.46	122	1.51	150	1.89	97.5817749153773	1.51000575376992	0.165275549390881	9.13629244818733	6.46300995687734e-20	4.31626645835937e-18	Ups	16	45282339	45321883	-	hpn	hepsin [Source:ZFIN%3BAcc:ZDB-GENE-141212-373]	-	-	-	K08665
ENSDARG00000044914	2390	735	16.40	410	10.72	415	11.14	524	14.02	1646	48.15	1583	45.89	1196	34.05	1679	48.65	1062.62469885508	1.68959656459617	0.185005413192665	9.13268717622125	6.68197241672639e-20	4.42621820547542e-18	Ups	11	16603544	16840555	-	suclg2	succinate-CoA ligase%2C GDP-forming%2C beta subunit [Source:ZFIN%3BAcc:ZDB-GENE-030114-3]	GO:0008152:metabolic process;	-	GO:0000166:nucleotide binding;GO:0003824:catalytic activity;GO:0003996:acyl-CoA ligase activity;GO:0004774:succinate-CoA ligase activity;GO:0005524:ATP binding;GO:0010435:3-oxo-2-(2'-pentenyl)cyclopentane-1-octanoic acid CoA ligase activity;GO:0015645:fatty acid ligase activity;GO:0016874:ligase activity;GO:0018854:3-isopropenyl-6-oxoheptanoyl-CoA synthetase activity;GO:0018855:2-oxo-delta3-4,5,5…	K01900
ENSDARG00000045089	838	59	3.76	56	4.17	63	4.83	46	3.51	161	13.43	143	11.82	113	9.17	144	11.90	101.648256804449	1.48727497186781	0.163939023443381	9.07212291880869	1.16720325120827e-19	7.56762574782061e-18	Ups	13	20248410	20250503	-	si:ch211-270n8.1	si:ch211-270n8.1 [Source:ZFIN%3BAcc:ZDB-GENE-081107-34]	-	-	-	-
ENSDARG00000089340	4072	203	2.66	141	2.16	136	2.14	151	2.37	235	4.04	304	5.17	329	5.50	267	4.54	224.409132939481	1.06231347390276	0.117373880409894	9.0506803574436	1.42080287142849e-19	9.18748269479539e-18	Ups	10	42861796	42888317	+	rhobtb2b	Rho-related BTB domain containing 2b [Source:ZFIN%3BAcc:ZDB-GENE-071125-1]	GO:0007264:small GTPase mediated signal transduction;	-	GO:0005525:GTP binding;	K07868
ENSDARG00000030478	3107	427	7.33	424	8.53	369	7.62	366	7.53	763	17.17	731	16.30	520	11.39	728	16.23	552.919219380927	1.01118475282049	0.112246219661909	9.00863081060755	2.08645004645604e-19	1.32122016801878e-17	Ups	9	45097565	45104932	-	zgc:66484	zgc:66484 [Source:ZFIN%3BAcc:ZDB-GENE-030131-5768]	GO:0055114:oxidation-reduction process;	GO:0005575:cellular_component;	GO:0016491:oxidoreductase activity;	-
ENSDARG00000005586	4184	94	1.20	70	1.05	57	0.87	48	0.73	4	0.07	4	0.07	13	0.21	8	0.13	34.172971242912	-2.45375389732942	0.273007305232845	-8.98786900678956	2.52070225050338e-19	1.58797745126428e-17	Down	5	66854811	66982733	-	zbtb20	zinc finger and BTB domain containing 20 [Source:ZFIN%3BAcc:ZDB-GENE-070112-1992]	-	-	GO:0003676:nucleic acid binding;GO:0046872:metal ion binding;	K10501
ENSDARG00000104380	3634	203	2.98	183	3.15	190	3.36	202	3.55	67	1.29	45	0.86	79	1.48	60	1.14	123.026711283014	-1.33845414218787	0.149182236789192	-8.97194043335889	2.91335960119392e-19	1.83062336071935e-17	Down	4	76377194	76528321	+	si:dkey-238k10.2	si:dkey-238k10.2 [Source:ZFIN%3BAcc:ZDB-GENE-070705-400]	-	-	-	-
ENSDARG00000015654	1667	108	3.46	81	3.04	79	3.04	82	3.15	212	8.89	216	8.98	145	5.92	211	8.77	146.077209178839	1.35179692121169	0.150938359682526	8.95595343725061	3.36812133935033e-19	2.11094845891641e-17	Ups	12	4283383	4309398	-	ca15a	carbonic anhydrase XVa [Source:ZFIN%3BAcc:ZDB-GENE-070424-7]	GO:0006730:one-carbon metabolic process;GO:0006814:sodium ion transport;GO:0006885:regulation of pH;GO:0097369:sodium ion import;	GO:0009897:external side of plasma membrane;	GO:0004089:carbonate dehydratase activity;GO:0008270:zinc ion binding;GO:0046872:metal ion binding;	-
ENSDARG00000020133	1906	305	8.54	217	7.11	200	6.73	224	7.51	86	3.15	71	2.58	75	2.68	97	3.52	151.849014576086	-1.22983673819367	0.137371245061206	-8.95265044475444	3.4704744451075e-19	2.16902129977079e-17	Down	20	46682958	46690971	+	jdp2b	Jun dimerization protein 2b [Source:ZFIN%3BAcc:ZDB-GENE-040718-197]	GO:0006351:transcription, DNA-templated;GO:0006355:regulation of transcription, DNA-templated;GO:0006357:regulation of transcription from RNA polymerase II promoter;	GO:0005634:nucleus;	GO:0000978:RNA polymerase II core promoter proximal region sequence-specific DNA binding;GO:0000982:RNA polymerase II core promoter proximal region sequence-specific DNA binding transcription factor activity;GO:0003677:DNA binding;GO:0003700:sequence-specific DNA binding transcription factor activity;GO:0043565:sequence-specific DNA binding;	K09033
ENSDARG00000099774	1798	206	6.11	182	6.32	149	5.32	139	4.94	311	12.09	347	13.37	253	9.57	332	12.79	244.982712876097	1.09675298147545	0.122603506569609	8.94552702579321	3.70179069589816e-19	2.30236310381269e-17	Ups	7	67510407	67521267	+	cyb5b	cytochrome b5 type B [Source:ZFIN%3BAcc:ZDB-GENE-040426-2614]	-	GO:0016020:membrane;GO:0016021:integral component of membrane;	GO:0020037:heme binding;GO:0046872:metal ion binding;	-
ENSDARG00000102744	1076	409	20.28	270	15.68	320	19.09	347	20.62	649	42.17	585	37.67	481	30.41	626	40.29	470.560155474903	1.02002000121211	0.114087311628036	8.94069626723895	3.8672595116752e-19	2.39309934794625e-17	Ups	20	48757462	48773436	-	mgst3a	microsomal glutathione S-transferase 3a [Source:ZFIN%3BAcc:ZDB-GENE-040426-2767]	-	GO:0005635:nuclear envelope;GO:0005783:endoplasmic reticulum;GO:0016020:membrane;GO:0016021:integral component of membrane;	GO:0004364:glutathione transferase activity;GO:0004602:glutathione peroxidase activity;	K00799
ENSDARG00000003977	3179	79	1.33	61	1.20	47	0.95	72	1.45	500	11.00	411	8.96	213	4.56	426	9.28	240.398228571452	2.39490040614625	0.268384355158796	8.92339795562692	4.52196372711021e-19	2.76325898454387e-17	Ups	20	25980736	25988141	+	zgc:153896	zgc:153896 [Source:ZFIN%3BAcc:ZDB-GENE-060825-119]	GO:0008152:metabolic process;	GO:0005575:cellular_component;	GO:0003824:catalytic activity;	K12354
ENSDARG00000079703	1738	0	0.00	0	0.00	0	0.00	0	0.00	16	0.64	35	1.40	20	0.78	34	1.35	14.1801512506873	3.20245833842501	0.358970025921899	8.92124162790621	4.61089395054521e-19	2.81057558187473e-17	Ups	9	30577170	30581999	+	si:dkey-18p12.4	si:dkey-18p12.4 [Source:ZFIN%3BAcc:ZDB-GENE-070912-408]	-	-	-	-
ENSDARG00000007409	1038	204	10.48	225	13.54	222	13.73	178	10.96	71	4.78	67	4.47	74	4.85	77	5.14	134.070827163779	-1.23711320814642	0.139018725653262	-8.89889619066139	5.64048183910673e-19	3.40420487884657e-17	Down	13	30441722	30445349	+	ppifa	peptidylprolyl isomerase Fa [Source:ZFIN%3BAcc:ZDB-GENE-040912-52]	GO:0000413:protein peptidyl-prolyl isomerization;GO:0006457:protein folding;	-	GO:0003755:peptidyl-prolyl cis-trans isomerase activity;GO:0016853:isomerase activity;	K09565
ENSDARG00000102759	3246	377	6.20	329	6.33	332	6.56	275	5.42	74	1.59	106	2.26	154	3.23	72	1.54	204.038258337414	-1.39025461858176	0.15626151323375	-8.89697398809965	5.73899446463237e-19	3.4466398451845e-17	Down	8	35129731	35179756	-	CT583723.1	-	-	-	-	K17599
ENSDARG00000034307	2557	100	2.09	76	1.86	93	2.33	103	2.58	216	5.91	205	5.55	165	4.39	196	5.31	148.564391464918	1.26245609185599	0.142111970696815	8.88353096270369	6.47709409378023e-19	3.84270900325899e-17	Ups	5	37839946	37850929	-	chrne	cholinergic receptor%2C nicotinic%2C epsilon [Source:ZFIN%3BAcc:ZDB-GENE-040808-32]	GO:0006810:transport;GO:0006811:ion transport;GO:0007271:synaptic transmission, cholinergic;GO:0007274:neuromuscular synaptic transmission;GO:0035094:response to nicotine;GO:0098655:cation transmembrane transport;	GO:0005886:plasma membrane;GO:0005892:acetylcholine-gated channel complex;GO:0016020:membrane;GO:0016021:integral component of membrane;GO:0030054:cell junction;GO:0045202:synapse;GO:0045211:postsynaptic membrane;	GO:0004889:acetylcholine-activated cation-selective channel activity;GO:0005216:ion channel activity;GO:0005230:extracellular ligand-gated ion channel activity;GO:0015464:acetylcholine receptor activity;GO:0042166:acetylcholine binding;	K04817
ENSDARG00000090337	4265	241	3.01	205	3.00	196	2.95	222	3.33	448	7.34	426	6.92	302	4.82	459	7.45	320.41353821094	1.1299834593685	0.127542250169301	8.85967950125194	8.02448018841666e-19	4.72632215049321e-17	Ups	13	11875429	11889091	-	pprc1	peroxisome proliferator-activated receptor gamma%2C coactivator-related 1 [Source:ZFIN%3BAcc:ZDB-GENE-030131-9858]	GO:0045944:positive regulation of transcription from RNA polymerase II promoter;GO:0051091:positive regulation of sequence-specific DNA binding transcription factor activity;	GO:0005634:nucleus;	GO:0000166:nucleotide binding;GO:0001104:RNA polymerase II transcription cofactor activity;GO:0003676:nucleic acid binding;GO:0008134:transcription factor binding;GO:0030374:ligand-dependent nuclear receptor transcription coactivator activity;	K17963
ENSDARG00000076299	5522	194	1.87	136	1.54	120	1.39	125	1.45	239	3.03	263	3.30	243	2.99	294	3.69	205.3620199086	1.07320268564002	0.121245948834669	8.85145191204239	8.63879948882744e-19	5.06374522554938e-17	Ups	23	4147602	4176030	-	EMILIN3	elastin microfibril interfacer 3 [Source:HGNC Symbol%3BAcc:HGNC:16123]	-	-	-	-
ENSDARG00000057498	2217	218	5.25	130	3.66	108	3.13	203	5.85	357	11.26	350	10.94	352	10.80	339	10.59	263.683616018456	1.27941536855784	0.144621576847864	8.84664236446356	9.01918502821053e-19	5.27406554173564e-17	Ups	12	31598337	31605164	+	habp2	hyaluronan binding protein 2 [Source:ZFIN%3BAcc:ZDB-GENE-030131-4721]	GO:0006508:proteolysis;	GO:0005576:extracellular region;GO:0016020:membrane;GO:0016021:integral component of membrane;	GO:0004252:serine-type endopeptidase activity;GO:0005509:calcium ion binding;GO:0008233:peptidase activity;GO:0008236:serine-type peptidase activity;GO:0016787:hydrolase activity;	K08648
ENSDARG00000027930	2014	216	5.72	123	3.82	107	3.41	144	4.57	296	10.28	340	11.70	264	8.92	310	10.66	230.164551053171	1.24414188957399	0.140890958710828	8.83053036871963	1.04180536093912e-18	6.04865758608906e-17	Ups	20	52461541	52502394	-	naprt	nicotinate phosphoribosyltransferase [Source:ZFIN%3BAcc:ZDB-GENE-040426-1897]	GO:0006979:response to oxidative stress;GO:0009435:NAD biosynthetic process;GO:0019358:nicotinate nucleotide salvage;GO:0019363:pyridine nucleotide biosynthetic process;	GO:0005737:cytoplasm;GO:0005829:cytosol;	GO:0004514:nicotinate-nucleotide diphosphorylase (carboxylating) activity;GO:0004516:nicotinate phosphoribosyltransferase activity;GO:0016740:transferase activity;GO:0016874:ligase activity;	K00763
ENSDARG00000054911	1108	184	8.86	244	13.76	229	13.27	160	9.23	399	25.18	429	26.83	455	27.94	319	19.94	309.808569464118	1.16510991421091	0.131997434454661	8.82676181567079	1.07749930582902e-18	6.23722822442181e-17	Ups	21	26352696	26356038	+	tmsb	thymosin%2C beta [Source:ZFIN%3BAcc:ZDB-GENE-050307-5]	GO:0007015:actin filament organization;GO:0030036:actin cytoskeleton organization;GO:0042989:sequestering of actin monomers;	GO:0005737:cytoplasm;GO:0005856:cytoskeleton;GO:0031941:filamentous actin;	GO:0003779:actin binding;GO:0003785:actin monomer binding;	K05764
ENSDARG00000029795	1688	196	6.19	156	5.77	160	6.08	213	8.07	351	14.54	306	12.56	411	16.57	289	11.86	265.943740084875	1.10553576931611	0.125250950840966	8.82656588148248	1.07938777520371e-18	6.23722822442181e-17	Ups	11	40358165	40383092	-	fam213b	family with sequence similarity 213%2C member B [Source:ZFIN%3BAcc:ZDB-GENE-040426-2556]	GO:0001516:prostaglandin biosynthetic process;GO:0006629:lipid metabolic process;GO:0006631:fatty acid metabolic process;GO:0006633:fatty acid biosynthetic process;GO:0006693:prostaglandin metabolic process;GO:0055114:oxidation-reduction process;	GO:0005737:cytoplasm;GO:0005829:cytosol;	GO:0016209:antioxidant activity;GO:0016491:oxidoreductase activity;GO:0016616:oxidoreductase activity, acting on the CH-OH group of donors, NAD or NADP as acceptor;	K15717
ENSDARG00000092510	2692	37	0.73	24	0.56	31	0.74	39	0.93	0	0.00	0	0.00	1	0.03	0	0.00	15.1493755266492	-3.11280557484067	0.352841117447046	-8.82211687051421	1.12315937384454e-18	6.47485485256654e-17	Down	18	33648322	33652255	+	si:dkey-47k20.6	si:dkey-47k20.6 [Source:ZFIN%3BAcc:ZDB-GENE-060503-170]	-	-	-	-
ENSDARG00000094537	3208	8	0.13	14	0.27	16	0.32	14	0.28	73	1.59	58	1.25	49	1.04	67	1.45	39.5410022849704	2.1630798812713	0.245494034145553	8.81113013112497	1.23890446422176e-18	7.09193016837764e-17	Ups	5	23758430	23767189	-	si:ch211-137i24.12	si:ch211-137i24.12 [Source:ZFIN%3BAcc:ZDB-GENE-060526-36]	GO:0002377:immunoglobulin production;GO:0006955:immune response;	GO:0005615:extracellular space;GO:0016020:membrane;GO:0016021:integral component of membrane;	-	-
ENSDARG00000060068	1328	339	13.62	310	14.58	336	16.24	268	12.90	107	5.63	127	6.63	155	7.94	127	6.62	212.679713095135	-1.0170393981716	0.115552983612293	-8.80149838089865	1.35001391685577e-18	7.67404422551295e-17	Down	17	52545794	52550637	-	fam98b	family with sequence similarity 98%2C member B [Source:ZFIN%3BAcc:ZDB-GENE-061201-63]	GO:0008150:biological_process;	GO:0072669:tRNA-splicing ligase complex;	-	K15434
ENSDARG00000100844	1544	84	2.90	50	2.02	37	1.54	81	3.35	178	8.06	156	7.00	153	6.74	207	9.28	122.49047704435	1.59975858640642	0.18201584902063	8.7891169643425	1.50740066764369e-18	8.50932898827129e-17	Ups	15	45547313	45574731	+	cldn15lb	claudin 15-like b [Source:ZFIN%3BAcc:ZDB-GENE-040718-145]	GO:0035622:intrahepatic bile duct development;	GO:0005886:plasma membrane;GO:0005923:bicellular tight junction;GO:0016020:membrane;GO:0016021:integral component of membrane;GO:0030054:cell junction;	GO:0005198:structural molecule activity;	K06087
ENSDARG00000052271	2141	523	13.03	333	9.72	358	10.73	371	11.08	747	24.40	713	23.07	541	17.19	745	24.10	551.811563188952	1.02035314153738	0.116159366499451	8.78407977149389	1.57649788067419e-18	8.8788796537602e-17	Ups	7	39266734	39281351	-	slc22a18	solute carrier family 22%2C member 18 [Source:ZFIN%3BAcc:ZDB-GENE-051120-165]	GO:0055085:transmembrane transport;	GO:0016020:membrane;GO:0016021:integral component of membrane;	GO:0005215:transporter activity;	K08214
ENSDARG00000089338	1082	295	14.54	280	16.17	227	13.47	262	15.48	80	5.17	105	6.72	129	8.11	94	6.02	176.32452942054	-1.11082309463837	0.126743574048425	-8.76433462586401	1.87882997247978e-18	1.05572967855915e-16	Down	3	59716602	59725613	+	si:ch211-110e21.3	si:ch211-110e21.3 [Source:ZFIN%3BAcc:ZDB-GENE-131121-389]	-	GO:0016020:membrane;GO:0016021:integral component of membrane;	-	-
ENSDARG00000020872	5382	93	0.92	68	0.79	84	1.00	64	0.76	15	0.19	13	0.17	5	0.06	16	0.21	41.8698236285186	-2.1096768341683	0.241459216025564	-8.73719739877288	2.38964714914489e-18	1.33356496042348e-16	Down	25	36523587	36550446	-	nfat5a	nuclear factor of activated T-cells 5%2C tonicity-responsive a [Source:ZFIN%3BAcc:ZDB-GENE-030131-6322]	GO:0006355:regulation of transcription, DNA-templated;GO:0006366:transcription from RNA polymerase II promoter;	GO:0005634:nucleus;	GO:0000978:RNA polymerase II core promoter proximal region sequence-specific DNA binding;GO:0003677:DNA binding;GO:0003700:sequence-specific DNA binding transcription factor activity;	K17335
ENSDARG00000040869	1417	54	2.03	42	1.85	34	1.54	73	3.29	149	7.35	150	7.33	123	5.91	138	6.74	99.1044888421748	1.59231445593657	0.182431237760814	8.72829936079398	2.58530593606197e-18	1.43787392881774e-16	Ups	16	16296679	16304638	-	upp1	uridine phosphorylase 1 [Source:ZFIN%3BAcc:ZDB-GENE-050306-2]	GO:0009116:nucleoside metabolic process;GO:0009166:nucleotide catabolic process;GO:0044206:UMP salvage;	GO:0005737:cytoplasm;	GO:0003824:catalytic activity;GO:0004850:uridine phosphorylase activity;GO:0016740:transferase activity;GO:0016757:transferase activity, transferring glycosyl groups;GO:0016763:transferase activity, transferring pentosyl groups;	K00757
ENSDARG00000002197	3307	1114	17.97	710	13.41	659	12.79	894	17.29	1872	39.58	1581	33.12	1719	35.37	1745	36.54	1317.89755112765	1.23656863085453	0.141734696174099	8.72453015552098	2.67288059871779e-18	1.47592265295933e-16	Ups	13	36720939	36737207	-	pygl	phosphorylase%2C glycogen%2C liver [Source:ZFIN%3BAcc:ZDB-GENE-041205-1]	GO:0005975:carbohydrate metabolic process;GO:0005980:glycogen catabolic process;	GO:0005737:cytoplasm;	GO:0004645:phosphorylase activity;GO:0008184:glycogen phosphorylase activity;GO:0016740:transferase activity;GO:0016757:transferase activity, transferring glycosyl groups;GO:0030170:pyridoxal phosphate binding;	K00688
ENSDARG00000104593	2335	28	0.64	22	0.59	18	0.49	22	0.60	84	2.52	75	2.23	60	1.75	92	2.73	52.3612400982561	1.85139623835431	0.212207950893846	8.72444331400404	2.67493243571159e-18	1.47592265295933e-16	Ups	3	12558901	12563983	+	cyp2k18	cytochrome P450%2C family 2%2C subfamily K%2C polypeptide 18 [Source:ZFIN%3BAcc:ZDB-GENE-040426-1584]	GO:0019373:epoxygenase P450 pathway;GO:0055114:oxidation-reduction process;	-	GO:0005506:iron ion binding;GO:0008392:arachidonic acid epoxygenase activity;GO:0008395:steroid hydroxylase activity;GO:0016705:oxidoreductase activity, acting on paired donors, with incorporation or reduction of molecular oxygen;GO:0016712:oxidoreductase activity, acting on paired donors, with incorporation or reduction of molecular oxygen, reduced flavin or flavoprotein as one donor, and incorp…	K17854
ENSDARG00000069422	1175	139	6.31	131	6.97	111	6.06	127	6.91	276	16.42	284	16.75	191	11.06	265	15.62	195.763933754712	1.20057990789155	0.13777807237505	8.71386779620064	2.9367884533341e-18	1.60950493643151e-16	Ups	21	30365089	30372509	-	nhp2	NHP2 ribonucleoprotein homolog (yeast) [Source:ZFIN%3BAcc:ZDB-GENE-030131-533]	GO:0000469:cleavage involved in rRNA processing;GO:0000470:maturation of LSU-rRNA;GO:0006364:rRNA processing;GO:0006412:translation;GO:0031118:rRNA pseudouridine synthesis;GO:0031120:snRNA pseudouridine synthesis;GO:0042254:ribosome biogenesis;	GO:0005634:nucleus;GO:0005730:nucleolus;GO:0005732:small nucleolar ribonucleoprotein complex;GO:0022625:cytosolic large ribosomal subunit;GO:0030529:ribonucleoprotein complex;GO:0031429:box H/ACA snoRNP complex;	GO:0003723:RNA binding;GO:0030515:snoRNA binding;GO:0034513:box H/ACA snoRNA binding;	K11129
ENSDARG00000003941	2129	159	3.98	170	4.99	168	5.06	129	3.87	294	9.66	322	10.48	240	7.67	292	9.50	227.037526378916	1.08409475783364	0.12447780516273	8.7091410104509	3.06186188020672e-18	1.66683941955218e-16	Ups	24	23692345	23694473	-	rrs1	RRS1 ribosome biogenesis regulator homolog (S. cerevisiae) [Source:ZFIN%3BAcc:ZDB-GENE-030131-9345]	GO:0000055:ribosomal large subunit export from nucleus;GO:0000447:endonucleolytic cleavage in ITS1 to separate SSU-rRNA from 5.8S rRNA and LSU-rRNA from tricistronic rRNA transcript (SSU-rRNA, 5.8S rRNA, LSU-rRNA);GO:0042254:ribosome biogenesis;GO:0042273:ribosomal large subunit biogenesis;	GO:0005634:nucleus;GO:0005730:nucleolus;GO:0030687:preribosome, large subunit precursor;	GO:0003674:molecular_function;	K14852
ENSDARG00000101671	1595	2	0.07	3	0.12	0	0.00	5	0.20	31	1.36	44	1.91	24	1.02	41	1.78	20.1229877377674	2.82688145890074	0.324644909893658	8.70761060084609	3.10347345851993e-18	1.68573781659117e-16	Ups	6	910100	914369	-	zgc:158417	zgc:158417 [Source:ZFIN%3BAcc:ZDB-GENE-061201-36]	GO:0008150:biological_process;	GO:0016020:membrane;GO:0016021:integral component of membrane;	GO:0005525:GTP binding;	-
ENSDARG00000074248	1659	406	13.05	390	14.69	382	14.78	337	12.99	134	5.65	132	5.51	210	8.61	133	5.55	255.009564341952	-1.05077446813073	0.120928150317521	-8.6892461794191	3.64852273216168e-18	1.95239406527824e-16	Down	6	9663144	9680995	+	tmem237b	transmembrane protein 237b [Source:ZFIN%3BAcc:ZDB-GENE-040912-63]	GO:0030030:cell projection organization;GO:0030111:regulation of Wnt signaling pathway;GO:0060027:convergent extension involved in gastrulation;	GO:0005929:cilium;GO:0016020:membrane;GO:0016021:integral component of membrane;GO:0035869:ciliary transition zone;GO:0042995:cell projection;	GO:0003674:molecular_function;	-
ENSDARG00000089221	2915	292	5.34	264	5.66	235	5.17	250	5.48	104	2.49	85	2.02	121	2.82	113	2.68	175.852021503182	-1.0314566564914	0.118728118592915	-8.6875515986905	3.70334228635093e-18	1.97643658308463e-16	Down	17	24873355	24898488	-	si:ch211-195o20.7	si:ch211-195o20.7 [Source:ZFIN%3BAcc:ZDB-GENE-131127-614]	GO:0000226:microtubule cytoskeleton organization;GO:0030036:actin cytoskeleton organization;	GO:0005815:microtubule organizing center;GO:0031941:filamentous actin;	-	-
ENSDARG00000098364	1756	130	3.95	103	3.66	101	3.69	95	3.46	29	1.15	26	1.03	24	0.93	31	1.22	63.6907345715291	-1.60293876547976	0.184987465768176	-8.66512095197059	4.51033898012613e-18	2.38628172491825e-16	Down	11	2421914	2435399	-	dgkab	diacylglycerol kinase%2C alpha b [Source:ZFIN%3BAcc:ZDB-GENE-121105-5]	-	-	-	-
ENSDARG00000102075	1193	261	11.67	188	9.85	224	12.05	202	10.83	70	4.10	85	4.94	95	5.42	73	4.24	143.252216821612	-1.15707220877345	0.133571151353478	-8.66259066459206	4.61161951400496e-18	2.43459645314953e-16	Down	8	52504953	52523442	+	RNF122	si:ch1073-392o20.1 [Source:ZFIN%3BAcc:ZDB-GENE-091204-454]	GO:0000209:protein polyubiquitination;GO:0042787:protein ubiquitination involved in ubiquitin-dependent protein catabolic process;GO:0043161:proteasome-mediated ubiquitin-dependent protein catabolic process;	GO:0016020:membrane;GO:0016021:integral component of membrane;	GO:0008270:zinc ion binding;GO:0061630:ubiquitin protein ligase activity;	K15699
ENSDARG00000092170	783	1532	104.37	902	71.97	806	66.07	1207	98.56	3425	305.85	3008	266.16	2685	233.30	3673	324.84	2235.128563479	1.65416532387227	0.190966706957828	8.66206131018201	4.63309040951024e-18	2.44066010516506e-16	Ups	16	24057094	24058689	+	apoc1	apolipoprotein C-I [Source:ZFIN%3BAcc:ZDB-GENE-030131-1074]	GO:0042074:cell migration involved in gastrulation;GO:0042157:lipoprotein metabolic process;	GO:0005576:extracellular region;	-	-
ENSDARG00000008969	2259	825	19.48	487	13.47	541	15.37	728	20.61	1997	61.81	1746	53.55	1413	42.56	1888	57.88	1248.26317457675	1.58828564933299	0.183430948187351	8.65876595540878	4.76898853015035e-18	2.50684702456914e-16	Ups	1	9367652	9375385	+	fgb	fibrinogen beta chain [Source:ZFIN%3BAcc:ZDB-GENE-030131-9261]	GO:0007165:signal transduction;GO:0030168:platelet activation;GO:0051258:protein polymerization;GO:0072378:blood coagulation, fibrin clot formation;	GO:0005577:fibrinogen complex;	GO:0005102:receptor binding;GO:0030674:protein binding, bridging;	K03904
ENSDARG00000032242	1909	59	1.65	46	1.51	48	1.61	40	1.34	106	3.88	117	4.25	122	4.35	102	3.70	82.2100394835525	1.38312406943672	0.160181930026241	8.63470723077277	5.8877634486807e-18	3.06201280800218e-16	Ups	4	12033109	12035017	+	tnnt2c	troponin T2c%2C cardiac [Source:ZFIN%3BAcc:ZDB-GENE-030520-1]	GO:0006937:regulation of muscle contraction;GO:0045214:sarcomere organization;	GO:0005861:troponin complex;	-	-
ENSDARG00000012535	3105	94	1.61	118	2.37	92	1.90	55	1.13	12	0.27	13	0.29	13	0.28	20	0.45	48.7266169927743	-2.0895405331265	0.242108153264787	-8.63060787069499	6.10267670548578e-18	3.16704302998278e-16	Down	25	2994066	3014061	-	epx	eosinophil peroxidase [Source:ZFIN%3BAcc:ZDB-GENE-130425-2]	GO:0006952:defense response;GO:0006979:response to oxidative stress;GO:0055114:oxidation-reduction process;	GO:0005615:extracellular space;GO:0016020:membrane;GO:0016021:integral component of membrane;	GO:0004601:peroxidase activity;GO:0005509:calcium ion binding;GO:0020037:heme binding;	K00431
ENSDARG00000002401	1623	120	3.94	138	5.31	91	3.60	113	4.45	244	10.51	268	11.44	191	8.01	228	9.73	178.858046472594	1.20779813576668	0.140393096793083	8.60297381677377	7.76767010897922e-18	4.00559410282234e-16	Ups	17	24861921	24872527	-	gale	UDP-galactose-4-epimerase [Source:ZFIN%3BAcc:ZDB-GENE-060421-6479]	GO:0005975:carbohydrate metabolic process;GO:0006012:galactose metabolic process;	GO:0005575:cellular_component;	GO:0003978:UDP-glucose 4-epimerase activity;GO:0016853:isomerase activity;GO:0016857:racemase and epimerase activity, acting on carbohydrates and derivatives;	K01784
ENSDARG00000006207	866	136	8.38	104	7.50	104	7.71	117	8.64	206	16.63	233	18.64	191	15.01	201	16.07	164.907529792902	1.06220944756606	0.123645292511219	8.59077952741049	8.63812461328526e-18	4.42645031284133e-16	Ups	6	42340773	42343683	+	gpx1b	glutathione peroxidase 1b [Source:ZFIN%3BAcc:ZDB-GENE-040912-60]	GO:0006979:response to oxidative stress;GO:0055114:oxidation-reduction process;	GO:0005575:cellular_component;	GO:0004601:peroxidase activity;GO:0004602:glutathione peroxidase activity;GO:0016491:oxidoreductase activity;	-
ENSDARG00000035819	1796	377	11.20	355	12.35	330	11.79	358	12.75	134	5.22	98	3.78	172	6.52	83	3.20	228.06499878555	-1.25718575064692	0.146606557485078	-8.57523546158487	9.88842849491848e-18	5.02500743661731e-16	Down	7	57182973	57207031	-	sirt3	sirtuin 3 [Source:ZFIN%3BAcc:ZDB-GENE-070112-1762]	GO:0006476:protein deacetylation;	-	GO:0008270:zinc ion binding;GO:0016811:hydrolase activity, acting on carbon-nitrogen (but not peptide) bonds, in linear amides;GO:0046872:metal ion binding;GO:0051287:NAD binding;GO:0070403:NAD+ binding;	K11413
ENSDARG00000062943	1325	134	5.39	167	7.87	170	8.23	109	5.26	36	1.90	42	2.20	24	1.23	39	2.04	85.7111186993016	-1.66765679500388	0.194739918143599	-8.56350773329467	1.09484522320997e-17	5.52103934568427e-16	Down	12	9267989	9277959	+	taco1	translational activator of mitochondrially encoded cytochrome c oxidase I [Source:ZFIN%3BAcc:ZDB-GENE-070410-35]	-	GO:0005739:mitochondrion;	-	K18189
ENSDARG00000035257	1125	19	0.90	13	0.72	10	0.57	12	0.68	55	3.42	61	3.76	51	3.08	57	3.51	36.3686560934123	2.02854673102525	0.236907841038383	8.56259852833066	1.10351665163054e-17	5.55005298679122e-16	Ups	5	40920886	40931476	-	akr1a1a	aldo-keto reductase family 1%2C member A1a (aldehyde reductase) [Source:ZFIN%3BAcc:ZDB-GENE-040808-44]	GO:0055114:oxidation-reduction process;	GO:0005575:cellular_component;	GO:0008106:alcohol dehydrogenase (NADP+) activity;GO:0016491:oxidoreductase activity;	K00002
ENSDARG00000102977	2093	383	9.76	274	8.18	261	8.00	298	9.10	1002	33.47	946	31.31	610	19.83	1080	35.73	631.811236267862	1.69439145945427	0.198035833882035	8.55598416831764	1.16867339494756e-17	5.86568455702326e-16	Ups	11	44712014	44724463	-	cant1b	calcium activated nucleotidase 1b [Source:ZFIN%3BAcc:ZDB-GENE-040801-114]	GO:0030166:proteoglycan biosynthetic process;	GO:0005575:cellular_component;	GO:0004382:guanosine-diphosphatase activity;GO:0005509:calcium ion binding;GO:0016462:pyrophosphatase activity;GO:0045134:uridine-diphosphatase activity;	K12304
ENSDARG00000077880	896	20	1.19	6	0.42	8	0.57	26	1.86	92	7.18	81	6.26	55	4.18	82	6.34	48.9322834534096	2.22870746245611	0.260653525335907	8.55045969389424	1.22599240892935e-17	6.12820704528834e-16	Ups	14	17077150	17087942	+	si:ch211-255i20.3	si:ch211-255i20.3 [Source:ZFIN%3BAcc:ZDB-GENE-141216-113]	GO:0006810:transport;	GO:0005789:endoplasmic reticulum membrane;GO:0016020:membrane;GO:0016021:integral component of membrane;	-	K20346
ENSDARG00000059719	1849	229	6.61	246	8.31	176	6.11	218	7.54	65	2.46	84	3.15	71	2.61	88	3.30	140.954740098874	-1.20930355638878	0.141690222226684	-8.53484127122101	1.40347973556662e-17	6.9443836389585e-16	Down	5	50432911	50449986	+	fam169aa	family with sequence similarity 169%2C member Aa [Source:ZFIN%3BAcc:ZDB-GENE-060825-117]	GO:0008150:biological_process;	GO:0005575:cellular_component;	GO:0003674:molecular_function;	-
ENSDARG00000086254	1478	190	6.86	152	6.42	114	4.95	141	6.10	335	15.85	339	15.89	220	10.13	364	17.05	238.292625922063	1.27340763637078	0.149281135109551	8.53026496238978	1.46012901570256e-17	7.21008758198335e-16	Ups	24	25091207	25099464	-	hhla2b.2	HERV-H LTR-associating 2b%2C tandem duplicate 2 [Source:ZFIN%3BAcc:ZDB-GENE-131121-425]	-	GO:0016020:membrane;GO:0016021:integral component of membrane;	-	-
ENSDARG00000103341	1962	131	3.56	122	3.88	154	5.04	129	4.20	39	1.39	32	1.13	45	1.56	20	0.71	79.9580142674407	-1.62296208292415	0.190264601536665	-8.53002644641387	1.46314264031131e-17	7.21040233006638e-16	Down	3	59753683	59765397	+	si:ch211-110e21.4	si:ch211-110e21.4 [Source:ZFIN%3BAcc:ZDB-GENE-131126-43]	-	-	-	-
ENSDARG00000004687	1781	338	10.12	271	9.51	265	9.55	354	12.71	591	23.20	501	19.49	448	17.11	597	23.21	430.013473839717	1.01337857358504	0.118833263511215	8.52773494257693	1.49241009899239e-17	7.32509639551627e-16	Ups	24	20180893	20188041	+	acaa1	acetyl-CoA acyltransferase 1 [Source:ZFIN%3BAcc:ZDB-GENE-040704-48]	GO:0006635:fatty acid beta-oxidation;GO:0008152:metabolic process;	GO:0005777:peroxisome;	GO:0003824:catalytic activity;GO:0003988:acetyl-CoA C-acyltransferase activity;GO:0016740:transferase activity;GO:0016746:transferase activity, transferring acyl groups;GO:0016747:transferase activity, transferring acyl groups other than amino-acyl groups;	K07513
ENSDARG00000005023	2235	206	4.92	181	5.06	189	5.43	196	5.61	372	11.64	377	11.69	266	8.10	387	11.99	278.406204748051	1.07063379092605	0.125637295845623	8.52162396301163	1.57331496252401e-17	7.66066486632957e-16	Ups	19	43021713	43038014	-	fkbp9	FK506 binding protein 9 [Source:ZFIN%3BAcc:ZDB-GENE-040801-23]	GO:0006457:protein folding;GO:0061077:chaperone-mediated protein folding;	GO:0005789:endoplasmic reticulum membrane;	GO:0003755:peptidyl-prolyl cis-trans isomerase activity;GO:0005509:calcium ion binding;GO:0005528:FK506 binding;	K09575
ENSDARG00000071024	3084	492	8.51	428	8.67	395	8.22	436	9.04	168	3.81	215	4.83	198	4.37	121	2.72	294.64578063256	-1.04891806756612	0.123099526295137	-8.52089442693135	1.58325808624604e-17	7.67848757978413e-16	Down	22	30553360	30608708	+	zgc:171679	zgc:171679 [Source:ZFIN%3BAcc:ZDB-GENE-071004-95]	GO:0008150:biological_process;	GO:0005575:cellular_component;	GO:0003674:molecular_function;	-
ENSDARG00000003854	7443	399	2.86	306	2.57	308	2.66	359	3.08	917	8.61	906	8.43	626	5.72	1032	9.60	628.500236268644	1.49563340697461	0.1759243883294	8.5015694593418	1.8704440457736e-17	9.05331956650377e-16	Ups	14	918930	952589	-	acsl1b	acyl-CoA synthetase long-chain family member 1b [Source:ZFIN%3BAcc:ZDB-GENE-040801-88]	GO:0008152:metabolic process;	GO:0005575:cellular_component;	GO:0003824:catalytic activity;	K01897
ENSDARG00000086133	2029	134	3.52	108	3.33	83	2.63	98	3.09	23	0.79	27	0.92	30	1.01	27	0.92	62.3987396732766	-1.61315716636934	0.190260815723006	-8.47866209465788	2.27798212884022e-17	1.08964221477968e-15	Down	11	2323250	2337428	+	SERINC3	si:ch73-267c23.10 [Source:ZFIN%3BAcc:ZDB-GENE-160114-59]	GO:0006658:phosphatidylserine metabolic process;GO:0006665:sphingolipid metabolic process;GO:0015825:L-serine transport;	GO:0016020:membrane;GO:0016021:integral component of membrane;	GO:0015194:L-serine transmembrane transporter activity;	-
ENSDARG00000051925	1271	40	1.68	23	1.13	21	1.06	42	2.11	257	14.14	289	15.75	130	6.96	310	16.89	148.331743097914	2.54299485388131	0.300104348406581	8.47370212189016	2.3771482595673e-17	1.13044036787166e-15	Ups	25	15950218	15961139	-	cyb5r2	cytochrome b5 reductase 2 [Source:ZFIN%3BAcc:ZDB-GENE-060825-83]	GO:0001878:response to yeast;GO:0006629:lipid metabolic process;GO:0006694:steroid biosynthetic process;GO:0008202:steroid metabolic process;GO:0016126:sterol biosynthetic process;GO:0055114:oxidation-reduction process;	GO:0005739:mitochondrion;GO:0016020:membrane;GO:0016021:integral component of membrane;	GO:0004128:cytochrome-b5 reductase activity, acting on NAD(P)H;GO:0016491:oxidoreductase activity;GO:0071949:FAD binding;	K00326
ENSDARG00000091574	3603	186	2.75	125	2.17	107	1.91	178	3.16	286	5.55	245	4.71	320	6.04	319	6.13	225.657332011237	1.17177782268073	0.138349899719623	8.46966875332347	2.46091851692805e-17	1.16574091684636e-15	Ups	11	3277245	3298622	-	suox	sulfite oxidase [Source:ZFIN%3BAcc:ZDB-GENE-070718-3]	GO:0042128:nitrate assimilation;GO:0055114:oxidation-reduction process;	-	GO:0016491:oxidoreductase activity;GO:0020037:heme binding;GO:0030151:molybdenum ion binding;GO:0046872:metal ion binding;	K00387
ENSDARG00000031299	1445	120	4.43	95	4.11	116	5.15	133	5.89	249	12.05	224	10.74	193	9.09	268	12.84	179.783305352469	1.20022339410304	0.142033420331814	8.45028861023776	2.90583594736845e-17	1.36854235185987e-15	Ups	15	15467538	15472091	+	dhrs11b	dehydrogenase/reductase (SDR family) member 11b [Source:ZFIN%3BAcc:ZDB-GENE-040625-155]	-	GO:0005575:cellular_component;	GO:0016491:oxidoreductase activity;	-
ENSDARG00000031683	1699	3128	98.21	2610	95.97	2484	93.84	2653	99.84	82	3.37	106	4.32	334	13.37	95	3.87	1322.87556985351	-2.8020231277621	0.33223764599969	-8.43379177976936	3.34641893857081e-17	1.56100225411233e-15	Down	20	46648591	46650720	-	fosab	v-fos FBJ murine osteosarcoma viral oncogene homolog Ab [Source:ZFIN%3BAcc:ZDB-GENE-031222-4]	GO:0006355:regulation of transcription, DNA-templated;GO:0006357:regulation of transcription from RNA polymerase II promoter;GO:0033555:multicellular organismal response to stress;GO:0060218:hematopoietic stem cell differentiation;	GO:0005634:nucleus;GO:0005667:transcription factor complex;	GO:0000978:RNA polymerase II core promoter proximal region sequence-specific DNA binding;GO:0000982:RNA polymerase II core promoter proximal region sequence-specific DNA binding transcription factor activity;GO:0003677:DNA binding;GO:0003690:double-stranded DNA binding;GO:0003700:sequence-specific DNA binding transcription factor activity;GO:0043565:sequence-specific DNA binding;	K04379
ENSDARG00000055388	1855	274	7.88	155	5.22	156	5.40	254	8.76	587	22.13	520	19.42	663	24.32	567	21.17	410.499612664696	1.60040195782356	0.190182690561599	8.41507685635145	3.92637398670938e-17	1.81789576001566e-15	Ups	15	28269294	28276050	+	vtna	vitronectin a [Source:ZFIN%3BAcc:ZDB-GENE-050522-440]	GO:0006955:immune response;	GO:0005575:cellular_component;	GO:0005044:scavenger receptor activity;GO:0030247:polysaccharide binding;	K06251
ENSDARG00000099418	5063	25	0.26	45	0.56	30	0.38	45	0.57	1	0.01	0	0.00	3	0.04	0	0.00	17.3582992932796	-2.90451901313384	0.345449694508699	-8.40793626193437	4.17287796741356e-17	1.92085981464199e-15	Down	9	17568505	17573567	+	BX649198.1	-	-	-	-	-
ENSDARG00000006848	2801	0	0.00	0	0.00	0	0.00	0	0.00	21	0.52	16	0.40	37	0.90	17	0.42	12.1830636665134	3.03194042399414	0.362045708044614	8.37446862820018	5.54735968373658e-17	2.52033666820768e-15	Ups	9	23947593	23954611	-	PARP9	si:ch211-219a4.6 [Source:ZFIN%3BAcc:ZDB-GENE-081104-179]	-	-	GO:0003950:NAD+ ADP-ribosyltransferase activity;GO:0016740:transferase activity;GO:0016757:transferase activity, transferring glycosyl groups;	K15260
ENSDARG00000094860	2590	412	8.49	406	9.79	384	9.52	316	7.80	93	2.51	104	2.78	199	5.23	107	2.86	240.645177013746	-1.29956522575003	0.155290687636661	-8.36859727732464	5.83081576749301e-17	2.64420463459799e-15	Down	19	43951868	43956655	-	gpr186	G protein-coupled receptor 186 [Source:ZFIN%3BAcc:ZDB-GENE-060503-489]	GO:0007165:signal transduction;GO:0007186:G-protein coupled receptor signaling pathway;	GO:0016020:membrane;GO:0016021:integral component of membrane;	GO:0004871:signal transducer activity;GO:0004930:G-protein coupled receptor activity;	-
ENSDARG00000100641	62	0	0.00	0	0.00	0	0.00	0	0.00	31	34.96	29	32.41	22	24.14	11	12.29	12.5989140863382	3.03086135888427	0.36248368080867	8.36137326823286	6.19923664296207e-17	2.7867451996763e-15	Ups	15	150458	150519	-	snoU2_19	Small nucleolar RNA U2-19 [Source:RFAM%3BAcc:RF00494]	-	-	-	-
ENSDARG00000094175	2387	67	1.50	47	1.23	41	1.10	42	1.13	2	0.06	2	0.06	11	0.31	0	0.00	24.2412019782724	-2.59439848058023	0.310325021947806	-8.36026197402986	6.25791367725751e-17	2.80664557822395e-15	Down	4	43379771	43392479	-	znf1027	zinc finger protein 1027 [Source:ZFIN%3BAcc:ZDB-GENE-110913-160]	-	-	-	-
ENSDARG00000091234	1499	178	6.33	124	5.17	125	5.35	144	6.14	32	1.49	29	1.34	60	2.72	26	1.20	84.6549384263442	-1.59558200779629	0.191095953019419	-8.34963787869516	6.84725718860395e-17	3.05973505413248e-15	Down	7	19987947	19989445	-	si:ch73-335l21.4	si:ch73-335l21.4 [Source:ZFIN%3BAcc:ZDB-GENE-160728-105]	-	-	-	-
ENSDARG00000093405	3671	122	1.77	108	1.84	87	1.52	115	2.00	213	4.06	167	3.15	207	3.84	205	3.87	156.266342491885	1.08073854921337	0.129642641333623	8.33628918769242	7.66583020332465e-17	3.41303984808496e-15	Ups	3	32827711	32834164	-	casp6	caspase 6%2C apoptosis-related cysteine peptidase [Source:ZFIN%3BAcc:ZDB-GENE-030825-4]	GO:0006508:proteolysis;	GO:0005737:cytoplasm;	GO:0004197:cysteine-type endopeptidase activity;GO:0008233:peptidase activity;GO:0008234:cysteine-type peptidase activity;GO:0016787:hydrolase activity;GO:0097153:cysteine-type endopeptidase activity involved in apoptotic process;	K04396
ENSDARG00000036171	1914	39	1.09	22	0.72	21	0.70	26	0.87	97	3.54	99	3.58	88	3.13	60	2.17	58.6776661510778	1.75101791449906	0.210209706280479	8.32986233358185	8.09364156832143e-17	3.59043340933722e-15	Ups	14	38313986	38316149	+	rnasel3	ribonuclease like 3 [Source:ZFIN%3BAcc:ZDB-GENE-050809-5]	GO:0001525:angiogenesis;GO:0002376:immune system process;GO:0007275:multicellular organismal development;GO:0030154:cell differentiation;GO:0042742:defense response to bacterium;GO:0050829:defense response to Gram-negative bacterium;GO:0050830:defense response to Gram-positive bacterium;	GO:0005576:extracellular region;	GO:0003676:nucleic acid binding;GO:0003723:RNA binding;GO:0004518:nuclease activity;GO:0004519:endonuclease activity;GO:0004540:ribonuclease activity;GO:0016787:hydrolase activity;	K16631
ENSDARG00000090943	1438	65	2.41	42	1.82	42	1.87	70	3.11	172	8.36	182	8.77	108	5.11	142	6.84	106.983731370901	1.58725348236376	0.191118817745367	8.30506122363366	9.97679901441413e-17	4.40981732928254e-15	Ups	15	179112	187572	-	CABZ01033205.1	-	-	-	-	-
ENSDARG00000091989	1295	30	1.24	20	0.96	23	1.14	37	1.83	0	0.00	0	0.00	0	0.00	0	0.00	12.6432074917686	-2.98262297360405	0.360841072565545	-8.26575243332996	1.38816365593214e-16	6.06992562467786e-15	Down	2	29780862	29783757	-	si:dkey-188g12.2	si:dkey-188g12.2 [Source:ZFIN%3BAcc:ZDB-GENE-070912-406]	-	-	-	-
ENSDARG00000075757	2792	0	0.00	0	0.00	0	0.00	0	0.00	19	0.48	22	0.55	22	0.54	17	0.42	10.7851577952996	2.98075552530008	0.361805152934013	8.2385657062317	1.74287339619918e-16	7.55337844384692e-15	Ups	21	22648708	22653200	-	gig2e	grass carp reovirus (GCRV)-induced gene 2e [Source:ZFIN%3BAcc:ZDB-GENE-130517-2]	-	-	GO:0003950:NAD+ ADP-ribosyltransferase activity;	-
ENSDARG00000098646	2386	230	5.14	247	6.47	191	5.14	168	4.50	386	11.31	397	11.53	290	8.27	410	11.90	296.106987027466	1.04223353569959	0.126515739632967	8.23797528057139	1.75149360408669e-16	7.57730233003378e-15	Ups	5	68943906	68960202	+	mthfd2	methylenetetrahydrofolate dehydrogenase (NADP+ dependent) 2%2C methenyltetrahydrofolate cyclohydrolase [Source:ZFIN%3BAcc:ZDB-GENE-040704-20]	GO:0006730:one-carbon metabolic process;GO:0009396:folic acid-containing compound biosynthetic process;GO:0055114:oxidation-reduction process;	GO:0005739:mitochondrion;GO:0005829:cytosol;	GO:0003824:catalytic activity;GO:0004329:formate-tetrahydrofolate ligase activity;GO:0004477:methenyltetrahydrofolate cyclohydrolase activity;GO:0004487:methylenetetrahydrofolate dehydrogenase (NAD+) activity;GO:0004488:methylenetetrahydrofolate dehydrogenase (NADP+) activity;GO:0016787:hydrolase activity;	K13403
ENSDARG00000030604	2746	100	1.94	76	1.73	90	2.10	70	1.63	165	4.20	184	4.64	139	3.44	208	5.25	132.453552752764	1.24053750756693	0.150836562823078	8.2243819691251	1.96199896046682e-16	8.42831996321448e-15	Ups	15	5734674	5754680	-	phkg1a	phosphorylase kinase%2C gamma 1a (muscle) [Source:ZFIN%3BAcc:ZDB-GENE-061103-385]	GO:0001525:angiogenesis;GO:0005978:glycogen biosynthetic process;GO:0006468:protein phosphorylation;GO:0016310:phosphorylation;	GO:0005964:phosphorylase kinase complex;	GO:0000166:nucleotide binding;GO:0004672:protein kinase activity;GO:0004674:protein serine/threonine kinase activity;GO:0004689:phosphorylase kinase activity;GO:0005516:calmodulin binding;GO:0005524:ATP binding;GO:0016301:kinase activity;GO:0016740:transferase activity;	K00871
ENSDARG00000099160	3424	35	0.55	24	0.44	33	0.62	31	0.58	0	0.00	0	0.00	0	0.00	3	0.06	14.4843309537822	-2.85688927190438	0.348207564255641	-8.20455833006246	2.31440131658353e-16	9.87275940335973e-15	Down	5	53388977	53393503	-	si:dkey-10g2.5	si:dkey-10g2.5 [Source:ZFIN%3BAcc:ZDB-GENE-060531-69]	-	-	-	-
ENSDARG00000093774	1086	325	15.96	171	9.84	173	10.22	281	16.54	677	43.59	598	38.15	825	51.68	702	44.76	485.221653349615	1.66054543407851	0.202517270461078	8.19952505925983	2.41338610066212e-16	1.02413882740424e-14	Ups	2	39050427	39052199	-	rbp2b	retinol binding protein 2b%2C cellular [Source:ZFIN%3BAcc:ZDB-GENE-040715-7]	GO:0006810:transport;	-	GO:0005215:transporter activity;GO:0008289:lipid binding;	-
ENSDARG00000077540	1496	98	3.49	103	4.30	114	4.89	114	4.87	22	1.03	35	1.62	30	1.36	15	0.69	63.1980636470145	-1.68632288624242	0.206303873038124	-8.17397589976796	2.9838944792268e-16	1.2521536007869e-14	Down	21	7316496	7322880	-	f2rl1.2	coagulation factor II (thrombin) receptor-like 1%2C tandem duplicate 2 [Source:ZFIN%3BAcc:ZDB-GENE-070615-24]	GO:0006508:proteolysis;GO:0007186:G-protein coupled receptor signaling pathway;GO:0007596:blood coagulation;GO:0035025:positive regulation of Rho protein signal transduction;GO:0045909:positive regulation of vasodilation;GO:0051482:positive regulation of cytosolic calcium ion concentration involved in phospholipase C-activating G-protein coupled signaling pathway;GO:0070493:thrombin receptor sign…	GO:0005887:integral component of plasma membrane;GO:0016020:membrane;GO:0016021:integral component of membrane;	GO:0004872:receptor activity;GO:0004930:G-protein coupled receptor activity;GO:0008233:peptidase activity;GO:0015057:thrombin receptor activity;GO:0016787:hydrolase activity;	K04234
ENSDARG00000056028	2023	152	4.01	119	3.67	104	3.30	111	3.51	237	8.19	256	8.77	182	6.12	219	7.50	176.24849873112	1.09098173033781	0.133484581279729	8.1730917524591	3.0058520740246e-16	1.25593234607493e-14	Ups	11	30482561	30495782	+	slc22a7a	solute carrier family 22 (organic anion transporter)%2C member 7a [Source:ZFIN%3BAcc:ZDB-GENE-050506-52]	GO:0055085:transmembrane transport;	GO:0005887:integral component of plasma membrane;GO:0016020:membrane;GO:0016021:integral component of membrane;	GO:0008514:organic anion transmembrane transporter activity;GO:0022857:transmembrane transporter activity;	K08204
ENSDARG00000095200	3663	27	0.39	24	0.41	26	0.46	32	0.56	0	0.00	1	0.02	0	0.00	0	0.00	12.6828084363087	-2.91379855193311	0.3566907379806	-8.16897732873454	3.11014594249071e-16	1.29508172525214e-14	Down	4	47949687	47993284	-	si:ch211-197e7.1	si:ch211-197e7.1 [Source:ZFIN%3BAcc:ZDB-GENE-081103-26]	-	-	GO:0000166:nucleotide binding;GO:0005524:ATP binding;	-
ENSDARG00000074628	2461	29	0.63	15	0.38	18	0.47	26	0.68	96	2.73	101	2.84	51	1.41	82	2.31	54.8432693433253	1.91244396856815	0.234319968681	8.16167729678954	3.30403955398185e-16	1.37348025200643e-14	Ups	18	38228047	38235576	-	si:dkey-10o6.2	si:dkey-10o6.2 [Source:ZFIN%3BAcc:ZDB-GENE-070705-284]	GO:0055114:oxidation-reduction process;	-	GO:0016491:oxidoreductase activity;GO:0046872:metal ion binding;GO:0051213:dioxygenase activity;	-
ENSDARG00000076900	1519	99	3.48	53	2.18	53	2.24	71	2.99	166	7.64	154	7.02	135	6.05	148	6.75	112.788315884809	1.31149211056164	0.160704419232104	8.16089636382348	3.32547411189616e-16	1.38004352660574e-14	Ups	1	144284	151998	+	PROZ (1 of many)	si:zfos-1962a1.5 [Source:ZFIN%3BAcc:ZDB-GENE-121214-320]	GO:0006508:proteolysis;GO:0007596:blood coagulation;	GO:0005576:extracellular region;	GO:0004252:serine-type endopeptidase activity;GO:0005509:calcium ion binding;	-
ENSDARG00000093494	4687	391	4.45	415	5.53	362	4.96	354	4.83	112	1.67	145	2.14	211	3.06	148	2.19	256.894254913839	-1.04057226045237	0.127531795384123	-8.15931632827864	3.36926196759657e-16	1.39584525888073e-14	Down	1	51757707	51765926	+	si:ch211-217k17.9	si:ch211-217k17.9 [Source:ZFIN%3BAcc:ZDB-GENE-061207-21]	-	-	-	-
ENSDARG00000057262	2176	108	2.65	96	2.76	69	2.04	102	3.00	194	6.23	166	5.29	165	5.16	213	6.78	142.587395750898	1.1730857093371	0.143995907221368	8.14666008203758	3.74113392388548e-16	1.53430430371699e-14	Ups	9	23198739	23212419	+	si:dkey-91i10.3	si:dkey-91i10.3 [Source:ZFIN%3BAcc:ZDB-GENE-081105-124]	GO:0055114:oxidation-reduction process;	-	GO:0004497:monooxygenase activity;GO:0005506:iron ion binding;GO:0016491:oxidoreductase activity;GO:0016705:oxidoreductase activity, acting on paired donors, with incorporation or reduction of molecular oxygen;GO:0020037:heme binding;GO:0046872:metal ion binding;	K00488
ENSDARG00000101482	3220	95	1.57	84	1.63	89	1.77	74	1.47	180	3.91	196	4.22	132	2.79	196	4.22	134.432197269406	1.23078560777221	0.15117327478917	8.14155550634658	3.90231565755343e-16	1.59772699526932e-14	Ups	5	13370084	13503972	+	hk2	hexokinase 2 [Source:ZFIN%3BAcc:ZDB-GENE-040426-2017]	GO:0001678:cellular glucose homeostasis;GO:0005975:carbohydrate metabolic process;GO:0006096:glycolytic process;GO:0016310:phosphorylation;GO:0046835:carbohydrate phosphorylation;	GO:0005829:cytosol;	GO:0000166:nucleotide binding;GO:0004340:glucokinase activity;GO:0004396:hexokinase activity;GO:0005524:ATP binding;GO:0005536:glucose binding;GO:0008865:fructokinase activity;GO:0016301:kinase activity;GO:0016740:transferase activity;GO:0016773:phosphotransferase activity, alcohol group as acceptor;GO:0019158:mannokinase activity;	K00844
ENSDARG00000059049	1903	203	5.69	141	4.63	137	4.62	192	6.45	321	11.79	256	9.32	286	10.23	320	11.64	236.680754253431	1.02565976792677	0.12654588105214	8.10504268806798	5.27270011899154e-16	2.1197468586926e-14	Ups	19	5772681	5781451	-	zgc:174904	zgc:174904 [Source:ZFIN%3BAcc:ZDB-GENE-080204-76]	GO:0008150:biological_process;	GO:0016020:membrane;GO:0016021:integral component of membrane;	-	-
ENSDARG00000060008	3756	105	1.49	117	1.95	95	1.62	84	1.43	206	3.83	173	3.19	170	3.08	187	3.45	145.366783133122	1.08131572341258	0.133793569172914	8.08197083086332	6.37283505383641e-16	2.54528116374058e-14	Ups	17	45518126	45542684	-	hhipl2	HHIP-like 2 [Source:ZFIN%3BAcc:ZDB-GENE-131120-145]	GO:0005975:carbohydrate metabolic process;	-	GO:0003824:catalytic activity;GO:0016901:oxidoreductase activity, acting on the CH-OH group of donors, quinone or similar compound as acceptor;GO:0048038:quinone binding;	-
ENSDARG00000093619	1278	37	1.54	17	0.83	20	1.00	14	0.70	111	6.07	67	3.63	62	3.30	89	4.82	54.4918455692941	1.91346739226048	0.237260437790401	8.0648396760983	7.33320381064233e-16	2.90041263339046e-14	Ups	22	15310369	15315782	+	sult3st2	sulfotransferase family 3%2C cytosolic sulfotransferase 2 [Source:ZFIN%3BAcc:ZDB-GENE-030131-1135]	-	-	GO:0001517:N-acetylglucosamine 6-O-sulfotransferase activity;GO:0001537:N-acetylgalactosamine 4-O-sulfotransferase activity;GO:0004394:heparan sulfate 2-O-sulfotransferase activity;GO:0008146:sulfotransferase activity;GO:0016232:HNK-1 sulfotransferase activity;GO:0016740:transferase activity;GO:0017095:heparan sulfate 6-O-sulfotransferase activity;GO:0018721:trans-9R,10R-dihydrodiolphenanthrene s…	K16949
ENSDARG00000086658	1062	7610	382.24	7231	425.38	7426	448.80	6914	416.27	2488	163.81	2212	144.31	3485	223.26	2138	139.41	4730.82474396243	-1.21448379570717	0.150737085933388	-8.05696745553284	7.82104619013952e-16	3.07841919525894e-14	Down	9	22487377	22488543	-	crygm2d21	crystallin%2C gamma M2d21 [Source:ZFIN%3BAcc:ZDB-GENE-081105-133]	-	-	-	-
ENSDARG00000096454	1893	241	6.79	152	5.02	131	4.44	187	6.32	385	14.22	411	15.04	262	9.42	374	13.68	274.687848146795	1.21144693273031	0.150365396688737	8.05668697325392	7.83900522333989e-16	3.07982311666915e-14	Ups	6	94528	436629	+	ap1m2	adaptor-related protein complex 1%2C mu 2 subunit [Source:ZFIN%3BAcc:ZDB-GENE-041114-20]	GO:0001822:kidney development;GO:0006810:transport;GO:0006886:intracellular protein transport;GO:0006892:post-Golgi vesicle-mediated transport;GO:0007420:brain development;GO:0009887:organ morphogenesis;GO:0015031:protein transport;GO:0016192:vesicle-mediated transport;GO:0048565:digestive tract development;	GO:0030131:clathrin adaptor complex;	-	K12393
ENSDARG00000087359	5167	220	2.27	88	1.06	101	1.25	184	2.28	701	9.49	711	9.53	537	7.07	775	10.39	435.957983281679	2.10194240731717	0.260932568667003	8.05550038485087	7.91543202966601e-16	3.09563048161802e-14	Ups	1	55560378	55597435	+	c3a.2	complement component c3a%2C duplicate 2 [Source:ZFIN%3BAcc:ZDB-GENE-990415-36]	GO:0071391:cellular response to estrogen stimulus;	GO:0005576:extracellular region;GO:0005615:extracellular space;	GO:0004866:endopeptidase inhibitor activity;	K03990
ENSDARG00000096577	3178	77	1.29	82	1.61	58	1.17	80	1.61	16	0.35	15	0.33	17	0.36	13	0.28	42.2392337215601	-1.82653530310722	0.227473021753341	-8.0296788121442	9.77281770877837e-16	3.77372801351769e-14	Down	1	54801002	54837533	+	adgre9	adhesion G protein-coupled receptor E9 [Source:ZFIN%3BAcc:ZDB-GENE-121214-61]	GO:0007166:cell surface receptor signaling pathway;GO:0007186:G-protein coupled receptor signaling pathway;	GO:0016020:membrane;GO:0016021:integral component of membrane;	GO:0004888:transmembrane signaling receptor activity;GO:0004930:G-protein coupled receptor activity;	-
ENSDARG00000027584	1923	159	4.41	109	3.54	110	3.67	157	5.22	312	11.34	237	8.54	222	7.85	278	10.01	203.219456918768	1.16776352892088	0.145703049977803	8.0146814297901	1.10422848745609e-15	4.23715179260426e-14	Ups	2	26991838	26997514	+	ttpa	tocopherol (alpha) transfer protein [Source:ZFIN%3BAcc:ZDB-GENE-030131-4631]	GO:0006810:transport;GO:0007417:central nervous system development;GO:0043009:chordate embryonic development;	GO:0005622:intracellular;	GO:0005215:transporter activity;	-
ENSDARG00000098747	4462	210	2.51	135	1.89	126	1.81	141	2.02	323	5.06	219	3.40	291	4.44	280	4.35	219.591784189806	1.07654815774314	0.134536143971934	8.00192517757698	1.2248881248339e-15	4.67811569301797e-14	Ups	24	41032106	41044878	-	CU633479.1	-	-	-	-	-
ENSDARG00000044002	1728	32	0.99	24	0.87	16	0.59	24	0.89	119	4.82	65	2.61	62	2.44	96	3.85	57.3278917339922	1.85593291847169	0.232192328061866	7.99308458622796	1.31603768391122e-15	5.00278524227714e-14	Ups	25	17275890	17282481	-	cyp2x7	cytochrome P450%2C family 2%2C subfamily X%2C polypeptide 7 [Source:ZFIN%3BAcc:ZDB-GENE-110114-2]	GO:0055114:oxidation-reduction process;	GO:0016020:membrane;GO:0016021:integral component of membrane;	GO:0004497:monooxygenase activity;GO:0005506:iron ion binding;GO:0008395:steroid hydroxylase activity;GO:0016491:oxidoreductase activity;GO:0016705:oxidoreductase activity, acting on paired donors, with incorporation or reduction of molecular oxygen;GO:0020037:heme binding;GO:0046872:metal ion binding;	K17858
ENSDARG00000079302	2009	751	19.94	530	16.48	544	17.38	633	20.15	1628	56.66	1505	51.90	1051	35.59	1384	47.70	1035.12823006564	1.35210705411282	0.16922878088075	7.98981737666478	1.35138791338664e-15	5.11330878744731e-14	Ups	2	31779986	31784434	-	and2	actinodin2 [Source:ZFIN%3BAcc:ZDB-GENE-041105-2]	GO:0033333:fin development;GO:0051216:cartilage development;	-	-	-
ENSDARG00000036291	2547	137	2.87	101	2.48	153	3.86	127	3.19	269	7.38	256	6.96	200	5.34	269	7.31	194.09643330694	1.13471490823756	0.142853512519223	7.94320621332193	1.97020992944565e-15	7.35234218403664e-14	Ups	18	38210338	38229084	+	nucb2b	nucleobindin 2b [Source:ZFIN%3BAcc:ZDB-GENE-030131-4775]	-	-	GO:0005509:calcium ion binding;	K20371
ENSDARG00000101160	1044	46	2.35	14	0.84	18	1.11	25	1.53	249	16.68	194	12.87	117	7.62	230	15.26	118.906633933625	2.46907683010547	0.310863333474695	7.94264412758881	1.97916173130611e-15	7.37448935949926e-14	Ups	19	10927028	10931909	+	apoa4a	apolipoprotein A-IV a [Source:ZFIN%3BAcc:ZDB-GENE-050417-469]	GO:0006695:cholesterol biosynthetic process;GO:0006810:transport;GO:0006869:lipid transport;GO:0010873:positive regulation of cholesterol esterification;GO:0010898:positive regulation of triglyceride catabolic process;GO:0019433:triglyceride catabolic process;GO:0030300:regulation of intestinal cholesterol absorption;GO:0031102:neuron projection regeneration;GO:0033344:cholesterol efflux;GO:00337…	GO:0005576:extracellular region;GO:0034364:high-density lipoprotein particle;GO:0042627:chylomicron;GO:0072562:blood microparticle;	GO:0008289:lipid binding;GO:0015485:cholesterol binding;GO:0017127:cholesterol transporter activity;GO:0031210:phosphatidylcholine binding;GO:0060228:phosphatidylcholine-sterol O-acyltransferase activator activity;	-
ENSDARG00000100582	1030	438	22.68	426	25.84	511	31.84	341	21.17	1109	75.28	929	62.49	829	54.76	870	58.49	702.628785647442	1.2944628572058	0.163173254258629	7.93305779851692	2.13814858876311e-15	7.93818030842681e-14	Ups	14	38445944	38451570	+	si:ch211-195b11.3	si:ch211-195b11.3 [Source:ZFIN%3BAcc:ZDB-GENE-141222-6]	-	-	GO:0004867:serine-type endopeptidase inhibitor activity;	-
ENSDARG00000097114	2131	2	0.05	0	0.00	2	0.06	0	0.00	22	0.72	24	0.78	38	1.21	15	0.49	13.7115434535978	2.77888093509003	0.350784092422168	7.92191263834635	2.33884622926687e-15	8.64877736489713e-14	Ups	6	18463523	18466500	+	si:dkey-259g19.2	si:dkey-259g19.2 [Source:ZFIN%3BAcc:ZDB-GENE-131119-25]	-	-	-	-
ENSDARG00000099315	1692	54	1.70	37	1.37	57	2.16	44	1.66	132	5.45	132	5.41	87	3.50	175	7.16	93.2973868166535	1.567145157106	0.197983617350782	7.91552946691228	2.46203073865709e-15	9.07683519532358e-14	Ups	14	14341154	14353564	-	nsdhl	NAD(P) dependent steroid dehydrogenase-like [Source:ZFIN%3BAcc:ZDB-GENE-050417-163]	GO:0001878:response to yeast;GO:0006694:steroid biosynthetic process;GO:0055114:oxidation-reduction process;	GO:0016020:membrane;GO:0016021:integral component of membrane;	GO:0003854:3-beta-hydroxy-delta5-steroid dehydrogenase activity;GO:0016491:oxidoreductase activity;GO:0016616:oxidoreductase activity, acting on the CH-OH group of donors, NAD or NADP as acceptor;	K07748
ENSDARG00000103030	1473	205	7.42	190	8.06	206	8.98	185	8.03	79	3.75	70	3.29	93	4.30	68	3.20	131.839453732835	-1.0682427566247	0.135108603660085	-7.90654871478246	2.64622774639566e-15	9.66842224292215e-14	Down	21	723	11192	-	PPEF2 (1 of many)	protein phosphatase with EF-hand domain 2 [Source:HGNC Symbol%3BAcc:HGNC:9244]	-	-	-	-
ENSDARG00000005518	2201	63	1.53	34	0.97	39	1.14	52	1.51	109	3.46	107	3.37	99	3.06	121	3.81	80.293988154026	1.37476836970271	0.173898396275408	7.90558394526794	2.66680484972994e-15	9.72906133461924e-14	Ups	8	15216859	15231227	+	slc5a9	solute carrier family 5 (sodium/sugar cotransporter)%2C member 9 [Source:ZFIN%3BAcc:ZDB-GENE-080513-3]	GO:0006810:transport;GO:0006811:ion transport;GO:0006814:sodium ion transport;GO:0055085:transmembrane transport;	GO:0005887:integral component of plasma membrane;GO:0016020:membrane;GO:0016021:integral component of membrane;	GO:0005215:transporter activity;GO:0015293:symporter activity;	K14389
ENSDARG00000104992	1121	241	11.47	290	16.16	294	16.83	236	13.46	111	6.92	79	4.88	104	6.31	111	6.86	176.762786331465	-1.11316220497585	0.14122373020029	-7.8822603212442	3.21511319959587e-15	1.16425202870699e-13	Down	8	32397653	32403691	+	epgn	epithelial mitogen homolog (mouse) [Source:ZFIN%3BAcc:ZDB-GENE-100426-1]	-	GO:0016020:membrane;GO:0016021:integral component of membrane;	-	-
ENSDARG00000097513	1097	1	0.05	2	0.11	3	0.18	3	0.17	22	1.40	24	1.52	33	2.05	28	1.77	15.4458694511748	2.60065038163449	0.330013644804833	7.88043289292625	3.26248802905e-15	1.17965968778209e-13	Ups	25	33550114	33564975	+	si:ch211-84k18.3	si:ch211-84k18.3 [Source:ZFIN%3BAcc:ZDB-GENE-131121-100]	-	-	-	-
ENSDARG00000100531	2288	122	2.84	80	2.18	80	2.24	124	3.47	214	6.54	182	5.51	183	5.44	227	6.87	155.378330449224	1.17991496212701	0.149932573089404	7.86963724969515	3.55671023470587e-15	1.27848041568994e-13	Ups	6	53428849	53435332	+	abhd14b	abhydrolase domain containing 14B [Source:ZFIN%3BAcc:ZDB-GENE-040426-1342]	GO:0008150:biological_process;	GO:0005737:cytoplasm;	GO:0016787:hydrolase activity;	K13706
ENSDARG00000056805	7483	273	1.95	322	2.69	274	2.35	204	1.74	74	0.69	88	0.81	129	1.17	98	0.91	174.861238437389	-1.17697317292273	0.14959130431291	-7.86792506642486	3.60571430436618e-15	1.29419199326905e-13	Down	11	25511652	25539702	-	plch2b	phospholipase C%2C eta 2b [Source:ZFIN%3BAcc:ZDB-GENE-101112-1]	GO:0006629:lipid metabolic process;GO:0007165:signal transduction;GO:0016042:lipid catabolic process;GO:0035556:intracellular signal transduction;	-	GO:0004435:phosphatidylinositol phospholipase C activity;GO:0004871:signal transducer activity;GO:0005509:calcium ion binding;GO:0008081:phosphoric diester hydrolase activity;GO:0016787:hydrolase activity;	-
ENSDARG00000090844	1966	132	3.58	112	3.56	106	3.46	92	2.99	37	1.32	23	0.81	34	1.18	36	1.27	67.8375328608231	-1.42341510944251	0.181279549251398	-7.85204462014918	4.09308806459391e-15	1.45841620354036e-13	Down	9	53434190	53459369	-	CABZ01054965.1	-	-	-	-	-
ENSDARG00000078134	588	297	26.94	373	39.63	296	32.31	244	26.53	95	11.30	101	11.90	154	17.82	90	10.60	197.542304510081	-1.17460611183338	0.149834665419308	-7.83934818118545	4.52891153809445e-15	1.60435050327018e-13	Down	9	22533726	22534631	-	crygm2f	crystallin%2C gamma M2f [Source:ZFIN%3BAcc:ZDB-GENE-080220-17]	GO:0008150:biological_process;	GO:0005575:cellular_component;	GO:0003674:molecular_function;	-
ENSDARG00000044365	2539	280	5.88	187	4.60	157	3.97	225	5.67	648	17.85	533	14.54	426	11.42	630	17.18	399.607393797917	1.52988828619879	0.195394882330271	7.82972546646773	4.88936425415602e-15	1.72454156514193e-13	Ups	6	32357283	32362239	-	angptl3	angiopoietin-like 3 [Source:ZFIN%3BAcc:ZDB-GENE-010817-3]	GO:0001889:liver development;GO:0006629:lipid metabolic process;GO:0072574:hepatocyte proliferation;	-	-	-
ENSDARG00000044685	3063	75	1.31	34	0.69	35	0.73	62	1.29	159	3.63	129	2.92	107	2.38	174	3.93	100.442081001239	1.58157892837443	0.202135758063065	7.8243401540117	5.1032649540737e-15	1.79480727010681e-13	Ups	16	55167505	55172525	+	nr0b2a	nuclear receptor subfamily 0%2C group B%2C member 2a [Source:ZFIN%3BAcc:ZDB-GENE-080403-1]	GO:0000122:negative regulation of transcription from RNA polymerase II promoter;GO:0006351:transcription, DNA-templated;GO:0006355:regulation of transcription, DNA-templated;GO:0043401:steroid hormone mediated signaling pathway;GO:0043433:negative regulation of sequence-specific DNA binding transcription factor activity;	GO:0005634:nucleus;GO:0005737:cytoplasm;	GO:0003677:DNA binding;GO:0003707:steroid hormone receptor activity;GO:0003714:transcription corepressor activity;GO:0008134:transcription factor binding;	K08563
ENSDARG00000095082	2307	96	2.22	68	1.84	72	2.00	98	2.72	171	5.18	153	4.59	190	5.60	139	4.17	126.242139004253	1.15576866825054	0.1477907945607	7.82030214862839	5.26966964017902e-15	1.84801341484786e-13	Ups	7	32880482	32904971	+	si:ch211-194p6.12	si:ch211-194p6.12 [Source:ZFIN%3BAcc:ZDB-GENE-160728-9]	-	-	-	K17527
ENSDARG00000077982	2179	193	4.72	158	4.53	172	5.07	170	4.99	334	10.72	318	10.11	228	7.12	354	11.25	246.511842599845	1.04121895155843	0.133205409099339	7.81664167092448	5.42512533474441e-15	1.89980427732317e-13	Ups	22	623782	627441	+	elf3	E74-like factor 3 (ets domain transcription factor%2C epithelial-specific ) [Source:ZFIN%3BAcc:ZDB-GENE-030131-8760]	GO:0006355:regulation of transcription, DNA-templated;GO:0006357:regulation of transcription from RNA polymerase II promoter;GO:0006366:transcription from RNA polymerase II promoter;GO:0006954:inflammatory response;GO:0030154:cell differentiation;GO:0030855:epithelial cell differentiation;	GO:0005634:nucleus;	GO:0000981:sequence-specific DNA binding RNA polymerase II transcription factor activity;GO:0003677:DNA binding;GO:0003700:sequence-specific DNA binding transcription factor activity;GO:0043565:sequence-specific DNA binding;	K09429
ENSDARG00000043770	6934	42	0.32	31	0.28	28	0.26	41	0.38	109	1.10	147	1.47	65	0.64	117	1.17	75.6596915182537	1.69532955975213	0.216972113078385	7.81358274894829	5.55848924990715e-15	1.94094503907829e-13	Ups	7	3461401	3475830	+	si:dkey-192d15.2	si:dkey-192d15.2 [Source:ZFIN%3BAcc:ZDB-GENE-040724-74]	GO:0006468:protein phosphorylation;GO:0006869:lipid transport;GO:0042157:lipoprotein metabolic process;	GO:0005576:extracellular region;GO:0005737:cytoplasm;GO:0016020:membrane;GO:0016021:integral component of membrane;	GO:0004672:protein kinase activity;GO:0004702:receptor signaling protein serine/threonine kinase activity;GO:0005524:ATP binding;GO:0008289:lipid binding;	-
ENSDARG00000074148	1582	6	0.20	1	0.04	4	0.16	4	0.16	31	1.37	25	1.09	27	1.16	49	2.14	19.5461099348201	2.47866408540718	0.317944074573957	7.79591218590431	6.39448459731855e-15	2.22017595187865e-13	Ups	6	52759104	52797883	-	rbpjl	recombination signal binding protein for immunoglobulin kappa J region-like [Source:ZFIN%3BAcc:ZDB-GENE-050307-4]	GO:0006355:regulation of transcription, DNA-templated;	GO:0005634:nucleus;	GO:0000978:RNA polymerase II core promoter proximal region sequence-specific DNA binding;GO:0000982:RNA polymerase II core promoter proximal region sequence-specific DNA binding transcription factor activity;GO:0003677:DNA binding;GO:0003700:sequence-specific DNA binding transcription factor activity;	K06053
ENSDARG00000043342	5189	258	2.65	200	2.41	177	2.19	249	3.07	59	0.80	72	0.96	94	1.23	94	1.25	143.842834178987	-1.17916373320272	0.151286051208219	-7.7942660528551	6.47839197394238e-15	2.2461182272209e-13	Down	14	50452130	50472652	-	gpx3	glutathione peroxidase 3 [Source:ZFIN%3BAcc:ZDB-GENE-070222-3]	GO:0006979:response to oxidative stress;GO:0055114:oxidation-reduction process;	-	GO:0004601:peroxidase activity;GO:0004602:glutathione peroxidase activity;GO:0016491:oxidoreductase activity;	K00432
ENSDARG00000092759	5612	184	1.75	169	1.88	212	2.42	160	1.82	64	0.80	51	0.63	75	0.91	70	0.86	118.231241527381	-1.18989859235101	0.152733296420278	-7.7906954163862	6.66413843498676e-15	2.30724554909889e-13	Down	4	76245352	76361603	+	si:dkey-61p9.9	si:dkey-61p9.9 [Source:ZFIN%3BAcc:ZDB-GENE-041210-240]	-	-	GO:0000166:nucleotide binding;GO:0005524:ATP binding;	-
ENSDARG00000079946	2745	42	0.82	40	0.91	45	1.05	24	0.56	295	7.51	281	7.09	116	2.88	308	7.77	153.311691667372	2.34849631756678	0.301875260300736	7.77969123811984	7.27017677553931e-15	2.5028863510494e-13	Ups	16	43497274	43510214	+	sqlea	squalene epoxidase a [Source:ZFIN%3BAcc:ZDB-GENE-071004-98]	GO:0055114:oxidation-reduction process;	GO:0016020:membrane;GO:0016021:integral component of membrane;	GO:0004506:squalene monooxygenase activity;GO:0016491:oxidoreductase activity;GO:0050660:flavin adenine dinucleotide binding;	K00511
ENSDARG00000096031	1002	153	8.15	173	10.79	177	11.34	141	9.00	254	17.72	320	22.13	239	16.23	333	23.01	228.902677433589	1.0331984740876	0.132950411109707	7.77130710212723	7.76803077448681e-15	2.66302911950605e-13	Ups	1	48600809	48606070	-	si:ch73-6k14.2	si:ch73-6k14.2 [Source:ZFIN%3BAcc:ZDB-GENE-110914-243]	-	-	-	-
ENSDARG00000041115	743	75	5.38	58	4.88	68	5.87	66	5.68	116	10.92	143	13.33	122	11.17	142	13.23	101.159723446514	1.15930603901592	0.149441938691277	7.75756825137857	8.65732904821368e-15	2.95546220566323e-13	Ups	16	11899738	11908092	-	cnfn	cornifelin [Source:ZFIN%3BAcc:ZDB-GENE-040912-110]	GO:0008150:biological_process;	GO:0005575:cellular_component;	GO:0003674:molecular_function;	-
ENSDARG00000098017	614	41	3.56	30	3.05	29	3.03	26	2.71	103	11.73	92	10.38	86	9.53	61	6.88	60.5263511069687	1.55419934875067	0.200543835356404	7.74992333216609	9.1948046561227e-15	3.12150847513343e-13	Ups	3	52974021	52976681	+	pet100	PET100 homolog [Source:ZFIN%3BAcc:ZDB-GENE-131121-608]	GO:0033617:mitochondrial respiratory chain complex IV assembly;	GO:0005739:mitochondrion;	-	K18186
ENSDARG00000024160	1311	279	11.35	134	6.39	182	8.91	227	11.07	568	30.29	538	28.43	467	24.24	591	31.22	386.18835063206	1.52260995235453	0.196731030278765	7.73955156030554	9.97680736890022e-15	3.37760529803363e-13	Ups	17	3879456	3912544	+	hao1	hydroxyacid oxidase (glycolate oxidase) 1 [Source:ZFIN%3BAcc:ZDB-GENE-060519-2]	GO:0055114:oxidation-reduction process;	-	GO:0003824:catalytic activity;GO:0010181:FMN binding;GO:0016491:oxidoreductase activity;	K11517
ENSDARG00000056027	1817	80	2.35	33	1.13	39	1.38	78	2.74	152	5.85	135	5.15	143	5.35	174	6.63	107.758542774999	1.51609171157026	0.195902531494696	7.73901031294893	1.00193655526733e-14	3.38732160724749e-13	Ups	3	23557361	23559933	+	hoxb8a	homeobox B8a [Source:ZFIN%3BAcc:ZDB-GENE-990415-108]	GO:0006351:transcription, DNA-templated;GO:0006355:regulation of transcription, DNA-templated;GO:0007275:multicellular organismal development;GO:0008283:cell proliferation;GO:0048920:posterior lateral line neuromast primordium migration;	GO:0005634:nucleus;	GO:0003677:DNA binding;GO:0003700:sequence-specific DNA binding transcription factor activity;GO:0043565:sequence-specific DNA binding;	K09308
ENSDARG00000071211	1153	141	6.52	103	5.58	74	4.12	124	6.88	220	13.34	223	13.40	179	10.56	224	13.45	164.708871348822	1.13680055335261	0.147340861505682	7.71544662991381	1.20559301730999e-14	4.03758701603237e-13	Ups	11	38843065	38850387	+	zgc:112255	zgc:112255 [Source:ZFIN%3BAcc:ZDB-GENE-050522-57]	GO:0008150:biological_process;	GO:0005575:cellular_component;	GO:0003674:molecular_function;	-
ENSDARG00000096655	1845	81	2.34	37	1.25	41	1.43	67	2.32	396	15.01	322	12.09	181	6.67	369	13.85	198.035564506957	2.23133419763583	0.289300932989888	7.71284826002903	1.23040347605736e-14	4.10296755324285e-13	Ups	20	14761161	14765452	+	si:ch211-184m19.3	si:ch211-184m19.3 [Source:ZFIN%3BAcc:ZDB-GENE-121214-87]	-	-	-	-
ENSDARG00000041141	1351	287	11.33	229	10.59	240	11.40	194	9.18	82	4.24	79	4.05	124	6.24	98	5.02	159.527195117601	-1.03283659747465	0.13414505215783	-7.69940136337977	1.36705148229051e-14	4.5338995090403e-13	Down	15	28153818	28174626	-	cryba1a	crystallin%2C beta A1a [Source:ZFIN%3BAcc:ZDB-GENE-040718-107]	GO:0008150:biological_process;	GO:0005575:cellular_component;	GO:0003674:molecular_function;	-
ENSDARG00000092404	5209	27	0.28	15	0.18	18	0.22	39	0.48	231	3.10	156	2.07	112	1.46	220	2.92	109.135239799032	2.38296551817426	0.310489881820229	7.67485724238182	1.65602975869112e-14	5.38275736591584e-13	Ups	9	46588054	46595324	-	LCT (1 of many)	si:dkey-79p17.3 [Source:ZFIN%3BAcc:ZDB-GENE-081105-132]	-	-	-	K01229
ENSDARG00000091931	3723	89	1.28	97	1.63	82	1.41	84	1.44	145	2.72	175	3.26	146	2.67	165	3.07	125.561596905836	1.04372256610536	0.136363985021694	7.65394591496659	1.94904276730767e-14	6.25202786893719e-13	Ups	16	29090669	29096051	+	gpatch4	G patch domain containing 4 [Source:ZFIN%3BAcc:ZDB-GENE-041008-158]	GO:0008150:biological_process;	GO:0005575:cellular_component;	GO:0003676:nucleic acid binding;	-
ENSDARG00000099243	4536	165	1.94	210	2.89	143	2.02	169	2.38	50	0.77	49	0.75	79	1.18	50	0.76	109.383096168982	-1.28551526884765	0.167993298852525	-7.65218182884879	1.97597562121816e-14	6.33011430005709e-13	Down	15	32885186	32889721	+	CR855389.1	-	-	-	-	-
ENSDARG00000098059	1161	118	5.42	101	5.43	82	4.53	62	3.41	161	9.70	191	11.40	158	9.26	167	9.96	132.486591695868	1.10428921190502	0.144450430194859	7.64476236183838	2.09331569789133e-14	6.68848569981146e-13	Ups	20	54464073	54474617	+	fkbp3	FK506 binding protein 3 [Source:ZFIN%3BAcc:ZDB-GENE-030616-419]	GO:0006457:protein folding;GO:0061077:chaperone-mediated protein folding;	GO:0005789:endoplasmic reticulum membrane;	GO:0003755:peptidyl-prolyl cis-trans isomerase activity;GO:0005528:FK506 binding;	K09570
ENSDARG00000021149	1611	459	15.20	349	13.53	374	14.90	390	15.48	907	39.37	948	40.77	608	25.68	903	38.81	635.771506298631	1.27478290792986	0.166773427305691	7.64380110503587	2.10901108522864e-14	6.72983785329552e-13	Ups	21	21596577	21604558	-	cbr1l	carbonyl reductase 1-like [Source:ZFIN%3BAcc:ZDB-GENE-030131-9642]	-	-	GO:0016491:oxidoreductase activity;	K00079
ENSDARG00000099384	1006	45	2.39	47	2.92	33	2.11	29	1.84	2	0.14	2	0.14	4	0.27	6	0.41	19.3658831151618	-2.38720587071834	0.312728088581016	-7.63348723023292	2.28487347651451e-14	7.27202635240157e-13	Down	4	76350510	76360318	+	si:dkey-238k10.1	si:dkey-238k10.1 [Source:ZFIN%3BAcc:ZDB-GENE-070705-399]	-	-	-	-
ENSDARG00000061044	2255	171	4.05	189	5.24	193	5.49	146	4.14	34	1.05	47	1.44	83	2.50	35	1.07	106.75923798684	-1.46984984650297	0.193180507128675	-7.60868613686743	2.76896259570956e-14	8.71065028660601e-13	Down	8	25954012	25961555	-	si:dkey-72l14.3	si:dkey-72l14.3 [Source:ZFIN%3BAcc:ZDB-GENE-060526-332]	GO:0005975:carbohydrate metabolic process;GO:0008152:metabolic process;	-	GO:0003824:catalytic activity;GO:0004415:hyalurononglucosaminidase activity;GO:0016787:hydrolase activity;GO:0016798:hydrolase activity, acting on glycosyl bonds;	-
ENSDARG00000096990	1319	61	2.47	38	1.80	41	2.00	41	1.99	109	5.78	116	6.09	79	4.07	132	6.93	79.578072677387	1.4166429882742	0.186428953976166	7.59883568544459	2.98806888139924e-14	9.37578532324027e-13	Ups	15	46129708	46140445	+	si:ch1073-340i21.2	si:ch1073-340i21.2 [Source:ZFIN%3BAcc:ZDB-GENE-131121-430]	-	-	-	-
ENSDARG00000007366	2516	85	1.80	54	1.34	35	0.89	81	2.06	139	3.86	165	4.54	147	3.98	135	3.72	108.05396881925	1.35707282619208	0.179116558168534	7.57647891444626	3.55059378273717e-14	1.10556896600567e-12	Ups	7	19137336	19149533	+	AMDHD1	si:ch73-71d17.1 [Source:ZFIN%3BAcc:ZDB-GENE-160728-110]	-	-	-	K01468
ENSDARG00000100449	2542	163	3.42	149	3.66	163	4.12	144	3.62	21	0.58	40	1.09	72	1.93	36	0.98	93.4472558115852	-1.51555873662575	0.200170752106879	-7.5713295807398	3.6942347313564e-14	1.14737203987985e-12	Down	7	52900476	52919224	+	si:busm1-71b9.3	si:busm1-71b9.3 [Source:ZFIN%3BAcc:ZDB-GENE-041001-54]	GO:0007155:cell adhesion;GO:0007156:homophilic cell adhesion via plasma membrane adhesion molecules;	GO:0005886:plasma membrane;GO:0016020:membrane;	GO:0005509:calcium ion binding;	-
ENSDARG00000009196	1345	54	2.14	83	3.86	81	3.87	37	1.76	164	8.53	165	8.50	127	6.42	200	10.30	118.113053011289	1.48146862384966	0.19575678476623	7.56790435447132	3.79293073795066e-14	1.1765305333468e-12	Ups	5	38487211	38495470	+	anxa3a	annexin A3a [Source:ZFIN%3BAcc:ZDB-GENE-040912-58]	-	GO:0005575:cellular_component;	GO:0004859:phospholipase inhibitor activity;GO:0005509:calcium ion binding;GO:0005544:calcium-dependent phospholipid binding;	-
ENSDARG00000105187	1028	233	12.09	115	6.99	122	7.62	165	10.26	470	31.97	471	31.74	348	23.03	493	33.21	313.093623147064	1.59349869146879	0.211290668334463	7.54173719090308	4.6375163308205e-14	1.42944277016703e-12	Ups	7	67227756	67239669	+	gcshb	glycine cleavage system protein H (aminomethyl carrier)%2C b [Source:ZFIN%3BAcc:ZDB-GENE-040718-319]	GO:0019464:glycine decarboxylation via glycine cleavage system;	GO:0005960:glycine cleavage complex;	-	K02437
ENSDARG00000093628	462	257	29.67	175	23.66	203	28.20	245	33.91	435	65.83	467	70.03	288	42.41	432	64.75	320.546725235086	1.08386325634264	0.143783146745802	7.53818010575908	4.76575365139862e-14	1.46527442139794e-12	Ups	19	7648838	7651550	+	s100a11	S100 calcium binding protein A11 [Source:ZFIN%3BAcc:ZDB-GENE-070717-5]	GO:0042127:regulation of cell proliferation;	-	GO:0005509:calcium ion binding;GO:0046872:metal ion binding;GO:0048306:calcium-dependent protein binding;	-
ENSDARG00000017537	1732	186	5.73	156	5.63	154	5.71	175	6.46	54	2.18	59	2.36	81	3.18	64	2.56	111.44460831543	-1.09651695789411	0.145576350524137	-7.5322465080776	4.98746863637422e-14	1.52576590586852e-12	Down	1	5473807	5487754	+	prkag3a	protein kinase%2C AMP-activated%2C gamma 3a non-catalytic subunit [Source:ZFIN%3BAcc:ZDB-GENE-091204-419]	-	-	-	K07200
ENSDARG00000040910	2701	128	2.53	87	2.01	114	2.71	88	2.08	216	5.59	177	4.54	169	4.26	184	4.72	148.435551444237	1.04615768226065	0.138986837900654	7.52702700530839	5.19086375179783e-14	1.5761525799403e-12	Ups	9	34451419	34459881	-	ildr1b	immunoglobulin-like domain containing receptor 1b [Source:ZFIN%3BAcc:ZDB-GENE-040912-72]	GO:0048916:posterior lateral line development;GO:0048922:posterior lateral line neuromast deposition;GO:0060872:semicircular canal development;	GO:0016020:membrane;GO:0016021:integral component of membrane;	-	-
ENSDARG00000091136	1546	9	0.31	14	0.57	11	0.46	14	0.58	57	2.58	58	2.60	43	1.89	37	1.66	31.9652751236955	1.93556449622601	0.257163683188272	7.52658568359734	5.20843057998368e-14	1.57756714580596e-12	Ups	5	28230255	28251254	+	zgc:174259	zgc:174259 [Source:ZFIN%3BAcc:ZDB-GENE-080213-10]	-	GO:0005615:extracellular space;	GO:0004867:serine-type endopeptidase inhibitor activity;	K04525
ENSDARG00000077425	5215	127	1.30	140	1.68	92	1.13	117	1.43	41	0.55	25	0.33	45	0.59	28	0.37	73.0899248503861	-1.42787977001428	0.190029606249513	-7.5139858372355	5.73537920913857e-14	1.72223432443457e-12	Down	5	63636359	63642446	+	NACC2	NACC family member 2 [Source:HGNC Symbol%3BAcc:HGNC:23846]	-	-	-	K10486
ENSDARG00000040186	1554	123	4.22	108	4.34	87	3.59	120	4.94	211	9.49	178	7.94	172	7.53	242	10.78	158.699334377273	1.07448108521849	0.143173960102153	7.50472421417873	6.15580616987561e-14	1.83272070901668e-12	Ups	16	30646460	30654803	+	fam210ab	family with sequence similarity 210%2C member Ab [Source:ZFIN%3BAcc:ZDB-GENE-050306-43]	GO:0008150:biological_process;	GO:0016020:membrane;GO:0016021:integral component of membrane;	GO:0003674:molecular_function;	-
ENSDARG00000040064	1770	17	0.51	25	0.88	32	1.16	18	0.65	69	2.73	67	2.62	61	2.34	76	2.97	47.5660466357388	1.63071769277525	0.217537053582988	7.49627553520736	6.56567008814982e-14	1.94999603845256e-12	Ups	9	30668022	30679668	+	acp6	acid phosphatase 6%2C lysophosphatidic [Source:ZFIN%3BAcc:ZDB-GENE-050208-290]	-	GO:0005575:cellular_component;	GO:0003993:acid phosphatase activity;	K14395
ENSDARG00000076554	1219	176	7.70	129	6.61	123	6.48	169	8.86	341	19.56	328	18.64	199	11.11	333	18.92	231.185001959514	1.19564027725647	0.15971656688611	7.48601288248984	7.09974301176298e-14	2.09841618423848e-12	Ups	22	565659	570089	-	cdkn1a	cyclin-dependent kinase inhibitor 1A [Source:ZFIN%3BAcc:ZDB-GENE-070705-7]	GO:0007050:cell cycle arrest;GO:0007346:regulation of mitotic cell cycle;GO:0007519:skeletal muscle tissue development;GO:0010165:response to X-ray;GO:0016310:phosphorylation;GO:0035904:aorta development;GO:0035914:skeletal muscle cell differentiation;GO:0072331:signal transduction by p53 class mediator;	GO:0005634:nucleus;	GO:0004861:cyclin-dependent protein serine/threonine kinase inhibitor activity;GO:0016301:kinase activity;GO:0016740:transferase activity;	K06625
ENSDARG00000092044	2510	30	0.64	18	0.45	24	0.61	27	0.69	60	1.67	62	1.71	69	1.87	83	2.29	48.2629182964482	1.56069739060573	0.208501856907285	7.48529252331659	7.13879514899151e-14	2.10741026360869e-12	Ups	21	30614369	30621825	-	si:dkey-22f5.9	si:dkey-22f5.9 [Source:ZFIN%3BAcc:ZDB-GENE-091204-260]	GO:0042742:defense response to bacterium;	-	-	-
ENSDARG00000097118	1056	571	28.84	531	31.41	585	35.56	507	30.70	1752	116.01	1504	98.68	949	61.14	1604	105.18	1040.35015463102	1.51625254621853	0.202682075270843	7.4809405034578	7.37925834509351e-14	2.17576853714259e-12	Ups	2	329611	331728	-	si:dkey-33c14.3	si:dkey-33c14.3 [Source:ZFIN%3BAcc:ZDB-GENE-131121-627]	-	-	-	-
ENSDARG00000023157	1462	32	1.17	22	0.94	25	1.10	43	1.88	106	5.07	110	5.21	57	2.65	120	5.68	67.4239779946878	1.71830913023976	0.230777482708475	7.44573998326509	9.64025136033964e-14	2.8085418832036e-12	Ups	2	37971243	37974440	-	cbln10	cerebellin 10 [Source:ZFIN%3BAcc:ZDB-GENE-030131-4615]	GO:0008150:biological_process;	GO:0030529:ribonucleoprotein complex;	GO:0003674:molecular_function;	-
ENSDARG00000099200	1392	1297	49.70	801	35.95	869	40.07	1228	56.41	2219	111.46	2015	100.29	2861	139.84	2144	106.66	1721.94647045832	1.29708802747338	0.174210987833575	7.44550067480528	9.65774377090213e-14	2.81028846419239e-12	Ups	19	42978262	42981901	-	zgc:123103	zgc:123103 [Source:ZFIN%3BAcc:ZDB-GENE-051030-105]	-	-	GO:0008234:cysteine-type peptidase activity;	-
ENSDARG00000098175	1501	102	3.62	95	3.95	97	4.15	66	2.81	16	0.75	27	1.25	30	1.36	22	1.01	53.7726546896461	-1.53813565502026	0.206622877970208	-7.44416915556675	9.75564323617706e-14	2.83540056625298e-12	Down	11	2311706	2321026	+	dgkab	diacylglycerol kinase%2C alpha b [Source:ZFIN%3BAcc:ZDB-GENE-121105-5]	GO:0007205:protein kinase C-activating G-protein coupled receptor signaling pathway;GO:0035556:intracellular signal transduction;	-	GO:0004143:diacylglycerol kinase activity;GO:0005509:calcium ion binding;GO:0016301:kinase activity;	-
ENSDARG00000035776	1282	82	3.41	54	2.63	88	4.41	69	3.44	131	7.14	138	7.46	158	8.39	134	7.24	109.159444573529	1.12360150766111	0.151068435260546	7.43769872060464	1.02454393382787e-13	2.96717148987615e-12	Ups	1	966386	975956	+	n6amt1	N-6 adenine-specific DNA methyltransferase 1 (putative) [Source:ZFIN%3BAcc:ZDB-GENE-040718-206]	GO:0032259:methylation;	-	GO:0003676:nucleic acid binding;GO:0008168:methyltransferase activity;GO:0008276:protein methyltransferase activity;	K19589
ENSDARG00000018459	1720	125	3.88	74	2.69	73	2.72	102	3.79	175	7.11	186	7.49	151	5.97	206	8.29	139.576511738242	1.13712416347449	0.152999068114209	7.43222934289807	1.06782443775044e-13	3.08520481464941e-12	Ups	24	16897404	16903499	-	msrb2	methionine sulfoxide reductase B2 [Source:ZFIN%3BAcc:ZDB-GENE-040426-2304]	GO:0006979:response to oxidative stress;GO:0030041:actin filament polymerization;GO:0030091:protein repair;GO:0055114:oxidation-reduction process;	GO:0005739:mitochondrion;	GO:0003779:actin binding;GO:0008113:peptide-methionine (S)-S-oxide reductase activity;GO:0016491:oxidoreductase activity;GO:0016671:oxidoreductase activity, acting on a sulfur group of donors, disulfide as acceptor;GO:0033743:peptide-methionine (R)-S-oxide reductase activity;GO:0046872:metal ion binding;GO:0070191:methionine-R-sulfoxide reductase activity;	K07305
ENSDARG00000105357	247	18	3.89	12	3.04	16	4.16	4	1.04	52	14.72	47	13.18	44	12.12	50	14.02	31.7205864534237	1.89269646849077	0.254709321124143	7.43080959949749	1.07934985436167e-13	3.11114958610404e-12	Ups	14	45893100	45905468	+	pdlim7	PDZ and LIM domain 7 [Source:ZFIN%3BAcc:ZDB-GENE-040426-2092]	-	-	-	-
ENSDARG00000086654	936	13	0.74	7	0.47	7	0.48	23	1.57	53	3.96	60	4.44	41	2.98	61	4.51	34.8974919389471	1.97715596206324	0.266169554583289	7.42818225457319	1.10100188797754e-13	3.16982204332568e-12	Ups	7	4153681	4158745	-	cbln11	cerebellin 11 [Source:ZFIN%3BAcc:ZDB-GENE-111110-2]	-	-	-	-
ENSDARG00000093354	2453	32	0.70	48	1.22	34	0.89	35	0.91	3	0.09	4	0.11	6	0.17	1	0.03	19.0123765909675	-2.3430507620701	0.3156075944888	-7.42393656865329	1.13689623151019e-13	3.25781413678824e-12	Down	20	46832962	46836207	-	si:ch211-57i17.2	si:ch211-57i17.2 [Source:ZFIN%3BAcc:ZDB-GENE-041014-258]	-	-	-	-
ENSDARG00000100041	2773	72	1.39	86	1.94	81	1.87	79	1.82	179	4.51	151	3.77	126	3.09	165	4.12	120.749175842485	1.14898880373124	0.15481069245237	7.42189564254255	1.15455771458522e-13	3.3045496741928e-12	Ups	7	71786414	71789463	-	si:ch1073-235m4.3	si:ch1073-235m4.3 [Source:ZFIN%3BAcc:ZDB-GENE-141216-217]	-	-	-	-
ENSDARG00000058944	1037	189	9.72	170	10.24	135	8.36	161	9.93	54	3.64	52	3.47	78	5.12	65	4.34	108.146508232255	-1.10656862102808	0.149114083595445	-7.42095310078327	1.16280489976787e-13	3.32426200760539e-12	Down	8	9994822	10009474	-	SBK2	si:dkey-8e10.3 [Source:ZFIN%3BAcc:ZDB-GENE-081104-442]	GO:0006468:protein phosphorylation;GO:0016310:phosphorylation;	GO:0005737:cytoplasm;	GO:0000166:nucleotide binding;GO:0004672:protein kinase activity;GO:0004674:protein serine/threonine kinase activity;GO:0004702:receptor signaling protein serine/threonine kinase activity;GO:0005524:ATP binding;GO:0016301:kinase activity;GO:0016740:transferase activity;	K08858
ENSDARG00000104899	1418	4	0.15	0	0.00	11	0.50	1	0.05	278	13.71	313	15.29	219	10.51	355	17.34	159.584129427726	2.74501266210001	0.371109985390944	7.39676314343385	1.39544128134013e-13	3.9523489269753e-12	Ups	8	7789613	7809486	+	si:dkey-242k1.4	si:dkey-242k1.4 [Source:ZFIN%3BAcc:ZDB-GENE-081104-388]	-	-	-	-
ENSDARG00000102650	3811	340	4.76	306	5.02	284	4.78	283	4.75	88	1.61	88	1.60	175	3.12	78	1.42	195.878334816693	-1.20319491194197	0.162898777279004	-7.38615066386413	1.51140525556418e-13	4.27089926725496e-12	Down	11	4167635	4175310	-	si:ch211-236d3.3	si:ch211-236d3.3 [Source:ZFIN%3BAcc:ZDB-GENE-141216-89]	-	-	-	-
ENSDARG00000089543	2546	33	0.69	34	0.83	32	0.81	36	0.90	75	2.06	83	2.26	80	2.14	76	2.07	57.8901752641227	1.35931050086452	0.184050307572013	7.38553778473128	1.51838408155135e-13	4.28566537013392e-12	Ups	5	36888191	36896815	+	CU984579.1	-	-	-	-	-
ENSDARG00000044280	1661	1821	58.48	2110	79.36	2089	80.72	1580	60.82	69	2.90	82	3.42	289	11.84	81	3.38	941.151188066401	-2.51726469675121	0.341074036789005	-7.38040549919794	1.57808154502616e-13	4.41844756071871e-12	Down	6	41188784	41191924	+	opn1mw2	opsin 1 (cone pigments)%2C medium-wave-sensitive%2C 2 [Source:ZFIN%3BAcc:ZDB-GENE-030728-5]	GO:0007165:signal transduction;GO:0007186:G-protein coupled receptor signaling pathway;GO:0007601:visual perception;GO:0007602:phototransduction;GO:0018298:protein-chromophore linkage;GO:0050896:response to stimulus;GO:0071482:cellular response to light stimulus;	GO:0001750:photoreceptor outer segment;GO:0005887:integral component of plasma membrane;GO:0016020:membrane;GO:0016021:integral component of membrane;	GO:0004871:signal transducer activity;GO:0004930:G-protein coupled receptor activity;GO:0008020:G-protein coupled photoreceptor activity;GO:0009881:photoreceptor activity;	-
ENSDARG00000055752	4736	2480	27.93	2281	30.09	2259	30.61	2015	27.20	141	2.08	202	2.96	505	7.25	174	2.54	1168.17573971205	-2.27235933199748	0.308138304667563	-7.37447859476293	1.64989483348012e-13	4.60369628022312e-12	Down	14	30296641	30302505	-	npas4a	neuronal PAS domain protein 4a [Source:ZFIN%3BAcc:ZDB-GENE-060616-396]	GO:0006351:transcription, DNA-templated;GO:0006355:regulation of transcription, DNA-templated;GO:0030900:forebrain development;GO:0045944:positive regulation of transcription from RNA polymerase II promoter;	GO:0005634:nucleus;	GO:0000981:sequence-specific DNA binding RNA polymerase II transcription factor activity;GO:0003677:DNA binding;GO:0046983:protein dimerization activity;	-
ENSDARG00000091800	1477	10	0.36	11	0.47	10	0.43	12	0.52	39	1.85	52	2.44	48	2.21	34	1.59	28.2654586107355	1.91475500761397	0.259654753271989	7.3742343765541	1.65292178206767e-13	4.60688336591563e-12	Ups	5	28212300	28218460	+	si:ch211-186e20.6	si:ch211-186e20.6 [Source:ZFIN%3BAcc:ZDB-GENE-141211-8]	-	-	-	-
ENSDARG00000070972	1120	1531	72.92	1502	83.78	1470	84.24	1202	68.62	499	31.15	433	26.79	709	43.07	422	26.09	929.181602453843	-1.17424280008703	0.159256994899303	-7.37325729918167	1.6650867909016e-13	4.62496777613725e-12	Down	19	9255241	9260933	+	si:ch211-81a5.8	si:ch211-81a5.8 [Source:ZFIN%3BAcc:ZDB-GENE-060503-138]	GO:0006836:neurotransmitter transport;	-	GO:0019905:syntaxin binding;	-
ENSDARG00000068220	1114	79	3.78	36	2.02	43	2.48	54	3.10	149	9.35	113	7.03	102	6.23	132	8.21	91.1497117880893	1.38056713492134	0.187250257976484	7.37284503551774	1.67024598973533e-13	4.63403209161189e-12	Ups	2	37904820	37906754	-	hbl3	hexose-binding lectin 3 [Source:ZFIN%3BAcc:ZDB-GENE-000427-2]	-	GO:0005581:collagen trimer;	GO:0030246:carbohydrate binding;	-
ENSDARG00000055876	1598	257	8.58	221	8.64	228	9.16	228	9.12	1075	47.04	911	39.50	467	19.88	1112	48.19	591.738538568466	1.88221224488425	0.255709692434697	7.36073876184781	1.82895184162743e-13	5.05713460010172e-12	Ups	1	20223614	20235835	-	msmo1	methylsterol monooxygenase 1 [Source:ZFIN%3BAcc:ZDB-GENE-040426-2670]	GO:0006629:lipid metabolic process;GO:0006633:fatty acid biosynthetic process;GO:0006694:steroid biosynthetic process;GO:0008202:steroid metabolic process;GO:0016126:sterol biosynthetic process;GO:0055114:oxidation-reduction process;	GO:0005783:endoplasmic reticulum;GO:0005789:endoplasmic reticulum membrane;GO:0016020:membrane;GO:0016021:integral component of membrane;	GO:0000254:C-4 methylsterol oxidase activity;GO:0005506:iron ion binding;GO:0016491:oxidoreductase activity;	K07750
ENSDARG00000027744	1603	1657	55.14	1396	54.41	1421	56.90	1498	59.75	357	15.57	334	14.44	647	27.46	337	14.56	907.368530046131	-1.47799794201861	0.20100393138303	-7.35307977236605	1.93691259521389e-13	5.32552919739179e-12	Down	11	6446307	6447909	+	gadd45ba	growth arrest and DNA-damage-inducible%2C beta a [Source:ZFIN%3BAcc:ZDB-GENE-040426-1971]	GO:0000185:activation of MAPKKK activity;GO:0001756:somitogenesis;GO:0006950:response to stress;GO:0046686:response to cadmium ion;GO:0051597:response to methylmercury;GO:0051726:regulation of cell cycle;	GO:0005634:nucleus;GO:0005737:cytoplasm;	-	K04402
ENSDARG00000010472	3907	486	6.64	293	4.69	276	4.53	400	6.55	818	14.64	832	14.75	655	11.41	790	14.00	584.041554639405	1.26554794453808	0.172200576878306	7.34926657901057	1.99297359893163e-13	5.45512359223806e-12	Ups	2	44350077	44402539	-	atp1a2a	ATPase%2C Na+/K+ transporting%2C alpha 2a polypeptide [Source:ZFIN%3BAcc:ZDB-GENE-001212-6]	GO:0001947:heart looping;GO:0001966:thigmotaxis;GO:0006810:transport;GO:0006811:ion transport;GO:0006813:potassium ion transport;GO:0006814:sodium ion transport;GO:0006883:cellular sodium ion homeostasis;GO:0007368:determination of left/right symmetry;GO:0007507:heart development;GO:0007519:skeletal muscle tissue development;GO:0010084:specification of organ axis polarity;GO:0010107:potassium ion…	GO:0005887:integral component of plasma membrane;GO:0016020:membrane;GO:0016021:integral component of membrane;GO:0043231:intracellular membrane-bounded organelle;	GO:0000166:nucleotide binding;GO:0005391:sodium:potassium-exchanging ATPase activity;GO:0005524:ATP binding;GO:0016787:hydrolase activity;GO:0046872:metal ion binding;	K01539
ENSDARG00000007080	1983	197	5.30	116	3.65	112	3.63	150	4.84	537	18.93	621	21.70	311	10.67	466	16.27	327.833511629537	1.76966049516868	0.240990751436036	7.34327141030714	2.08435244756669e-13	5.68614139239650e-12	Ups	6	36403815	36413793	+	rhcgl1	Rh family%2C C glycoprotein%2C like 1 [Source:ZFIN%3BAcc:ZDB-GENE-060209-2]	GO:0006814:sodium ion transport;GO:0015695:organic cation transport;GO:0015696:ammonium transport;GO:0019740:nitrogen utilization;GO:0072488:ammonium transmembrane transport;	GO:0005887:integral component of plasma membrane;GO:0016020:membrane;GO:0016021:integral component of membrane;	GO:0008519:ammonium transmembrane transporter activity;	K06580
ENSDARG00000104540	2411	10	0.22	5	0.13	5	0.13	11	0.29	69	2.00	46	1.32	19	0.54	71	2.04	31.5007493243523	2.27455982039892	0.309963282208399	7.33815890770462	2.16551970723459e-13	5.90098084770738e-12	Ups	23	42396735	42413136	+	cyp2aa4	cytochrome P450%2C family 2%2C subfamily AA%2C polypeptide 4 [Source:ZFIN%3BAcc:ZDB-GENE-040625-72]	GO:0055114:oxidation-reduction process;	GO:0016020:membrane;GO:0016021:integral component of membrane;	GO:0004497:monooxygenase activity;GO:0005506:iron ion binding;GO:0008395:steroid hydroxylase activity;GO:0016491:oxidoreductase activity;GO:0016705:oxidoreductase activity, acting on paired donors, with incorporation or reduction of molecular oxygen;GO:0020037:heme binding;GO:0046872:metal ion binding;	K17852
ENSDARG00000046098	2226	39	0.93	48	1.35	47	1.36	43	1.24	128	4.02	108	3.36	74	2.26	150	4.67	82.8274322651625	1.48542883402561	0.202960698355936	7.31880036902802	2.50197470239352e-13	6.74264251936105e-12	Ups	23	19221554	19227035	-	ebp	emopamil binding protein (sterol isomerase) [Source:ZFIN%3BAcc:ZDB-GENE-040718-12]	GO:0016125:sterol metabolic process;	GO:0016020:membrane;GO:0016021:integral component of membrane;	GO:0047750:cholestenol delta-isomerase activity;	K01824
ENSDARG00000075422	949	60	3.37	51	3.36	60	4.06	43	2.90	130	9.58	96	7.01	132	9.46	94	6.86	85.4004156649488	1.24561472780336	0.170517324372983	7.30491598072905	2.774400506868e-13	7.44398151365254e-12	Ups	10	27025174	27028359	-	MRPL49	mitochondrial ribosomal protein L49 [Source:HGNC Symbol%3BAcc:HGNC:1176]	GO:0008150:biological_process;	GO:0005575:cellular_component;	GO:0003674:molecular_function;	K17430
ENSDARG00000091728	757	129	9.09	147	12.13	150	12.72	118	9.97	36	3.33	43	3.94	60	5.39	23	2.10	84.2121371885043	-1.40743406283097	0.192791238297162	-7.30030096420457	2.8712474175054e-13	7.68611327031286e-12	Down	25	34509159	34540292	-	zgc:114046	zgc:114046 [Source:ZFIN%3BAcc:ZDB-GENE-050320-24]	-	-	-	K11252
ENSDARG00000055566	3570	204	3.05	231	4.04	191	3.43	224	4.01	80	1.57	92	1.79	101	1.92	60	1.16	142.499187126757	-1.07385158283532	0.147313015979739	-7.2895906427102	3.10898207822941e-13	8.26009227588713e-12	Down	24	5863797	5878951	+	mastl	microtubule associated serine/threonine kinase-like [Source:ZFIN%3BAcc:ZDB-GENE-040801-128]	GO:0000086:G2/M transition of mitotic cell cycle;GO:0002574:thrombocyte differentiation;GO:0006468:protein phosphorylation;GO:0006974:cellular response to DNA damage stimulus;GO:0007049:cell cycle;GO:0007067:mitotic nuclear division;GO:0016310:phosphorylation;GO:0018105:peptidyl-serine phosphorylation;GO:0034048:negative regulation of protein phosphatase type 2A activity;GO:0035556:intracellular …	GO:0005634:nucleus;GO:0005737:cytoplasm;GO:0005813:centrosome;GO:0005856:cytoskeleton;GO:0032154:cleavage furrow;	GO:0000166:nucleotide binding;GO:0004672:protein kinase activity;GO:0004674:protein serine/threonine kinase activity;GO:0005524:ATP binding;GO:0016301:kinase activity;GO:0016740:transferase activity;GO:0051721:protein phosphatase 2A binding;	K16309
ENSDARG00000086739	4892	50	0.55	41	0.52	36	0.47	28	0.37	139	1.99	152	2.15	56	0.78	139	1.97	83.6774951803412	1.69673860258884	0.232845957666175	7.28695752159636	3.17032809497826e-13	8.41393372698736e-12	Ups	19	44155079	44176179	+	SLC17A3	si:ch1073-513e17.1 [Source:ZFIN%3BAcc:ZDB-GENE-030131-7188]	GO:0006820:anion transport;GO:0055085:transmembrane transport;	GO:0016020:membrane;GO:0016021:integral component of membrane;	GO:0022857:transmembrane transporter activity;	-
ENSDARG00000014963	990	29	1.56	24	1.51	28	1.82	15	0.97	56	3.96	67	4.69	62	4.26	81	5.67	46.8080309250932	1.55684017982412	0.213862872782426	7.27961875555641	3.3476486797323e-13	8.87489985669161e-12	Ups	10	1653772	1657136	+	triap1	TP53 regulated inhibitor of apoptosis 1 [Source:ZFIN%3BAcc:ZDB-GENE-050417-161]	GO:0048793:pronephros development;	GO:0005758:mitochondrial intermembrane space;	-	K17968
ENSDARG00000040907	592	23	2.07	14	1.48	30	3.25	12	1.30	87	10.28	93	10.88	38	4.37	109	12.75	53.4891257277193	1.94167724135794	0.267390375713305	7.26158238185731	3.82587872145482e-13	1.00663028620581e-11	Ups	9	51733860	51740174	+	gcgb	glucagon b [Source:ZFIN%3BAcc:ZDB-GENE-040712-2]	-	GO:0005576:extracellular region;	GO:0005179:hormone activity;	K05259
ENSDARG00000005673	1353	184	7.25	171	7.90	146	6.93	151	7.14	66	3.41	62	3.17	79	3.97	50	2.56	108.984313411599	-1.05837883457374	0.145756238644395	-7.26129354336519	3.83405867765244e-13	1.00769780922429e-11	Down	2	15432152	15438378	+	f3b	coagulation factor IIIb [Source:ZFIN%3BAcc:ZDB-GENE-050417-234]	GO:0001944:vasculature development;GO:0007596:blood coagulation;	GO:0005886:plasma membrane;GO:0016020:membrane;GO:0016021:integral component of membrane;	GO:0004896:cytokine receptor activity;	K03901
ENSDARG00000098702	1035	124	6.39	116	7.00	132	8.19	112	6.92	17	1.15	34	2.28	54	3.55	34	2.27	74.0831405660554	-1.44768840842193	0.199474042154757	-7.2575278105548	3.94228950045998e-13	1.03503095875127e-11	Down	2	51866335	51899077	+	zgc:165603	zgc:165603 [Source:ZFIN%3BAcc:ZDB-GENE-070620-21]	GO:0008150:biological_process;	GO:0005575:cellular_component;	GO:0000166:nucleotide binding;GO:0003676:nucleic acid binding;	-
ENSDARG00000011410	1222	81	3.54	47	2.40	60	3.15	39	2.04	136	7.78	111	6.29	104	5.79	141	7.99	92.2144847011772	1.28681208115054	0.177571709939855	7.24671785605036	4.26992138546479e-13	1.11744848420681e-11	Ups	7	7444605	7462586	-	aadat	aminoadipate aminotransferase [Source:ZFIN%3BAcc:ZDB-GENE-111229-1]	GO:0009058:biosynthetic process;	-	GO:0003824:catalytic activity;GO:0030170:pyridoxal phosphate binding;	K00825
ENSDARG00000104328	3586	5	0.07	3	0.05	6	0.11	11	0.20	31	0.60	31	0.60	34	0.65	39	0.75	21.1367412129548	2.1189607033222	0.293375109892781	7.22270101269535	5.09649875288152e-13	1.31963685399029e-11	Ups	4	35212409	35225600	+	si:ch211-276i6.1	si:ch211-276i6.1 [Source:ZFIN%3BAcc:ZDB-GENE-081103-1]	-	-	-	-
ENSDARG00000105607	3173	27	0.45	11	0.22	7	0.14	28	0.56	88	1.94	77	1.68	49	1.05	70	1.53	46.8372326036462	1.88788381753557	0.261484172189774	7.21987798238674	5.2034241878519e-13	1.34589732723454e-11	Ups	7	23730939	23734111	-	si:dkey-183c6.9	si:dkey-183c6.9 [Source:ZFIN%3BAcc:ZDB-GENE-160728-24]	-	-	-	-
ENSDARG00000022183	1486	146	5.24	103	4.33	90	3.89	115	4.95	228	10.73	184	8.58	168	7.69	224	10.44	160.435772997097	1.03299346159196	0.143104870953081	7.21843676397742	5.25885810139201e-13	1.35879776503515e-11	Ups	13	25249982	25258601	+	gsto1	glutathione S-transferase omega 1 [Source:ZFIN%3BAcc:ZDB-GENE-040718-365]	GO:0006749:glutathione metabolic process;GO:0008152:metabolic process;	GO:0005737:cytoplasm;	GO:0004364:glutathione transferase activity;	K00799
ENSDARG00000071495	1318	5	0.20	2	0.09	6	0.29	3	0.15	25	1.33	38	2.00	21	1.08	32	1.68	17.5292180359535	2.28930355225041	0.317153079118903	7.21829205824022	5.26445587818616e-13	1.35880776167375e-11	Ups	22	15297547	15301426	+	si:dkey-236e20.3	si:dkey-236e20.3 [Source:ZFIN%3BAcc:ZDB-GENE-060503-722]	-	-	GO:0001517:N-acetylglucosamine 6-O-sulfotransferase activity;GO:0001537:N-acetylgalactosamine 4-O-sulfotransferase activity;GO:0004394:heparan sulfate 2-O-sulfotransferase activity;GO:0008146:sulfotransferase activity;GO:0016232:HNK-1 sulfotransferase activity;GO:0016740:transferase activity;GO:0017095:heparan sulfate 6-O-sulfotransferase activity;GO:0018721:trans-9R,10R-dihydrodiolphenanthrene s…	K16949
ENSDARG00000096722	964	37	2.05	18	1.17	19	1.27	37	2.45	105	7.62	97	6.97	52	3.67	110	7.90	62.1049440988081	1.73088796086958	0.23979798118352	7.21810897792719	5.2715465154221e-13	1.3592026527053e-11	Ups	12	19279980	19281076	+	si:dkey-16i5.8	si:dkey-16i5.8 [Source:ZFIN%3BAcc:ZDB-GENE-030131-1207]	-	GO:0016020:membrane;GO:0016021:integral component of membrane;	-	-
ENSDARG00000015869	4408	91	1.10	56	0.79	60	0.87	59	0.86	192	3.05	158	2.48	95	1.47	208	3.27	118.843785552529	1.43356393362303	0.198717777672438	7.21406987544961	5.43038673270543e-13	1.39281157300649e-11	Ups	20	31384477	31402624	+	slc22a16	solute carrier family 22 (organic cation/carnitine transporter)%2C member 16 [Source:ZFIN%3BAcc:ZDB-GENE-041001-166]	GO:0055085:transmembrane transport;	GO:0005887:integral component of plasma membrane;GO:0016020:membrane;GO:0016021:integral component of membrane;	GO:0005275:amine transmembrane transporter activity;GO:0015226:carnitine transmembrane transporter activity;GO:0022857:transmembrane transporter activity;	K08212
ENSDARG00000003523	1356	8	0.31	5	0.23	1	0.05	4	0.19	50	2.58	11	0.56	50	2.51	50	2.55	23.6976305228041	2.39249682600039	0.332014766188958	7.20599524371382	5.76214144148196e-13	1.4748065262214e-11	Ups	14	16039350	16046556	+	itln3	intelectin 3 [Source:ZFIN%3BAcc:ZDB-GENE-090527-4]	-	-	-	-
ENSDARG00000091834	5866	368	3.35	306	3.26	206	2.25	298	3.25	760	9.06	720	8.50	511	5.93	655	7.73	492.447415037466	1.32837351225078	0.184481772903946	7.20056779236626	5.99623354864039e-13	1.5315144893356e-11	Ups	3	38563567	38603740	-	si:ch211-198m17.1	si:ch211-198m17.1 [Source:ZFIN%3BAcc:ZDB-GENE-131127-451]	GO:0007043:cell-cell junction assembly;GO:0007507:heart development;	GO:0016020:membrane;GO:0016021:integral component of membrane;	-	-
ENSDARG00000014496	2906	203	3.73	142	3.05	123	2.72	172	3.78	336	8.08	320	7.63	217	5.08	283	6.74	229.536905950103	1.05933529727329	0.147357360171477	7.18888622896452	6.53219750535719e-13	1.65339810700286e-11	Ups	16	12403087	12428961	-	trpv6	transient receptor potential cation channel%2C subfamily V%2C member 6 [Source:ZFIN%3BAcc:ZDB-GENE-040624-12]	GO:0006810:transport;GO:0006811:ion transport;GO:0006816:calcium ion transport;GO:0042539:hypotonic salinity response;GO:0045893:positive regulation of transcription, DNA-templated;GO:0051592:response to calcium ion;GO:0055074:calcium ion homeostasis;GO:0055085:transmembrane transport;GO:0070509:calcium ion import;	GO:0005887:integral component of plasma membrane;GO:0016020:membrane;GO:0016021:integral component of membrane;	GO:0005216:ion channel activity;GO:0005262:calcium channel activity;	K04975
ENSDARG00000079569	1383	246	9.49	357	16.13	322	14.94	262	12.11	106	5.36	109	5.46	148	7.28	106	5.31	199.900238603991	-1.06732185993027	0.148469233824061	-7.18884197378611	6.53431481964065e-13	1.65339810700286e-11	Down	23	19543784	19545166	+	AMIGO3 (1 of many)	adhesion molecule with Ig like domain 3 [Source:HGNC Symbol%3BAcc:HGNC:24075]	-	-	-	-
ENSDARG00000037357	1463	151	5.51	134	5.72	110	4.83	141	6.16	44	2.10	54	2.56	45	2.09	53	2.51	87.6938211615361	-1.15081797742904	0.16035891396579	-7.17651391474593	7.1511376672426e-13	1.80015713697643e-11	Down	12	1002871	1018714	-	WIPI1 (1 of many)	WD repeat domain%2C phosphoinositide interacting 1 [Source:HGNC Symbol%3BAcc:HGNC:25471]	-	-	-	K17908
ENSDARG00000025912	1877	60	1.71	47	1.56	50	1.71	40	1.36	131	4.88	99	3.65	88	3.19	103	3.80	79.4619091873681	1.26324114316062	0.176291444176999	7.16564067563205	7.74236056289662e-13	1.94497964274288e-11	Ups	14	5852328	5869113	+	bscl2l	Bernardinelli-Seip congenital lipodystrophy 2%2C like [Source:ZFIN%3BAcc:ZDB-GENE-050320-130]	GO:0019915:lipid storage;	GO:0016020:membrane;GO:0016021:integral component of membrane;	-	-
ENSDARG00000056367	1563	35	1.19	21	0.84	20	0.82	25	1.02	67	3.00	78	3.46	51	2.22	84	3.72	49.3532552578273	1.55745438783293	0.217371018518706	7.16495878082709	7.78099622953279e-13	1.95160156073361e-11	Ups	2	25114801	25123278	+	mpv17l2	MPV17 mitochondrial membrane protein-like 2 [Source:ZFIN%3BAcc:ZDB-GENE-040718-306]	GO:0008150:biological_process;	GO:0005739:mitochondrion;GO:0005743:mitochondrial inner membrane;GO:0016020:membrane;GO:0016021:integral component of membrane;	-	K13348
ENSDARG00000055138	2025	41	1.08	20	0.62	19	0.60	43	1.36	97	3.35	89	3.05	65	2.18	116	3.97	63.7607204382882	1.63223579226634	0.227939976011993	7.16081409160303	8.01993507076041e-13	2.00646134016987e-11	Ups	16	25684347	25693421	-	zgc:110410	zgc:110410 [Source:ZFIN%3BAcc:ZDB-GENE-050522-465]	GO:0008150:biological_process;	GO:0016020:membrane;GO:0016021:integral component of membrane;	GO:0003674:molecular_function;	-
ENSDARG00000095283	1520	108	3.79	105	4.32	108	4.56	93	3.91	42	1.93	32	1.46	34	1.52	23	1.05	65.1266441186506	-1.3249948839436	0.185832136486628	-7.13006323337911	1.0032282787885e-12	2.48700900795409e-11	Down	13	44703792	44706915	-	si:dkeyp-2e4.3	si:dkeyp-2e4.3 [Source:ZFIN%3BAcc:ZDB-GENE-061009-48]	-	-	GO:0003676:nucleic acid binding;GO:0046872:metal ion binding;	-
ENSDARG00000043035	2994	14	0.25	14	0.29	10	0.21	24	0.51	56	1.31	73	1.69	46	1.05	46	1.06	37.0840243149772	1.79119735756042	0.251440209988886	7.12375064290471	1.05028987543751e-12	2.60103702384185e-11	Ups	20	26056028	26102200	-	capn3b	calpain 3b [Source:ZFIN%3BAcc:ZDB-GENE-041001-149]	GO:0006508:proteolysis;GO:0030163:protein catabolic process;GO:0043066:negative regulation of apoptotic process;GO:0045214:sarcomere organization;	GO:0005622:intracellular;GO:0005737:cytoplasm;	GO:0004198:calcium-dependent cysteine-type endopeptidase activity;GO:0005509:calcium ion binding;GO:0008233:peptidase activity;GO:0008234:cysteine-type peptidase activity;GO:0016787:hydrolase activity;	-
ENSDARG00000017780	9352	550	3.14	529	3.53	456	3.13	456	3.12	97	0.73	92	0.68	205	1.49	111	0.82	294.82977662985	-1.57679787941253	0.221470944128443	-7.11966025890088	1.08193420630576e-12	2.67128462674057e-11	Down	2	49683670	49720221	+	rorcb	RAR-related orphan receptor C b [Source:ZFIN%3BAcc:ZDB-GENE-040724-215]	GO:0006351:transcription, DNA-templated;GO:0006355:regulation of transcription, DNA-templated;GO:0043401:steroid hormone mediated signaling pathway;	GO:0005634:nucleus;	GO:0003677:DNA binding;GO:0003700:sequence-specific DNA binding transcription factor activity;GO:0003707:steroid hormone receptor activity;GO:0004879:ligand-activated sequence-specific DNA binding RNA polymerase II transcription factor activity;GO:0008270:zinc ion binding;GO:0043565:sequence-specific DNA binding;GO:0046872:metal ion binding;	-
ENSDARG00000040568	3411	83	1.30	48	0.88	41	0.77	97	1.82	156	3.20	169	3.43	137	2.73	163	3.31	115.271521461584	1.35553546148473	0.190535722824566	7.11433762335913	1.12451571080659e-12	2.77082031444007e-11	Ups	15	23515773	23532485	-	pdzd3a	PDZ domain containing 3a [Source:ZFIN%3BAcc:ZDB-GENE-080430-1]	GO:0006811:ion transport;GO:0007168:receptor guanylyl cyclase signaling pathway;	-	GO:0030251:guanylate cyclase inhibitor activity;	-
ENSDARG00000104502	5629	5	0.05	9	0.10	6	0.07	9	0.10	40	0.50	26	0.32	51	0.62	30	0.37	23.1294007261292	2.06372379962966	0.290295108912229	7.10905466978992	1.16840462234136e-12	2.8731704410352e-11	Ups	4	66796189	66876607	-	si:dkey-264f17.5	si:dkey-264f17.5 [Source:ZFIN%3BAcc:ZDB-GENE-120703-23]	-	-	-	-
ENSDARG00000100865	3516	36	0.55	34	0.60	12	0.22	43	0.78	108	2.15	64	1.26	97	1.88	114	2.25	66.0111429493447	1.65203246632189	0.232543753153428	7.10417907993387	1.21039826264102e-12	2.97045830659985e-11	Ups	4	55002641	55023800	-	si:dkey-269o24.1	si:dkey-269o24.1 [Source:ZFIN%3BAcc:ZDB-GENE-041210-347]	-	-	-	-
ENSDARG00000036239	2276	1784	41.81	731	20.07	720	20.30	1330	37.36	5538	170.13	5135	156.31	3323	99.33	5999	182.52	3227.50481629217	1.98700278142912	0.279837582946128	7.10055726078665	1.24254838961518e-12	3.04057291188973e-11	Ups	18	35725	146984	-	gatm	glycine amidinotransferase (L-arginine:glycine amidinotransferase) [Source:ZFIN%3BAcc:ZDB-GENE-021015-1]	GO:0006601:creatine biosynthetic process;	GO:0005739:mitochondrion;GO:0005743:mitochondrial inner membrane;GO:0016020:membrane;	GO:0015067:amidinotransferase activity;GO:0015068:glycine amidinotransferase activity;GO:0016740:transferase activity;	K00613
ENSDARG00000070029	2480	128	2.75	85	2.14	61	1.58	111	2.86	175	4.93	194	5.42	168	4.61	179	5.00	140.420904683027	1.09209498025042	0.153870514824363	7.09749350937702	1.27039770793798e-12	3.10442923620165e-11	Ups	9	12457023	12472523	-	ehhadh	enoyl-CoA%2C hydratase/3-hydroxyacyl CoA dehydrogenase [Source:ZFIN%3BAcc:ZDB-GENE-040426-2581]	GO:0006629:lipid metabolic process;GO:0006631:fatty acid metabolic process;GO:0006635:fatty acid beta-oxidation;GO:0008152:metabolic process;GO:0055114:oxidation-reduction process;	GO:0005777:peroxisome;	GO:0003824:catalytic activity;GO:0003857:3-hydroxyacyl-CoA dehydrogenase activity;GO:0016491:oxidoreductase activity;GO:0016829:lyase activity;GO:0016853:isomerase activity;	K07514
ENSDARG00000097608	2362	16	0.36	28	0.74	17	0.46	38	1.03	2	0.06	0	0.00	0	0.00	0	0.00	11.8231098216038	-2.56602451898224	0.362092050471477	-7.086663503496	1.37383882183473e-12	3.32482597248577e-11	Down	6	26314662	26318614	+	si:dkeyp-91h6.2	si:dkeyp-91h6.2 [Source:ZFIN%3BAcc:ZDB-GENE-131119-9]	-	-	-	-
ENSDARG00000091792	10675	1110	5.55	997	5.83	772	4.64	894	5.35	268	1.76	270	1.75	467	2.98	289	1.87	603.049584450851	-1.23122244457576	0.173760396337106	-7.0857483668897	1.38294900005546e-12	3.3435630473151e-11	Down	17	7606452	7626410	+	akap12a	A kinase (PRKA) anchor protein 12a [Source:ZFIN%3BAcc:ZDB-GENE-110310-3]	GO:0010739:positive regulation of protein kinase A signaling;GO:0090036:regulation of protein kinase C signaling;	-	GO:0051018:protein kinase A binding;	-
ENSDARG00000024278	2206	980	23.70	477	13.51	446	12.98	773	22.40	2624	83.17	2180	68.47	1689	52.09	2253	70.72	1488.49923866529	1.72835088090368	0.24398636635484	7.08380106120382	1.40253211826258e-12	3.38755855402097e-11	Ups	13	12500748	12514277	-	adh8b	alcohol dehydrogenase 8b [Source:ZFIN%3BAcc:ZDB-GENE-030529-2]	GO:0006066:alcohol metabolic process;GO:0006070:octanol metabolic process;GO:0046292:formaldehyde metabolic process;GO:0055114:oxidation-reduction process;	-	GO:0004022:alcohol dehydrogenase (NAD) activity;GO:0008270:zinc ion binding;GO:0016491:oxidoreductase activity;GO:0018467:formaldehyde dehydrogenase activity;GO:0046872:metal ion binding;	-
ENSDARG00000017794	1656	685	22.07	427	16.11	425	16.47	576	22.24	1172	49.49	1022	42.76	884	36.32	1193	49.89	818.533585625581	1.19742269618961	0.169297439604848	7.07289312221425	1.5173635544659e-12	3.65768415796944e-11	Ups	7	58397278	58416032	+	sdr16c5b	short chain dehydrogenase/reductase family 16C%2C member 5b [Source:ZFIN%3BAcc:ZDB-GENE-040426-2861]	-	-	GO:0016491:oxidoreductase activity;	K15734
ENSDARG00000071684	3293	2038	33.01	2115	40.13	1944	37.89	1664	32.31	535	11.36	573	12.06	962	19.88	588	12.36	1243.85971269635	-1.23843005168373	0.175154466344069	-7.07050226884305	1.54373910984825e-12	3.71393849035638e-11	Down	22	4614881	4622426	-	rx1	retinal homeobox gene 1 [Source:ZFIN%3BAcc:ZDB-GENE-990415-236]	GO:0003407:neural retina development;GO:0006351:transcription, DNA-templated;GO:0006355:regulation of transcription, DNA-templated;GO:0007275:multicellular organismal development;GO:0010842:retina layer formation;GO:0060219:camera-type eye photoreceptor cell differentiation;	GO:0005634:nucleus;	GO:0003677:DNA binding;GO:0043565:sequence-specific DNA binding;	K09332
ENSDARG00000042899	3963	71	0.96	37	0.58	33	0.53	61	0.98	119	2.10	108	1.89	100	1.72	123	2.15	83.7617394588798	1.31105125889578	0.185766374885756	7.0575272823301	1.69491496568815e-12	4.05766958925714e-11	Ups	8	23763697	23788449	+	si:ch211-163l21.8	si:ch211-163l21.8 [Source:ZFIN%3BAcc:ZDB-GENE-041008-93]	GO:0008150:biological_process;	GO:0016020:membrane;GO:0016021:integral component of membrane;	GO:0003674:molecular_function;	-
ENSDARG00000012194	2459	1384	30.02	686	17.43	722	18.85	1210	31.46	3012	85.65	2641	74.41	2443	67.59	2946	82.96	1948.27463183978	1.55062168052517	0.220097879006957	7.04514594834492	1.8526721317676e-12	4.40943183220988e-11	Ups	2	6093317	6127875	-	scp2a	sterol carrier protein 2a [Source:ZFIN%3BAcc:ZDB-GENE-040426-1846]	GO:0006694:steroid biosynthetic process;GO:0008152:metabolic process;GO:0015914:phospholipid transport;GO:0030301:cholesterol transport;GO:0032385:positive regulation of intracellular cholesterol transport;	-	GO:0003824:catalytic activity;GO:0015248:sterol transporter activity;GO:0016740:transferase activity;GO:0016746:transferase activity, transferring acyl groups;GO:0016747:transferase activity, transferring acyl groups other than amino-acyl groups;GO:0032934:sterol binding;	K08764
ENSDARG00000070484	1746	485	14.82	276	9.88	250	9.19	382	13.99	803	32.16	804	31.90	737	28.72	668	26.49	564.783223578911	1.27920749000035	0.181718430632055	7.03950328841716	1.9292633011165e-12	4.56947508422390e-11	Ups	3	30072021	30087662	-	zgc:195001	zgc:195001 [Source:ZFIN%3BAcc:ZDB-GENE-081022-173]	GO:0008150:biological_process;	GO:0005575:cellular_component;	GO:0003674:molecular_function;	-
ENSDARG00000038009	1673	47	1.50	16	0.60	23	0.88	41	1.57	88	3.68	101	4.18	68	2.77	105	4.35	63.4160077177255	1.58129988966047	0.225090675332812	7.0251683563631	2.13808283196199e-12	5.0202842134147e-11	Ups	3	29533515	29540811	+	si:ch73-233k15.1	si:ch73-233k15.1 [Source:ZFIN%3BAcc:ZDB-GENE-120215-223]	-	-	-	-
ENSDARG00000053831	2133	387	9.68	198	5.80	227	6.83	349	10.46	727	23.83	660	21.44	657	20.96	771	25.03	512.545193905636	1.4057316991328	0.20036872245953	7.0157242202147	2.28760881793298e-12	5.34059430150295e-11	Ups	21	39022454	39036049	-	vtnb	vitronectin b [Source:ZFIN%3BAcc:ZDB-GENE-041116-1]	GO:0006955:immune response;	-	GO:0005044:scavenger receptor activity;GO:0030247:polysaccharide binding;	K06251
ENSDARG00000100908	2056	273	7.08	175	5.32	153	4.78	219	6.81	69	2.35	83	2.80	91	3.01	75	2.53	135.849335892374	-1.07052389491438	0.152931819782554	-7.00000756177821	2.55948694196835e-12	5.92438819342162e-11	Down	22	34809193	34843257	+	lcor	ligand dependent nuclear receptor corepressor [Source:ZFIN%3BAcc:ZDB-GENE-061201-6]	GO:0008150:biological_process;	-	GO:0003677:DNA binding;	-
ENSDARG00000071437	4290	14	0.17	26	0.38	13	0.19	25	0.37	55	0.90	71	1.15	54	0.86	57	0.92	41.0571454312353	1.63051951869059	0.233157461870085	6.99321182179926	2.68663400419089e-12	6.21280936276611e-11	Ups	22	22962427	23053079	-	ptprc	protein tyrosine phosphatase%2C receptor type%2C C [Source:ZFIN%3BAcc:ZDB-GENE-050208-585]	GO:0006470:protein dephosphorylation;GO:0016311:dephosphorylation;	GO:0016020:membrane;GO:0016021:integral component of membrane;	GO:0004721:phosphoprotein phosphatase activity;GO:0004725:protein tyrosine phosphatase activity;GO:0016787:hydrolase activity;GO:0016791:phosphatase activity;	K06478
ENSDARG00000100774	423	18	2.27	24	3.54	23	3.49	20	3.02	1	0.17	0	0.00	0	0.00	1	0.16	10.0774548103633	-2.5186139347829	0.360251187974284	-6.99127169835369	2.72405629214466e-12	6.29339394602004e-11	Down	21	44562234	44562741	+	cmc4	C-x(9)-C motif containing 4 homolog (S. cerevisiae) [Source:ZFIN%3BAcc:ZDB-GENE-120216-1]	-	-	-	-
ENSDARG00000103810	1469	66	2.40	83	3.53	68	2.97	52	2.26	11	0.52	19	0.90	18	0.83	16	0.75	39.3920363875784	-1.62741760701333	0.233220219286984	-6.97802965792923	2.99348477143464e-12	6.88980680491307e-11	Down	4	20516486	20522046	-	cacna2d4a	calcium channel%2C voltage-dependent%2C alpha 2/delta subunit 4a [Source:ZFIN%3BAcc:ZDB-GENE-041210-213]	-	-	-	-
ENSDARG00000090850	1657	2225	71.63	1221	46.04	1265	49.00	1973	76.13	3630	153.18	3887	162.52	3711	152.37	3432	143.43	2738.93189861907	1.28942492322113	0.18494576687354	6.97190827894322	3.12670391906728e-12	7.18289698249639e-11	Ups	20	10550785	10553957	+	serpina1l	serine (or cysteine) proteinase inhibitor%2C clade A (alpha-1 antiproteinase%2C antitrypsin)%2C member 1%2C like [Source:ZFIN%3BAcc:ZDB-GENE-040721-3]	-	GO:0005615:extracellular space;	GO:0004867:serine-type endopeptidase inhibitor activity;	K04525
ENSDARG00000035832	642	26	2.16	27	2.63	25	2.50	38	3.78	118	12.85	88	9.50	52	5.51	88	9.49	60.4793081877604	1.6162278459239	0.232022268487131	6.96583072160396	3.26471510952511e-12	7.49290435888473e-11	Ups	12	10266592	10277196	-	pyyb	peptide YYb [Source:ZFIN%3BAcc:ZDB-GENE-060215-2]	GO:0007218:neuropeptide signaling pathway;GO:0007267:cell-cell signaling;GO:0007631:feeding behavior;GO:0032098:regulation of appetite;	GO:0005576:extracellular region;GO:0005615:extracellular space;	GO:0005179:hormone activity;GO:0005184:neuropeptide hormone activity;GO:0031843:type 2 neuropeptide Y receptor binding;GO:0031844:type 4 neuropeptide Y receptor binding;	-
ENSDARG00000063910	165	223	72.09	190	71.94	316	122.92	130	50.38	658	278.84	586	246.06	655	270.08	692	290.42	448.221387869637	1.62633886336367	0.233636412639537	6.96098200186306	3.37908946658669e-12	7.72638763627489e-11	Ups	MT	8894	9058	+	mt-atp8	ATP synthase 8%2C mitochondrial [Source:ZFIN%3BAcc:ZDB-GENE-011205-19]	-	-	-	K02125
ENSDARG00000059035	4208	1755	22.25	1118	16.60	1117	17.04	1516	23.04	4657	77.38	4346	71.55	2533	40.95	4828	79.45	2848.76089150884	1.62314103093741	0.233737007730303	6.94430482660353	3.80328482726555e-12	8.63974823725389e-11	Ups	15	1883555	1921675	-	porb	P450 (cytochrome) oxidoreductase b [Source:ZFIN%3BAcc:ZDB-GENE-030131-5767]	GO:0055114:oxidation-reduction process;	GO:0005783:endoplasmic reticulum;GO:0005789:endoplasmic reticulum membrane;GO:0016020:membrane;GO:0016021:integral component of membrane;	GO:0003958:NADPH-hemoprotein reductase activity;GO:0010181:FMN binding;GO:0016491:oxidoreductase activity;GO:0050660:flavin adenine dinucleotide binding;GO:0050661:NADP binding;	K00327
ENSDARG00000104995	2279	42	0.98	26	0.71	37	1.04	32	0.90	74	2.27	74	2.25	73	2.18	86	2.61	57.0846190562482	1.30916108243894	0.18853728717432	6.94377808262668	3.81750033960409e-12	8.66398893230666e-11	Ups	1	8961164	8968614	-	ugt5b2	UDP glucuronosyltransferase 5 family%2C polypeptide B2 [Source:ZFIN%3BAcc:ZDB-GENE-100406-4]	GO:0008152:metabolic process;	GO:0016020:membrane;GO:0016021:integral component of membrane;	GO:0016740:transferase activity;GO:0016758:transferase activity, transferring hexosyl groups;	-
ENSDARG00000054300	1339	634	25.26	448	20.90	510	24.45	490	23.40	1136	59.32	972	50.29	755	38.36	1125	58.18	777.796584864033	1.12835001689489	0.162678889701042	6.93605678627685	4.03195582485654e-12	9.13374385792108e-11	Ups	2	38279420	38287347	+	dhrs1	dehydrogenase/reductase (SDR family) member 1 [Source:ZFIN%3BAcc:ZDB-GENE-030616-591]	-	-	-	K11163
ENSDARG00000011573	5169	93	0.96	59	0.71	50	0.62	62	0.77	291	3.94	261	3.50	139	1.83	331	4.43	168.726904451813	1.86883771024343	0.269809969966414	6.92649612049571	4.31391707557703e-12	9.73638735718646e-11	Ups	9	49054562	49119634	+	abcb11a	ATP-binding cassette%2C sub-family B (MDR/TAP)%2C member 11a [Source:ZFIN%3BAcc:ZDB-GENE-050517-13]	GO:0006810:transport;GO:0055085:transmembrane transport;	GO:0016020:membrane;GO:0016021:integral component of membrane;	GO:0000166:nucleotide binding;GO:0005524:ATP binding;GO:0016887:ATPase activity;GO:0042626:ATPase activity, coupled to transmembrane movement of substances;	K05664
ENSDARG00000022951	1173	110	5.00	103	5.49	122	6.68	75	4.09	30	1.79	12	0.71	41	2.38	19	1.12	60.5446066574039	-1.58206360421438	0.22874979485062	-6.91613124832532	4.64144409872048e-12	1.04178896331519e-10	Down	17	33542683	33546512	+	pth2	parathyroid hormone 2 [Source:ZFIN%3BAcc:ZDB-GENE-041102-1]	GO:0006171:cAMP biosynthetic process;GO:0007218:neuropeptide signaling pathway;	GO:0005576:extracellular region;	GO:0048018:receptor agonist activity;	-
ENSDARG00000102489	4370	1	0.01	1	0.01	0	0.00	5	0.07	20	0.32	20	0.32	17	0.26	28	0.44	12.3286298569914	2.39403119817677	0.346732129633481	6.90455540046842	5.03609011462838e-12	1.12520247414864e-10	Ups	12	16913902	16918271	-	BX000534.1	-	-	-	-	-
ENSDARG00000013050	4845	202	2.22	91	1.17	125	1.66	170	2.24	390	5.63	404	5.78	328	4.61	434	6.20	277.318473599774	1.49884631164793	0.217117607556569	6.90338443075101	5.07779692173077e-12	1.13348484162434e-10	Ups	7	37887346	37912073	-	abcc12	ATP-binding cassette%2C sub-family C (CFTR/MRP)%2C member 12 [Source:ZFIN%3BAcc:ZDB-GENE-050517-25]	GO:0006810:transport;GO:0055085:transmembrane transport;	GO:0016020:membrane;GO:0016021:integral component of membrane;	GO:0000166:nucleotide binding;GO:0005524:ATP binding;GO:0016887:ATPase activity;GO:0042626:ATPase activity, coupled to transmembrane movement of substances;	K05672
ENSDARG00000101535	2088	99	2.53	63	1.88	55	1.69	92	2.82	23	0.77	19	0.63	8	0.26	18	0.60	44.434233704729	-1.68882356939239	0.244954522522283	-6.89443718777945	5.40784734397086e-12	1.20386168149981e-10	Down	20	494770	498370	-	col10a1b	collagen%2C type X%2C alpha 1b [Source:ZFIN%3BAcc:ZDB-GENE-030131-7079]	-	GO:0005576:extracellular region;GO:0005581:collagen trimer;	-	-
ENSDARG00000013711	1696	145	4.56	90	3.32	89	3.37	115	4.34	201	8.29	219	8.95	151	6.06	221	9.02	157.110656108627	1.05317909159013	0.153063807944012	6.88065392947339	5.95784284891289e-12	1.32268440286992e-10	Ups	8	19240444	19250439	-	PLIN3	zgc:77486 [Source:ZFIN%3BAcc:ZDB-GENE-040426-2056]	-	-	-	K20287
ENSDARG00000019877	1250	80	3.41	40	2.00	31	1.59	41	2.10	104	5.82	117	6.48	99	5.39	103	5.71	78.61236918318	1.30161239356477	0.189326537520238	6.87496011184186	6.20072068002713e-12	1.37410893546603e-10	Ups	17	41044520	41126491	-	rbks	ribokinase [Source:ZFIN%3BAcc:ZDB-GENE-040625-112]	GO:0005975:carbohydrate metabolic process;GO:0006014:D-ribose metabolic process;GO:0016310:phosphorylation;GO:0019303:D-ribose catabolic process;GO:0046835:carbohydrate phosphorylation;	GO:0005634:nucleus;GO:0005737:cytoplasm;	GO:0000166:nucleotide binding;GO:0004747:ribokinase activity;GO:0005524:ATP binding;GO:0016301:kinase activity;GO:0016740:transferase activity;GO:0016773:phosphotransferase activity, alcohol group as acceptor;GO:0046872:metal ion binding;	K00852
ENSDARG00000021154	2803	132	2.51	68	1.52	81	1.85	156	3.56	393	9.80	405	10.01	304	7.38	427	10.55	257.082446401542	1.76337674276504	0.256816532318932	6.86628982504585	6.58931372001625e-12	1.45232277058933e-10	Ups	12	3889403	3904003	-	PRODH2	zgc:92040 [Source:ZFIN%3BAcc:ZDB-GENE-040718-87]	GO:0006562:proline catabolic process;	GO:0005575:cellular_component;	GO:0004657:proline dehydrogenase activity;	K11394
ENSDARG00000096527	5556	0	0.00	2	0.02	1	0.01	1	0.01	19	0.24	32	0.40	15	0.18	12	0.15	11.036862431714	2.45948670889024	0.358414741240738	6.86212486790065	6.78437189252225e-12	1.49128059504426e-10	Ups	1	30050038	30055593	+	si:dkey-18j14.5	si:dkey-18j14.5 [Source:ZFIN%3BAcc:ZDB-GENE-121214-285]	-	-	-	-
ENSDARG00000102623	54	1	0.99	0	0.00	0	0.00	0	0.00	14	18.13	17	21.81	13	16.38	15	19.24	8.07686236624433	2.51085726763542	0.366256087532357	6.85546903684869	7.10789167165247e-12	1.55958883420288e-10	Ups	22	1780089	1780681	-	BX640576.1	-	-	-	-	-
ENSDARG00000070100	10581	255	1.29	260	1.54	271	1.64	197	1.19	64	0.42	87	0.57	135	0.87	99	0.65	164.077378244968	-1.06864324139005	0.156180330455299	-6.842367654587	7.78948593215698e-12	1.69092721704896e-10	Down	7	7046534	7139690	+	si:ch211-168d1.3	si:ch211-168d1.3 [Source:ZFIN%3BAcc:ZDB-GENE-160113-13]	-	-	-	-
ENSDARG00000096118	331	81	13.05	64	12.08	62	12.02	40	7.73	133	28.10	117	24.49	100	20.55	154	32.22	96.1731398633622	1.20525522392657	0.176191955538777	6.84058032184854	7.88730085130347e-12	1.71064147922281e-10	Ups	4	722947	724072	+	ost4	oligosaccharyltransferase complex subunit 4 (non-catalytic) [Source:ZFIN%3BAcc:ZDB-GENE-110307-1]	-	GO:0016020:membrane;GO:0016021:integral component of membrane;	-	-
ENSDARG00000039272	3270	211	3.44	109	2.08	98	1.92	162	3.17	264	5.65	272	5.76	247	5.14	253	5.36	205.543005556078	1.04261955411952	0.152511851399797	6.83631825690963	8.12543253890128e-12	1.75761015529526e-10	Ups	2	8262770	8313339	-	pls1	plastin 1 (I isoform) [Source:ZFIN%3BAcc:ZDB-GENE-030131-6205]	GO:0051017:actin filament bundle assembly;GO:0051639:actin filament network formation;GO:0051764:actin crosslink formation;	GO:0005737:cytoplasm;GO:0005884:actin filament;GO:0032432:actin filament bundle;	GO:0003779:actin binding;GO:0005509:calcium ion binding;GO:0051015:actin filament binding;	K17275
ENSDARG00000043133	2408	125	2.77	106	2.75	88	2.35	69	1.83	208	6.04	154	4.43	151	4.27	179	5.15	137.607552475812	1.04002531661253	0.152470119479945	6.82117466792785	9.02990684391525e-12	1.93952559741494e-10	Ups	15	2686210	2689068	-	cldnf	claudin f [Source:ZFIN%3BAcc:ZDB-GENE-010328-6]	-	GO:0005886:plasma membrane;GO:0005923:bicellular tight junction;GO:0016020:membrane;GO:0016021:integral component of membrane;GO:0030054:cell junction;	GO:0005198:structural molecule activity;	K06087
ENSDARG00000074457	2121	31	0.78	11	0.32	13	0.39	23	0.69	60	1.98	77	2.52	44	1.41	66	2.15	42.255331406591	1.67505571661507	0.245747624345422	6.81616239862655	9.35045927964764e-12	2.00661348702746e-10	Ups	23	12926691	13032155	-	PFKFB1 (1 of many)	si:dkey-96f10.1 [Source:ZFIN%3BAcc:ZDB-GENE-090312-154]	GO:0006000:fructose metabolic process;GO:0006003:fructose 2,6-bisphosphate metabolic process;GO:0008152:metabolic process;	-	GO:0003676:nucleic acid binding;GO:0003824:catalytic activity;GO:0003873:6-phosphofructo-2-kinase activity;GO:0005524:ATP binding;GO:0046983:protein dimerization activity;	K19028
ENSDARG00000007086	1783	81	2.42	26	0.91	35	1.26	38	1.36	151	5.92	97	3.77	96	3.66	137	5.32	85.2860492574614	1.51903242275777	0.2230962371249	6.80886617512665	9.83709309334298e-12	2.10549970648496e-10	Ups	16	22373353	22378875	-	aqp10a	aquaporin 10a [Source:ZFIN%3BAcc:ZDB-GENE-040718-40]	GO:0006810:transport;GO:0009992:cellular water homeostasis;	GO:0005887:integral component of plasma membrane;GO:0016020:membrane;GO:0016021:integral component of membrane;	GO:0005215:transporter activity;GO:0005372:water transmembrane transporter activity;GO:0015105:arsenite transmembrane transporter activity;GO:0015168:glycerol transmembrane transporter activity;GO:0015204:urea transmembrane transporter activity;GO:0015250:water channel activity;GO:0015254:glycerol channel activity;	-
ENSDARG00000069752	2549	1008	21.09	637	15.61	601	15.13	860	21.57	2540	69.67	2079	56.51	1427	38.09	2431	66.04	1503.93496942497	1.5304725853661	0.225036474491462	6.80099787745373	1.03896953110988e-11	2.21988918259781e-10	Ups	13	15551083	15571680	-	ckba	creatine kinase%2C brain a [Source:ZFIN%3BAcc:ZDB-GENE-060929-902]	GO:0016310:phosphorylation;	GO:0005575:cellular_component;	GO:0000166:nucleotide binding;GO:0003824:catalytic activity;GO:0005524:ATP binding;GO:0016301:kinase activity;GO:0016740:transferase activity;GO:0016772:transferase activity, transferring phosphorus-containing groups;	-
ENSDARG00000044010	4575	328	3.82	259	3.54	260	3.65	262	3.66	648	9.90	634	9.60	395	5.87	617	9.34	437.65240460818	1.21878046384911	0.179316143291456	6.7968251016203	1.06949801792341e-11	2.28112914939807e-10	Ups	10	20448331	20490054	-	loxl2a	lysyl oxidase-like 2a [Source:ZFIN%3BAcc:ZDB-GENE-070818-1]	GO:0001666:response to hypoxia;GO:0001837:epithelial to mesenchymal transition;GO:0001935:endothelial cell proliferation;GO:0002040:sprouting angiogenesis;GO:0006351:transcription, DNA-templated;GO:0006355:regulation of transcription, DNA-templated;GO:0016569:covalent chromatin modification;GO:0030199:collagen fibril organization;GO:0032332:positive regulation of chondrocyte differentiation;GO:00…	GO:0005576:extracellular region;GO:0005578:proteinaceous extracellular matrix;GO:0005604:basement membrane;GO:0005634:nucleus;GO:0005694:chromosome;GO:0016020:membrane;	GO:0004720:protein-lysine 6-oxidase activity;GO:0005044:scavenger receptor activity;GO:0005507:copper ion binding;GO:0016491:oxidoreductase activity;GO:0016641:oxidoreductase activity, acting on the CH-NH2 group of donors, oxygen as acceptor;GO:0046872:metal ion binding;	K00280
ENSDARG00000098838	1718	45	1.40	25	0.91	30	1.12	34	1.27	72	2.93	108	4.36	67	2.65	76	3.06	58.8889653116988	1.39081673780528	0.204643994438168	6.7962743867644	1.07359218346693e-11	2.2878651909749e-10	Ups	18	611898	616864	-	sdr42e1	short chain dehydrogenase/reductase family 42E%2C member 1 [Source:ZFIN%3BAcc:ZDB-GENE-051120-63]	GO:0006694:steroid biosynthetic process;GO:0055114:oxidation-reduction process;	GO:0016020:membrane;GO:0016021:integral component of membrane;	GO:0000252:C-3 sterol dehydrogenase (C-4 sterol decarboxylase) activity;GO:0003854:3-beta-hydroxy-delta5-steroid dehydrogenase activity;GO:0004033:aldo-keto reductase (NADP) activity;GO:0004448:isocitrate dehydrogenase activity;GO:0004495:mevaldate reductase activity;GO:0008875:gluconate dehydrogenase activity;GO:0016229:steroid dehydrogenase activity;GO:0016491:oxidoreductase activity;GO:0016616…	-
ENSDARG00000002219	2303	98	2.27	69	1.87	37	1.03	77	2.14	289	8.77	254	7.64	171	5.05	309	9.29	170.568153977274	1.80460721488957	0.265715719777193	6.79149587537677	1.10976757583778e-11	2.36289624182951e-10	Ups	13	23103309	23140126	-	si:dkey-103j14.5	si:dkey-103j14.5 [Source:ZFIN%3BAcc:ZDB-GENE-090313-170]	-	-	GO:0016787:hydrolase activity;	K13051
ENSDARG00000071429	2337	626	14.29	301	8.05	369	10.13	558	15.27	1366	40.87	1444	42.81	1027	29.90	1356	40.18	914.130521930484	1.55343212268118	0.228876519464558	6.78720615952801	1.14325788513026e-11	2.42575108387491e-10	Ups	14	36397749	36410279	+	tdo2a	tryptophan 2%2C3-dioxygenase a [Source:ZFIN%3BAcc:ZDB-GENE-030131-1187]	GO:0006569:tryptophan catabolic process;GO:0019441:tryptophan catabolic process to kynurenine;GO:0019442:tryptophan catabolic process to acetyl-CoA;GO:0055114:oxidation-reduction process;	-	GO:0004833:tryptophan 2,3-dioxygenase activity;GO:0016491:oxidoreductase activity;GO:0020037:heme binding;GO:0046872:metal ion binding;GO:0051213:dioxygenase activity;	K00453
ENSDARG00000075616	376	48	6.81	51	8.47	67	11.44	25	4.25	113	21.01	111	20.45	120	21.71	91	16.76	80.5323156879062	1.31991378555842	0.194862510993759	6.77356449338118	1.25647525242046e-11	2.652161018559e-10	Ups	19	12058681	12062120	+	polr2k	polymerase (RNA) II (DNA directed) polypeptide K [Source:ZFIN%3BAcc:ZDB-GENE-070820-18]	GO:0006351:transcription, DNA-templated;	GO:0005665:DNA-directed RNA polymerase II, core complex;GO:0005666:DNA-directed RNA polymerase III complex;GO:0005736:DNA-directed RNA polymerase I complex;	GO:0001054:RNA polymerase I activity;GO:0001055:RNA polymerase II activity;GO:0001056:RNA polymerase III activity;GO:0003677:DNA binding;GO:0003899:DNA-directed RNA polymerase activity;	K03009
ENSDARG00000104631	4581	115	1.34	94	1.28	63	0.88	96	1.34	174	2.66	174	2.63	142	2.11	152	2.30	128.667626018601	1.00716064587331	0.148699682864436	6.77311899038481	1.26035206981932e-11	2.65804880436528e-10	Ups	15	4018539	4051033	+	RNF14 (1 of many)	ring finger protein 14 [Source:HGNC Symbol%3BAcc:HGNC:10058]	-	-	-	-
ENSDARG00000035603	1295	106	4.37	91	4.39	62	3.07	99	4.89	169	9.12	136	7.28	153	8.04	214	11.44	131.618652674436	1.09544079047805	0.16219495053092	6.75385261311956	1.43970005534606e-11	3.00260993624776e-10	Ups	5	19667160	19681865	-	dao.2	D-amino-acid oxidase%2C tandem duplicate 2 [Source:ZFIN%3BAcc:ZDB-GENE-040426-2634]	GO:0046416:D-amino acid metabolic process;GO:0055114:oxidation-reduction process;	-	GO:0003884:D-amino-acid oxidase activity;GO:0016491:oxidoreductase activity;GO:0071949:FAD binding;	K00273
ENSDARG00000078052	2792	87	1.66	48	1.07	61	1.40	57	1.31	133	3.33	106	2.63	113	2.75	122	3.03	92.7514183227477	1.09659682852739	0.162466337920349	6.74968638158762	1.48165067320901e-11	3.07436225851001e-10	Ups	8	22941252	22944677	-	emilin3a	elastin microfibril interfacer 3a [Source:ZFIN%3BAcc:ZDB-GENE-080612-2]	GO:0008589:regulation of smoothened signaling pathway;GO:0048570:notochord morphogenesis;GO:0048747:muscle fiber development;	GO:0031012:extracellular matrix;	-	-
ENSDARG00000033376	984	53	2.87	49	3.11	45	2.94	42	2.73	81	5.76	101	7.11	88	6.08	96	6.76	70.9672454101166	1.13057043907578	0.167848590400333	6.73565644119669	1.63191472305353e-11	3.36899422091195e-10	Ups	11	34517617	34521945	-	chchd4a	coiled-coil-helix-coiled-coil-helix domain containing 4a [Source:ZFIN%3BAcc:ZDB-GENE-040801-46]	GO:0006810:transport;GO:0015031:protein transport;GO:0022417:protein maturation by protein folding;GO:0045041:protein import into mitochondrial intermembrane space;GO:0051084:'de novo' posttranslational protein folding;GO:0055114:oxidation-reduction process;	GO:0005739:mitochondrion;GO:0005758:mitochondrial intermembrane space;	GO:0015035:protein disulfide oxidoreductase activity;GO:0016491:oxidoreductase activity;	K17782
ENSDARG00000070011	1132	30	1.41	25	1.38	32	1.81	39	2.20	73	4.51	63	3.86	108	6.49	68	4.16	56.4491834773662	1.40363377409541	0.208435017277708	6.73415528939306	1.6488500706378e-11	3.39821604355815e-10	Ups	9	12917215	12922831	+	si:ch211-167j6.4	si:ch211-167j6.4 [Source:ZFIN%3BAcc:ZDB-GENE-070912-146]	-	-	-	-
ENSDARG00000009470	2961	48	0.86	24	0.51	29	0.63	47	1.01	111	2.62	108	2.53	61	1.40	107	2.50	69.4260309704586	1.47736303525835	0.219674960711668	6.72522271301299	1.7532406821966e-11	3.59215942958352e-10	Ups	8	39768732	39783393	+	hnf1a	HNF1 homeobox a [Source:ZFIN%3BAcc:ZDB-GENE-021206-12]	GO:0006357:regulation of transcription from RNA polymerase II promoter;GO:0045893:positive regulation of transcription, DNA-templated;	GO:0005634:nucleus;	GO:0000977:RNA polymerase II regulatory region sequence-specific DNA binding;GO:0003677:DNA binding;GO:0003700:sequence-specific DNA binding transcription factor activity;GO:0046983:protein dimerization activity;	K08036
ENSDARG00000096216	4524	68	0.80	68	0.94	59	0.84	53	0.75	11	0.17	15	0.23	23	0.35	13	0.20	36.6050037140002	-1.56453089624657	0.23265856675778	-6.72457893147515	1.76100939168904e-11	3.6050546533547e-10	Down	4	44507344	45106942	+	si:ch211-162i8.7	si:ch211-162i8.7 [Source:ZFIN%3BAcc:ZDB-GENE-110914-84]	-	-	-	-
ENSDARG00000094988	2415	37	0.82	28	0.72	14	0.37	12	0.32	0	0.00	0	0.00	0	0.00	2	0.06	10.3909350021717	-2.44495160607866	0.364019906377386	-6.71653270396684	1.86099556477578e-11	3.78753660198287e-10	Down	2	16834190	16838205	-	si:dkeyp-13a3.6	si:dkeyp-13a3.6 [Source:ZFIN%3BAcc:ZDB-GENE-070912-637]	-	-	-	-
ENSDARG00000059956	2340	103	2.35	54	1.44	49	1.34	86	2.35	195	5.83	148	4.38	126	3.66	151	4.47	117.145637863406	1.25046334035709	0.186361392849197	6.70988406578907	1.94779103837952e-11	3.93795337891733e-10	Ups	23	17460982	17477668	+	ptk6b	PTK6 protein tyrosine kinase 6b [Source:ZFIN%3BAcc:ZDB-GENE-060929-1150]	GO:0006468:protein phosphorylation;GO:0007169:transmembrane receptor protein tyrosine kinase signaling pathway;GO:0016310:phosphorylation;GO:0016477:cell migration;GO:0030154:cell differentiation;GO:0038083:peptidyl-tyrosine autophosphorylation;GO:0042127:regulation of cell proliferation;GO:0045087:innate immune response;	GO:0031234:extrinsic component of cytoplasmic side of plasma membrane;	GO:0000166:nucleotide binding;GO:0004672:protein kinase activity;GO:0004713:protein tyrosine kinase activity;GO:0004715:non-membrane spanning protein tyrosine kinase activity;GO:0005102:receptor binding;GO:0005524:ATP binding;GO:0016301:kinase activity;GO:0016740:transferase activity;	K08894
ENSDARG00000045411	3288	206	3.34	97	1.84	119	2.32	167	3.25	431	9.17	400	8.43	306	6.33	450	9.48	281.834420954868	1.51209510026106	0.225526898885381	6.70472173268145	2.01790528827902e-11	4.07296936097474e-10	Ups	24	11209963	11305799	-	acad11	acyl-CoA dehydrogenase family%2C member 11 [Source:ZFIN%3BAcc:ZDB-GENE-040426-814]	GO:0008152:metabolic process;GO:0033539:fatty acid beta-oxidation using acyl-CoA dehydrogenase;GO:0055088:lipid homeostasis;GO:0055114:oxidation-reduction process;	GO:0005739:mitochondrion;	GO:0000062:fatty-acyl-CoA binding;GO:0003995:acyl-CoA dehydrogenase activity;GO:0009055:electron carrier activity;GO:0016627:oxidoreductase activity, acting on the CH-CH group of donors;GO:0050660:flavin adenine dinucleotide binding;GO:0052890:oxidoreductase activity, acting on the CH-CH group of donors, with a flavin as acceptor;	K11730
ENSDARG00000020956	3414	1462	22.84	824	15.08	871	16.37	1357	25.41	3995	81.82	3352	68.02	2201	43.86	3872	78.54	2336.22911941172	1.6095483283039	0.240140754526689	6.70252049251813	2.0485483554298e-11	4.13140820559163e-10	Ups	24	12775600	12794503	-	pck2	phosphoenolpyruvate carboxykinase 2 (mitochondrial) [Source:ZFIN%3BAcc:ZDB-GENE-040426-2266]	GO:0006094:gluconeogenesis;	-	GO:0004611:phosphoenolpyruvate carboxykinase activity;GO:0004613:phosphoenolpyruvate carboxykinase (GTP) activity;GO:0005525:GTP binding;GO:0017076:purine nucleotide binding;	K01596
ENSDARG00000097209	600	155	13.78	73	7.60	64	6.85	85	9.06	320	37.29	320	36.95	216	24.49	268	30.93	194.578883517525	1.62369395198636	0.242450263668308	6.69701870981548	2.12714396455818e-11	4.27229087310564e-10	Ups	25	10402836	10406237	-	cox8b	cytochrome c oxidase subunit 8b [Source:ZFIN%3BAcc:ZDB-GENE-110620-4]	-	-	GO:0004129:cytochrome-c oxidase activity;	K02273
ENSDARG00000101655	2372	48	1.08	40	1.05	38	1.03	48	1.29	91	2.68	97	2.83	73	2.09	94	2.74	67.9672673226538	1.19241742025922	0.178634097002028	6.67519493910328	2.46903748375447e-11	4.90655961100899e-10	Ups	3	11134947	11156436	+	sstr5	somatostatin receptor 5 [Source:ZFIN%3BAcc:ZDB-GENE-040426-2502]	GO:0007165:signal transduction;GO:0007186:G-protein coupled receptor signaling pathway;GO:0007187:G-protein coupled receptor signaling pathway, coupled to cyclic nucleotide second messenger;GO:0007268:synaptic transmission;GO:0008285:negative regulation of cell proliferation;GO:0050796:regulation of insulin secretion;GO:0071385:cellular response to glucocorticoid stimulus;	GO:0005887:integral component of plasma membrane;GO:0016020:membrane;GO:0016021:integral component of membrane;GO:0043005:neuron projection;	GO:0004871:signal transducer activity;GO:0004930:G-protein coupled receptor activity;GO:0004994:somatostatin receptor activity;GO:0042923:neuropeptide binding;	K04221
ENSDARG00000076844	2970	36	0.65	43	0.90	39	0.84	33	0.71	72	1.70	83	1.94	151	3.46	75	1.75	68.3039498124875	1.42076372023858	0.212970988424085	6.67116085036633	2.53787872601983e-11	5.02701537277979e-10	Ups	16	28863080	28901906	-	zgc:162150	zgc:162150 [Source:ZFIN%3BAcc:ZDB-GENE-070410-23]	GO:0008150:biological_process;	GO:0005575:cellular_component;	GO:0003674:molecular_function;	-
ENSDARG00000095362	1141	28	1.31	13	0.71	12	0.68	35	1.96	160	9.80	168	10.20	82	4.89	131	7.95	83.5776678948139	2.13760135722587	0.321077371034992	6.65758957205646	2.78354770169185e-11	5.48253476812682e-10	Ups	2	48132498	48134378	-	si:ch211-77g15.32	si:ch211-77g15.32 [Source:ZFIN%3BAcc:ZDB-GENE-070912-320]	-	-	-	-
ENSDARG00000098058	669	64	5.10	56	5.23	30	2.88	40	3.82	125	13.06	108	11.18	75	7.63	122	12.63	79.7755419662684	1.32409673789704	0.199001327262258	6.65370807377608	2.85799284011606e-11	5.62010611351223e-10	Ups	14	3260218	3264807	-	im:7150988	im:7150988 [Source:ZFIN%3BAcc:ZDB-GENE-050309-169]	GO:0071466:cellular response to xenobiotic stimulus;	GO:0005576:extracellular region;	GO:0003674:molecular_function;	-
ENSDARG00000026771	1938	37	1.02	19	0.61	21	0.70	18	0.59	62	2.24	58	2.07	52	1.83	74	2.64	43.944421544015	1.46644869326021	0.22061842149593	6.64699114116026	2.99145027328439e-11	5.87309389798317e-10	Ups	1	29618212	29634105	+	tmem41ab	transmembrane protein 41ab [Source:ZFIN%3BAcc:ZDB-GENE-040426-2050]	GO:0008150:biological_process;	GO:0016020:membrane;GO:0016021:integral component of membrane;	GO:0003674:molecular_function;	-
ENSDARG00000041787	1340	237	9.43	118	5.50	115	5.51	202	9.64	682	35.59	624	32.26	391	19.85	747	38.60	407.915342921363	1.79066113210327	0.269427474459104	6.64617124032417	3.00815268694372e-11	5.90114575657827e-10	Ups	20	40856408	40858504	-	cx32.3	connexin 32.3 [Source:ZFIN%3BAcc:ZDB-GENE-030131-1337]	GO:0007154:cell communication;	GO:0005886:plasma membrane;GO:0005921:gap junction;GO:0005922:connexon complex;GO:0016020:membrane;GO:0016021:integral component of membrane;GO:0030054:cell junction;	-	-
ENSDARG00000036135	3880	320	4.40	255	4.11	257	4.25	263	4.33	879	15.84	839	14.98	435	7.63	905	16.15	540.465901108833	1.54367359492663	0.232319237479652	6.64462233809557	3.03995522762316e-11	5.95875105283022e-10	Ups	7	34025639	34044141	+	bbox1	butyrobetaine (gamma)%2C 2-oxoglutarate dioxygenase (gamma-butyrobetaine hydroxylase) 1 [Source:ZFIN%3BAcc:ZDB-GENE-050417-218]	GO:0055114:oxidation-reduction process;	-	GO:0016491:oxidoreductase activity;	K00471
ENSDARG00000039901	1053	86	4.36	83	4.92	62	3.78	67	4.07	102	6.77	124	8.16	187	12.08	148	9.73	109.201257299371	1.09098644556003	0.164402096606137	6.63608596290432	3.22122028326887e-11	6.27380775967658e-10	Ups	23	45330196	45355933	-	SH3GL2 (1 of many)	SH3 domain containing GRB2 like 2%2C endophilin A1 [Source:HGNC Symbol%3BAcc:HGNC:10831]	-	-	-	K11247
ENSDARG00000088140	2018	71	1.88	52	1.61	41	1.30	69	2.19	124	4.30	142	4.88	93	3.14	114	3.91	90.6264568246425	1.18920900621605	0.179215297886415	6.63564450267947	3.23087671285589e-11	6.28760505512233e-10	Ups	6	34959968	34974891	-	hsd17b7	hydroxysteroid (17-beta) dehydrogenase 7 [Source:ZFIN%3BAcc:ZDB-GENE-061013-378]	-	GO:0016020:membrane;GO:0016021:integral component of membrane;	-	K13373
ENSDARG00000040738	628	191	16.22	186	18.50	185	18.91	157	15.98	51	5.68	30	3.31	98	10.62	46	5.07	112.313363040037	-1.33162153242401	0.200791426788501	-6.63186448606013	3.31472837701152e-11	6.4405330460487e-10	Down	9	22206499	22207435	+	zgc:153846	zgc:153846 [Source:ZFIN%3BAcc:ZDB-GENE-060929-898]	GO:0008150:biological_process;	GO:0005575:cellular_component;	GO:0003674:molecular_function;	-
ENSDARG00000021184	2232	305	7.29	171	4.79	170	4.89	226	6.47	467	14.63	366	11.36	617	18.81	461	14.30	355.736369159725	1.27932775708831	0.19299953155479	6.6286573173631	3.38753972280583e-11	6.57677787486441e-10	Ups	16	31944539	31963980	-	rbfox1l	RNA binding protein%2C fox-1 homolog (C. elegans) 1-like [Source:ZFIN%3BAcc:ZDB-GENE-040923-2]	GO:0000381:regulation of alternative mRNA splicing, via spliceosome;GO:0006397:mRNA processing;GO:0008380:RNA splicing;GO:0043484:regulation of RNA splicing;GO:0048739:cardiac muscle fiber development;GO:0048741:skeletal muscle fiber development;	GO:0005634:nucleus;GO:0005737:cytoplasm;	GO:0000166:nucleotide binding;GO:0003676:nucleic acid binding;GO:0003723:RNA binding;GO:0003729:mRNA binding;	K14946
ENSDARG00000070892	2056	87	2.26	44	1.34	44	1.37	79	2.46	142	4.83	128	4.31	128	4.24	116	3.91	98.310648855709	1.18615628121477	0.178966339739137	6.62781773904367	3.40685746681489e-11	6.60903310010764e-10	Ups	22	38825804	38832858	-	si:ch211-262h13.5	si:ch211-262h13.5 [Source:ZFIN%3BAcc:ZDB-GENE-050208-372]	-	GO:0005576:extracellular region;GO:0005615:extracellular space;	GO:0004866:endopeptidase inhibitor activity;GO:0004869:cysteine-type endopeptidase inhibitor activity;	-
ENSDARG00000088972	3261	65	1.06	45	0.86	45	0.89	62	1.22	145	3.11	98	2.08	87	1.82	144	3.06	89.0823840870449	1.27491496074947	0.192454163196172	6.62451224528683	3.48396637473176e-11	6.74790729774709e-10	Ups	15	37953748	37974016	-	si:dkey-238d18.4	si:dkey-238d18.4 [Source:ZFIN%3BAcc:ZDB-GENE-131121-307]	GO:0006886:intracellular protein transport;GO:0031338:regulation of vesicle fusion;GO:0090630:activation of GTPase activity;	GO:0005622:intracellular;GO:0012505:endomembrane system;	GO:0005096:GTPase activator activity;GO:0017137:Rab GTPase binding;	-
ENSDARG00000098803	1649	18	0.58	7	0.27	8	0.31	8	0.31	54	2.29	22	0.92	42	1.73	59	2.48	28.5161046300222	1.91466408537875	0.289158690697801	6.6214993599475	3.55573562793993e-11	6.88146048723165e-10	Ups	23	42431438	42440209	+	cyp2aa8	cytochrome P450%2C family 2%2C subfamily AA%2C polypeptide 8 [Source:ZFIN%3BAcc:ZDB-GENE-041010-183]	GO:0055114:oxidation-reduction process;	GO:0016020:membrane;GO:0016021:integral component of membrane;	GO:0004497:monooxygenase activity;GO:0005506:iron ion binding;GO:0008395:steroid hydroxylase activity;GO:0016491:oxidoreductase activity;GO:0016705:oxidoreductase activity, acting on paired donors, with incorporation or reduction of molecular oxygen;GO:0016712:oxidoreductase activity, acting on paired donors, with incorporation or reduction of molecular oxygen, reduced flavin or flavoprotein as o…	K17852
ENSDARG00000018266	4017	106	1.41	80	1.24	59	0.94	94	1.50	355	6.18	268	4.62	173	2.93	379	6.53	198.242575307138	1.74496498494047	0.263805441655273	6.614590563377	3.72581508026098e-11	7.19921723374065e-10	Ups	20	27747682	27784154	+	mthfd1a	methylenetetrahydrofolate dehydrogenase (NADP+ dependent) 1a%2C methenyltetrahydrofolate cyclohydrolase%2C formyltetrahydrofolate synthetase [Source:ZFIN%3BAcc:ZDB-GENE-041001-127]	GO:0006730:one-carbon metabolic process;GO:0009396:folic acid-containing compound biosynthetic process;GO:0055114:oxidation-reduction process;	GO:0005829:cytosol;	GO:0003824:catalytic activity;GO:0004329:formate-tetrahydrofolate ligase activity;GO:0004477:methenyltetrahydrofolate cyclohydrolase activity;GO:0004488:methylenetetrahydrofolate dehydrogenase (NADP+) activity;GO:0005524:ATP binding;	-
ENSDARG00000058053	2654	139	2.79	71	1.67	68	1.64	127	3.06	192	5.06	177	4.62	207	5.31	188	4.91	149.045083309898	1.1002862722417	0.166513883210126	6.60777498566428	3.90139061066364e-11	7.52657385133791e-10	Ups	8	13922950	13934921	-	serping1	serpin peptidase inhibitor%2C clade G (C1 inhibitor)%2C member 1 [Source:ZFIN%3BAcc:ZDB-GENE-030131-1262]	-	GO:0005615:extracellular space;	GO:0004867:serine-type endopeptidase inhibitor activity;	K04001
ENSDARG00000100719	587	97	8.81	60	6.39	51	5.58	61	6.64	172	20.49	144	17.00	99	11.47	135	15.93	104.995693153982	1.20760075043852	0.182808917634634	6.605808765041	3.95352972036285e-11	7.60914385471096e-10	Ups	18	31038125	31045193	+	urah	urate (5-hydroxyiso-) hydrolase [Source:ZFIN%3BAcc:ZDB-GENE-060825-253]	GO:0006144:purine nucleobase metabolic process;GO:0019628:urate catabolic process;	GO:0005777:peroxisome;	GO:0016787:hydrolase activity;GO:0016811:hydrolase activity, acting on carbon-nitrogen (but not peptide) bonds, in linear amides;GO:0033971:hydroxyisourate hydrolase activity;	K07127
ENSDARG00000098957	814	348	22.80	207	15.89	198	15.61	319	25.06	633	54.37	594	50.56	520	43.46	763	64.91	461.607586666696	1.35370008873064	0.205511633360966	6.58697547477988	4.48876393085036e-11	8.5717856845137e-10	Ups	2	52197360	52202121	-	BX908782.1	-	-	-	-	-
ENSDARG00000101473	914	183	10.68	216	14.76	207	14.54	185	12.94	83	6.35	102	7.73	64	4.76	76	5.76	134.970870368133	-1.00135770228231	0.152164401960809	-6.58076192183384	4.68043527181444e-11	8.87539793242516e-10	Down	21	45551864	45554058	-	si:ch211-25g7.5	si:ch211-25g7.5 [Source:ZFIN%3BAcc:ZDB-GENE-131121-401]	-	GO:0016020:membrane;GO:0016021:integral component of membrane;	-	-
ENSDARG00000054447	4819	83	0.92	62	0.80	42	0.56	84	1.11	263	3.82	194	2.79	150	2.12	254	3.65	147.755907421389	1.66223087501417	0.252598865970727	6.58051598381601	4.68818427743683e-11	8.88320064289832e-10	Ups	11	43127548	43166351	+	slc29a1b	solute carrier family 29 (equilibrative nucleoside transporter)%2C member 1b [Source:ZFIN%3BAcc:ZDB-GENE-130415-4]	GO:0006810:transport;	GO:0016020:membrane;GO:0016021:integral component of membrane;	GO:0005337:nucleoside transmembrane transporter activity;	K15014
ENSDARG00000088775	2037	62	1.62	56	1.72	56	1.76	72	2.26	112	3.84	99	3.37	123	4.11	110	3.74	88.1549227624427	1.03626807815168	0.157496822776645	6.57961259079667	4.7167562287469e-11	8.93041615021381e-10	Ups	1	55863228	55867220	-	CABZ01059406.1	-	-	-	-	-
ENSDARG00000055186	1856	141	4.05	119	4.01	111	3.84	115	3.96	41	1.54	57	2.13	34	1.25	50	1.87	80.0543611190832	-1.10871953387716	0.168772323281515	-6.56932080047153	5.05452831482487e-11	9.56252597517526e-10	Down	2	32813655	32815865	+	ccr9a	chemokine (C-C motif) receptor 9a [Source:ZFIN%3BAcc:ZDB-GENE-060130-125]	GO:0006935:chemotaxis;GO:0007165:signal transduction;GO:0007186:G-protein coupled receptor signaling pathway;GO:0097535:lymphoid lineage cell migration into thymus;	GO:0016020:membrane;GO:0016021:integral component of membrane;	GO:0004871:signal transducer activity;GO:0004930:G-protein coupled receptor activity;GO:0004950:chemokine receptor activity;	K04184
ENSDARG00000101948	3565	8	0.12	6	0.11	6	0.11	5	0.09	40	0.78	23	0.45	28	0.53	28	0.54	18.953238061726	1.96400018095717	0.299006952331244	6.56840974982219	5.08554402452787e-11	9.61376276810014e-10	Ups	4	34204677	34215743	+	si:ch211-39d8.1	si:ch211-39d8.1 [Source:ZFIN%3BAcc:ZDB-GENE-131118-6]	-	-	-	-
ENSDARG00000092704	3315	4	0.06	1	0.02	4	0.08	2	0.04	47	0.99	30	0.63	6	0.12	40	0.84	18.0839567666412	2.3114172933235	0.352435977284437	6.55840334784562	5.43869389788442e-11	1.02338718203225e-09	Ups	12	46424455	46435541	-	BX072532.1	-	-	-	-	-
ENSDARG00000037281	2070	1214	31.28	652	19.68	645	20.00	1064	32.87	2348	79.31	2188	73.23	1838	60.41	2091	69.95	1551.7573665308	1.36771403806543	0.208600973865843	6.55660428002143	5.50468308222421e-11	1.0350074506062e-09	Ups	1	24978970	24988554	-	fgg	fibrinogen gamma chain [Source:ZFIN%3BAcc:ZDB-GENE-040426-1998]	GO:0007165:signal transduction;GO:0030168:platelet activation;GO:0051258:protein polymerization;GO:0072378:blood coagulation, fibrin clot formation;	GO:0005577:fibrinogen complex;	GO:0005102:receptor binding;GO:0030674:protein binding, bridging;	K03905
ENSDARG00000098189	3490	0	0.00	1	0.02	0	0.00	0	0.00	20	0.40	12	0.24	7	0.14	22	0.44	8.42366569365803	2.41624522759939	0.368807661670938	6.55150496779875	5.69600927609835e-11	1.06715279210052e-09	Ups	4	66566548	66576931	+	si:dkey-16p6.1	si:dkey-16p6.1 [Source:ZFIN%3BAcc:ZDB-GENE-081103-43]	-	-	-	-
ENSDARG00000103727	2374	37	0.83	24	0.63	23	0.62	29	0.78	72	2.12	81	2.36	46	1.32	99	2.89	53.246864915338	1.47901176680112	0.225752778993802	6.55146649088084	5.69747737058126e-11	1.06715279210052e-09	Ups	23	45228644	45250890	-	TFR2	transferrin receptor 2 [Source:HGNC Symbol%3BAcc:HGNC:11762]	-	-	-	-
ENSDARG00000105568	2215	31	0.75	19	0.54	26	0.75	21	0.61	2	0.06	1	0.03	3	0.09	1	0.03	11.9662700819269	-2.25354333133724	0.344097573990822	-6.54914042316773	5.78691983771303e-11	1.08224699000168e-09	Down	7	32880581	32884062	+	si:ch211-194p6.10	si:ch211-194p6.10 [Source:ZFIN%3BAcc:ZDB-GENE-160728-3]	-	-	-	-
ENSDARG00000071306	551	13	1.26	10	1.13	6	0.70	15	1.74	41	5.20	45	5.66	30	3.70	41	5.15	26.2958546025303	1.75252189920962	0.2676697457706	6.54732903849202	5.85752144552122e-11	1.09377690368889e-09	Ups	12	20540762	20543290	-	gip	gastric inhibitory polypeptide [Source:ZFIN%3BAcc:ZDB-GENE-070720-10]	GO:0042594:response to starvation;	GO:0005575:cellular_component;	GO:0031769:glucagon receptor binding;	K05258
ENSDARG00000037121	2060	1097	28.41	719	21.81	742	23.12	849	26.35	1602	54.38	1915	64.41	1205	39.80	1604	53.92	1243.99947326721	1.08554869171995	0.165954094370732	6.541258869425	6.10031309518657e-11	1.13824391592096e-09	Ups	5	68426829	68439840	-	mat2ab	methionine adenosyltransferase II%2C alpha b [Source:ZFIN%3BAcc:ZDB-GENE-050327-6]	GO:0006556:S-adenosylmethionine biosynthetic process;GO:0006730:one-carbon metabolic process;	GO:0005829:cytosol;GO:0048269:methionine adenosyltransferase complex;	GO:0000166:nucleotide binding;GO:0004478:methionine adenosyltransferase activity;GO:0005524:ATP binding;GO:0016740:transferase activity;GO:0046872:metal ion binding;	K00789
ENSDARG00000035882	1350	340	13.43	189	8.75	169	8.03	269	12.74	682	35.32	659	33.82	472	23.79	788	40.42	461.981464314147	1.50500101529343	0.230122568146755	6.53999747792515	6.15198708019567e-11	1.14701007018477e-09	Ups	19	33235149	33251834	+	hrsp12	heat-responsive protein 12 [Source:ZFIN%3BAcc:ZDB-GENE-040718-315]	GO:0008150:biological_process;	-	-	-
ENSDARG00000100450	2068	0	0.00	0	0.00	0	0.00	0	0.00	9	0.30	12	0.40	28	0.92	9	0.30	7.7187033127904	2.42293966832182	0.370841599283426	6.53362425629606	6.41968849331014e-11	1.1941890855554e-09	Ups	19	3806162	3818244	-	btr21	bloodthirsty-related gene family%2C member 21 [Source:ZFIN%3BAcc:ZDB-GENE-081031-80]	-	GO:0005622:intracellular;	GO:0008270:zinc ion binding;GO:0046872:metal ion binding;	-
ENSDARG00000042684	2424	949	20.88	555	14.30	476	12.60	925	24.40	1961	56.57	1737	49.65	1709	47.97	1889	53.96	1317.01327031875	1.42654469270479	0.218366782509895	6.53279164673382	6.45549223290554e-11	1.19993609618943e-09	Ups	22	15995941	16001921	+	serpinc1	serpin peptidase inhibitor%2C clade C (antithrombin)%2C member 1 [Source:ZFIN%3BAcc:ZDB-GENE-030131-264]	GO:0030193:regulation of blood coagulation;GO:0071391:cellular response to estrogen stimulus;GO:2000266:regulation of blood coagulation, intrinsic pathway;	GO:0005615:extracellular space;	GO:0004867:serine-type endopeptidase inhibitor activity;GO:0008201:heparin binding;	K03911
ENSDARG00000074085	1565	126	4.29	98	3.91	76	3.12	96	3.92	17	0.76	31	1.37	44	1.91	12	0.53	58.8298403532259	-1.50504957024459	0.230510125443135	-6.52921240379905	6.61164338861713e-11	1.22616387972662e-09	Down	22	6752250	6772350	-	si:ch1073-188e1.1	si:ch1073-188e1.1 [Source:ZFIN%3BAcc:ZDB-GENE-070705-5]	GO:0006955:immune response;	GO:0009986:cell surface;GO:0016020:membrane;GO:0016021:integral component of membrane;	GO:0005102:receptor binding;	-
ENSDARG00000009386	2034	41	1.08	33	1.01	40	1.26	15	0.47	61	2.10	70	2.38	92	3.08	93	3.17	57.1035136799938	1.39591141852579	0.21405769291989	6.52119248546793	6.97506036219554e-11	1.28769939904189e-09	Ups	21	18939987	18956474	-	MPP4 (1 of many)	si:ch211-222n4.6 [Source:ZFIN%3BAcc:ZDB-GENE-091118-7]	-	-	-	-
ENSDARG00000056144	1210	28	1.23	10	0.52	8	0.42	28	1.48	64	3.70	56	3.21	48	2.70	86	4.92	42.7783394577369	1.72425156926757	0.264525504297017	6.51828100224138	7.11176714722904e-11	1.31194659909222e-09	Ups	3	24089806	24095480	+	TMEM150B	zgc:123244 [Source:ZFIN%3BAcc:ZDB-GENE-051113-144]	-	GO:0005764:lysosome;GO:0005886:plasma membrane;GO:0005887:integral component of plasma membrane;GO:0016020:membrane;GO:0016021:integral component of membrane;	GO:0003674:molecular_function;	-
ENSDARG00000036876	1208	45	1.99	39	2.02	36	1.91	30	1.59	88	5.09	73	4.19	74	4.17	73	4.18	58.7006441556756	1.19877407444328	0.184173516497024	6.50893840354429	7.56837461752778e-11	1.38572120431634e-09	Ups	23	31499962	31509993	-	zgc:153284	zgc:153284 [Source:ZFIN%3BAcc:ZDB-GENE-060825-317]	GO:0045454:cell redox homeostasis;	GO:0005575:cellular_component;	GO:0009055:electron carrier activity;GO:0015035:protein disulfide oxidoreductase activity;	-
ENSDARG00000007024	1236	939	40.52	475	24.01	460	23.89	806	41.70	2088	118.12	1641	91.98	1555	85.60	1882	105.44	1274.16666020948	1.49436983440173	0.230373949532752	6.48671361250973	8.77288669515831e-11	1.59669150774203e-09	Ups	11	8151055	8158172	-	uox	urate oxidase [Source:ZFIN%3BAcc:ZDB-GENE-030826-24]	GO:0006144:purine nucleobase metabolic process;GO:0019428:allantoin biosynthetic process;GO:0019628:urate catabolic process;GO:0055114:oxidation-reduction process;	GO:0005777:peroxisome;	GO:0004846:urate oxidase activity;GO:0016491:oxidoreductase activity;	K00365
ENSDARG00000102113	694	36	2.77	17	1.53	11	1.02	19	1.75	0	0.00	0	0.00	2	0.20	0	0.00	9.5106648647428	-2.36541879697474	0.365082601954982	-6.47913317235098	9.22510557599026e-11	1.67152895177116e-09	Down	11	41449985	41453173	-	si:ch211-193l2.7	si:ch211-193l2.7 [Source:ZFIN%3BAcc:ZDB-GENE-141216-393]	-	-	-	-
ENSDARG00000103981	1030	5	0.26	6	0.36	5	0.31	11	0.68	24	1.63	34	2.29	27	1.78	39	2.62	19.8884544297461	1.92299881863686	0.296980027911196	6.47517892756034	9.46996535990709e-11	1.71335576086017e-09	Ups	10	37983323	37984352	+	bhlha9	basic helix-loop-helix family%2C member a9 [Source:ZFIN%3BAcc:ZDB-GENE-030131-2201]	GO:0006351:transcription, DNA-templated;GO:0006355:regulation of transcription, DNA-templated;GO:0007275:multicellular organismal development;GO:0033339:pectoral fin development;	GO:0005634:nucleus;	GO:0003677:DNA binding;GO:0046983:protein dimerization activity;	-
ENSDARG00000020114	3890	488	6.69	327	5.25	348	5.74	461	7.58	829	14.90	806	14.36	610	10.67	803	14.29	598.265042822402	1.09177703215064	0.168613490063954	6.47502777942935	9.47944994697249e-11	1.71380321785391e-09	Ups	8	31047865	31065783	-	slc20a1a	solute carrier family 20%2C member 1a [Source:ZFIN%3BAcc:ZDB-GENE-040426-2217]	GO:0006810:transport;GO:0006817:phosphate ion transport;	GO:0005887:integral component of plasma membrane;GO:0016020:membrane;GO:0016021:integral component of membrane;	GO:0005315:inorganic phosphate transmembrane transporter activity;GO:0015293:symporter activity;GO:0015319:sodium:inorganic phosphate symporter activity;	K14640
ENSDARG00000105608	568	39	3.66	98	10.78	58	6.55	44	4.95	0	0.00	1	0.12	5	0.60	0	0.00	28.3659858123822	-2.39179486126599	0.369585921109413	-6.47155295874465	9.70007485782193e-11	1.74980759962909e-09	Down	7	38378330	38380047	-	si:dkey-150l7.10	si:dkey-150l7.10 [Source:ZFIN%3BAcc:ZDB-GENE-160728-21]	-	-	-	-
ENSDARG00000036912	1220	99	4.33	122	6.25	117	6.16	99	5.19	40	2.29	37	2.10	48	2.68	31	1.76	71.2776886837735	-1.17375682395114	0.181544886495907	-6.46538080254661	1.01044026216228e-10	1.81604348000241e-09	Down	19	3435532	3440524	-	edn1	endothelin 1 [Source:ZFIN%3BAcc:ZDB-GENE-000920-1]	GO:0009953:dorsal/ventral pattern formation;GO:0014033:neural crest cell differentiation;GO:0019229:regulation of vasoconstriction;GO:0048703:embryonic viscerocranium morphogenesis;GO:0048899:anterior lateral line development;GO:0048901:anterior lateral line neuromast development;GO:0051216:cartilage development;GO:0060325:face morphogenesis;GO:0060349:bone morphogenesis;GO:0060351:cartilage deve…	GO:0005576:extracellular region;	-	K16366
ENSDARG00000068114	1428	17	0.64	5	0.22	7	0.31	20	0.90	51	2.50	43	2.09	50	2.38	34	1.65	29.6151109286454	1.75868637540317	0.272380613961317	6.45672373604729	1.06993956045476e-10	1.91449860068351e-09	Ups	5	29220113	29225693	+	f11r.2	F11 receptor%2C tandem duplicate 2 [Source:ZFIN%3BAcc:ZDB-GENE-060531-67]	-	-	-	-
ENSDARG00000090821	1651	101	3.26	74	2.80	56	2.18	75	2.90	127	5.38	158	6.63	110	4.53	163	6.84	110.161812331478	1.05946153759024	0.164750669051891	6.43069641954865	1.2702062380966e-10	2.25309514352651e-09	Ups	11	2338433	2343404	-	tp53rk	TP53 regulating kinase [Source:ZFIN%3BAcc:ZDB-GENE-050522-123]	GO:0006468:protein phosphorylation;GO:0070525:threonylcarbamoyladenosine metabolic process;	GO:0000408:EKC/KEOPS complex;GO:0005634:nucleus;GO:0005829:cytosol;GO:0016020:membrane;	GO:0004672:protein kinase activity;GO:0004674:protein serine/threonine kinase activity;GO:0005524:ATP binding;GO:0016773:phosphotransferase activity, alcohol group as acceptor;	K08851
ENSDARG00000038297	992	33	1.77	21	1.32	11	0.71	29	1.87	79	5.57	49	3.42	65	4.46	61	4.26	44.9776551786974	1.49648825655137	0.232810066414471	6.4279362125484	1.29347993682306e-10	2.29105290549029e-09	Ups	3	16597517	16611123	-	aspdh	aspartate dehydrogenase domain containing [Source:ZFIN%3BAcc:ZDB-GENE-040912-102]	GO:0006742:NADP catabolic process;GO:0009435:NAD biosynthetic process;GO:0019363:pyridine nucleotide biosynthetic process;GO:0055114:oxidation-reduction process;	GO:0005575:cellular_component;	GO:0016491:oxidoreductase activity;GO:0033735:aspartate dehydrogenase activity;GO:0050661:NADP binding;	-
ENSDARG00000091235	2128	35	0.88	29	0.85	18	0.54	20	0.60	0	0.00	0	0.00	6	0.19	1	0.03	12.404553913457	-2.23745798412622	0.348789482221933	-6.41492389584884	1.40893227548574e-10	2.4883332087932e-09	Down	4	43458042	43461082	+	CABZ01015525.1	-	-	-	-	-
ENSDARG00000055278	2433	607	13.31	320	8.22	302	7.97	489	12.85	1157	33.25	902	25.69	912	25.50	1046	29.77	738.136304957047	1.35100521178137	0.210848116376097	6.40748058366115	1.47943920593405e-10	2.6052201033506e-09	Ups	21	27379589	27394702	+	cfb	complement factor B [Source:ZFIN%3BAcc:ZDB-GENE-980526-487]	GO:0006508:proteolysis;GO:0006956:complement activation;GO:0009617:response to bacterium;	GO:0005576:extracellular region;	GO:0004252:serine-type endopeptidase activity;	K01335
ENSDARG00000067851	1142	90	4.20	72	3.94	49	2.75	108	6.05	178	10.90	150	9.10	157	9.35	134	8.13	120.18554053603	1.12528553925705	0.17575801978467	6.40247051392419	1.5288266083867e-10	2.67878916048718e-09	Ups	5	65312037	65322085	+	lcn15	lipocalin 15 [Source:ZFIN%3BAcc:ZDB-GENE-060825-349]	GO:0006629:lipid metabolic process;GO:0006810:transport;	GO:0005576:extracellular region;	GO:0005215:transporter activity;GO:0036094:small molecule binding;	-
ENSDARG00000094000	1239	145	6.24	105	5.29	137	7.10	133	6.86	50	2.82	44	2.46	65	3.57	40	2.24	86.3237072781251	-1.08635942920982	0.16981970720645	-6.3971340375068	1.58320343021472e-10	2.77208033271765e-09	Down	4	9622545	9626436	+	si:dkey-153k10.6	si:dkey-153k10.6 [Source:ZFIN%3BAcc:ZDB-GENE-041210-76]	-	-	-	-
ENSDARG00000077875	2270	17	0.40	7	0.19	7	0.20	23	0.65	56	1.72	47	1.43	34	1.02	58	1.77	32.6447880269758	1.74952814350728	0.273907324060137	6.3872996076701	1.68840642064746e-10	2.94994411292965e-09	Ups	23	22689512	22706585	+	slc2a5	solute carrier family 2 (facilitated glucose/fructose transporter)%2C member 5 [Source:ZFIN%3BAcc:ZDB-GENE-060222-2]	GO:0006810:transport;GO:0055085:transmembrane transport;	GO:0016020:membrane;GO:0016021:integral component of membrane;	GO:0005215:transporter activity;GO:0022857:transmembrane transporter activity;GO:0022891:substrate-specific transmembrane transporter activity;	-
ENSDARG00000105528	926	20	1.15	17	1.15	19	1.32	11	0.76	60	4.53	48	3.59	70	5.14	30	2.24	35.6117239359586	1.6194969955537	0.253632917505183	6.38520035760187	1.71173204776945e-10	2.98856188883062e-09	Ups	7	41015901	41022680	+	si:dkey-86l18.10	si:dkey-86l18.10 [Source:ZFIN%3BAcc:ZDB-GENE-160728-106]	-	-	-	-
ENSDARG00000090063	5711	572	5.34	355	3.88	386	4.34	475	5.32	1000	12.24	905	10.98	672	8.01	965	11.70	683.571261831531	1.15932249621929	0.181764179098767	6.37816814054068	1.79218692783429e-10	3.11346304740964e-09	Ups	25	13462592	13518463	-	fa2h	fatty acid 2-hydroxylase [Source:ZFIN%3BAcc:ZDB-GENE-031219-4]	GO:0006629:lipid metabolic process;GO:0006631:fatty acid metabolic process;GO:0006633:fatty acid biosynthetic process;GO:0055114:oxidation-reduction process;	GO:0005783:endoplasmic reticulum;GO:0005789:endoplasmic reticulum membrane;GO:0016020:membrane;GO:0016021:integral component of membrane;	GO:0005506:iron ion binding;GO:0008748:N-ethylmaleimide reductase activity;GO:0016491:oxidoreductase activity;GO:0020037:heme binding;GO:0043738:reduced coenzyme F420 dehydrogenase activity;GO:0043826:sulfur oxygenase reductase activity;GO:0043883:malolactic enzyme activity;GO:0043914:NADPH:sulfur oxidoreductase activity;GO:0046872:metal ion binding;GO:0052693:epoxyqueuosine reductase activity;GO…	-
ENSDARG00000028688	1390	77	2.95	81	3.64	97	4.48	68	3.13	153	7.70	179	8.92	118	5.78	136	6.78	116.473159506447	1.04206411712003	0.163539690029369	6.37193403590831	1.86659173450199e-10	3.23352953695479e-09	Ups	5	71352825	71358786	+	exosc2	exosome component 2 [Source:ZFIN%3BAcc:ZDB-GENE-050417-27]	GO:0000467:exonucleolytic trimming to generate mature 3'-end of 5.8S rRNA from tricistronic rRNA transcript (SSU-rRNA, 5.8S rRNA, LSU-rRNA);GO:0034427:nuclear-transcribed mRNA catabolic process, exonucleolytic, 3'-5';GO:0034475:U4 snRNA 3'-end processing;GO:0043928:exonucleolytic nuclear-transcribed mRNA catabolic process involved in deadenylation-dependent decay;GO:0071034:CUT catabolic process;…	GO:0000176:nuclear exosome (RNase complex);GO:0000177:cytoplasmic exosome (RNase complex);GO:0000178:exosome (RNase complex);	GO:0003723:RNA binding;	K03679
ENSDARG00000092604	3980	4	0.05	2	0.03	4	0.06	2	0.03	24	0.42	22	0.38	15	0.26	24	0.42	12.891427301958	2.12429202815663	0.333528287239093	6.36915101187148	1.90077391420087e-10	3.28575790557368e-09	Ups	1	57403420	57420284	+	si:ch211-15j1.4	si:ch211-15j1.4 [Source:ZFIN%3BAcc:ZDB-GENE-081031-6]	-	-	GO:0000166:nucleotide binding;GO:0005524:ATP binding;	-
ENSDARG00000056617	5116	31	0.32	40	0.49	19	0.24	25	0.31	76	1.04	88	1.19	57	0.76	60	0.81	51.14549385164	1.38879842030679	0.218088507221069	6.3680495501719	1.91447075109898e-10	3.30242826881528e-09	Ups	9	30463891	30477700	+	rpgra	retinitis pigmentosa GTPase regulator a [Source:ZFIN%3BAcc:ZDB-GENE-070912-423]	GO:0007601:visual perception;GO:0072001:renal system development;	-	-	-
ENSDARG00000003326	2046	150	3.91	147	4.49	175	5.49	106	3.31	42	1.44	43	1.46	74	2.46	50	1.69	94.1820204202893	-1.15550249648131	0.181479590299631	-6.36712092292871	1.92609324395553e-10	3.32013379139669e-09	Down	6	19334829	19395601	+	cacng5a	calcium channel%2C voltage-dependent%2C gamma subunit 5a [Source:ZFIN%3BAcc:ZDB-GENE-120104-4]	GO:0006810:transport;GO:0006811:ion transport;GO:0006816:calcium ion transport;GO:0019226:transmission of nerve impulse;GO:0034765:regulation of ion transmembrane transport;GO:0070588:calcium ion transmembrane transport;GO:2000311:regulation of alpha-amino-3-hydroxy-5-methyl-4-isoxazole propionate selective glutamate receptor activity;	GO:0016020:membrane;GO:0016021:integral component of membrane;GO:0032281:alpha-amino-3-hydroxy-5-methyl-4-isoxazolepropionic acid selective glutamate receptor complex;	GO:0005244:voltage-gated ion channel activity;GO:0005245:voltage-gated calcium channel activity;GO:0005262:calcium channel activity;GO:0016247:channel regulator activity;	K04870
ENSDARG00000097605	1509	15	0.53	16	0.66	23	0.98	25	1.06	1	0.05	0	0.00	2	0.09	0	0.00	9.5908087352063	-2.30055755584557	0.361687457535573	-6.36062298516199	2.00937094365905e-10	3.45394191110113e-09	Down	17	46826023	46829099	+	si:dkey-193d10.1	si:dkey-193d10.1 [Source:ZFIN%3BAcc:ZDB-GENE-131122-46]	-	-	-	-
ENSDARG00000071629	2201	17	0.41	11	0.31	8	0.23	9	0.26	46	1.46	25	0.79	53	1.64	36	1.13	26.5881590100702	1.73582128505033	0.272980197277905	6.35878097517525	2.03361127608782e-10	3.48824985413435e-09	Ups	22	7511516	7533751	-	BX511034.1	-	-	-	-	-
ENSDARG00000104633	605	0	0.00	3	0.31	2	0.21	1	0.11	13	1.50	22	2.52	15	1.69	20	2.29	10.1594548970959	2.24639767723444	0.353346490873223	6.35749253284768	2.05073636889933e-10	3.51023452836178e-09	Ups	12	49085498	49086797	-	CABZ01075125.2	-	-	-	-	-
ENSDARG00000102461	288	28	5.19	15	3.25	16	3.57	10	2.22	46	11.17	35	8.42	59	13.94	66	15.87	35.4477104161559	1.58849580614158	0.250415304779947	6.34344537182928	2.24682666713009e-10	3.81383223782367e-09	Ups	4	7213510	7213797	-	si:dkey-267p21.2	si:dkey-267p21.2 [Source:ZFIN%3BAcc:ZDB-GENE-120709-98]	-	-	-	-
ENSDARG00000023712	4420	1272	15.35	883	12.48	870	12.63	1050	15.19	2313	36.59	2012	31.54	1461	22.49	2332	36.54	1564.78489477148	1.16529548681537	0.184130917466803	6.32862477875537	2.47355787484993e-10	4.1726138809494e-09	Ups	9	33851779	33916787	-	mao	monoamine oxidase [Source:ZFIN%3BAcc:ZDB-GENE-040329-3]	GO:0006584:catecholamine metabolic process;GO:0042135:neurotransmitter catabolic process;GO:0042402:cellular biogenic amine catabolic process;GO:0055114:oxidation-reduction process;	GO:0005739:mitochondrion;GO:0005741:mitochondrial outer membrane;GO:0016020:membrane;GO:0016021:integral component of membrane;	GO:0008131:primary amine oxidase activity;GO:0016491:oxidoreductase activity;	K00274
ENSDARG00000031616	1382	176	6.79	74	3.35	67	3.11	124	5.74	456	23.07	355	17.80	295	14.52	528	26.46	271.145329844392	1.78107257891803	0.281564883717159	6.32562042327399	2.52217117289156e-10	4.2429063991045e-09	Ups	12	5989911	6000263	-	g6pca.1	glucose-6-phosphatase a%2C catalytic subunit%2C tandem duplicate 1 [Source:ZFIN%3BAcc:ZDB-GENE-031001-4]	GO:0006094:gluconeogenesis;GO:0051156:glucose 6-phosphate metabolic process;	GO:0005789:endoplasmic reticulum membrane;GO:0016020:membrane;GO:0016021:integral component of membrane;GO:0030176:integral component of endoplasmic reticulum membrane;	GO:0004346:glucose-6-phosphatase activity;	K01084
ENSDARG00000017653	1279	85	3.55	64	3.13	60	3.01	75	3.75	26	1.42	14	0.76	21	1.12	23	1.25	43.7421335519149	-1.37040977484401	0.216732851491751	-6.32303670353441	2.56472350471648e-10	4.30887668720539e-09	Down	2	6563685	6570358	-	rgs13	regulator of G-protein signaling 13 [Source:ZFIN%3BAcc:ZDB-GENE-070410-138]	-	GO:0005737:cytoplasm;GO:0005886:plasma membrane;	GO:0005096:GTPase activator activity;	K16449
ENSDARG00000087120	1925	67	1.86	69	2.24	80	2.67	59	1.96	22	0.80	18	0.65	24	0.85	17	0.61	42.4995450305209	-1.38082118324057	0.218464303739918	-6.32058034013851	2.60582809667693e-10	4.36860467538231e-09	Down	4	5841655	5854481	-	slc5a8	solute carrier family 5 (sodium/monocarboxylate cotransporter)%2C member 8 [Source:ZFIN%3BAcc:ZDB-GENE-141211-63]	GO:0006810:transport;GO:0055085:transmembrane transport;	GO:0016020:membrane;GO:0016021:integral component of membrane;	GO:0005215:transporter activity;	K14388
ENSDARG00000010130	1767	252	7.61	164	5.80	165	5.99	248	8.97	686	27.15	615	24.11	364	14.02	632	24.77	406.645529496433	1.51684518280038	0.2401620929319	6.31592256830677	2.68554496616866e-10	4.48992993215188e-09	Ups	16	4881688	4892340	-	smpdl3b	sphingomyelin phosphodiesterase%2C acid-like 3B [Source:ZFIN%3BAcc:ZDB-GENE-041008-132]	GO:0006685:sphingomyelin catabolic process;	GO:0005615:extracellular space;	GO:0004767:sphingomyelin phosphodiesterase activity;GO:0016787:hydrolase activity;	K01128
ENSDARG00000061379	8022	105	0.70	59	0.46	62	0.50	71	0.57	139	1.21	146	1.26	105	0.89	145	1.25	106.036312230712	1.04442954875239	0.165870111637692	6.29667116299848	3.04105453566334e-10	5.04633374169852e-09	Ups	5	51202163	51237459	+	cmya5	cardiomyopathy associated 5 [Source:ZFIN%3BAcc:ZDB-GENE-070630-1]	GO:0008150:biological_process;	GO:0005622:intracellular;	GO:0003674:molecular_function;	-
ENSDARG00000002794	2594	52	1.07	73	1.76	81	2.00	59	1.45	148	3.99	156	4.17	92	2.41	158	4.22	105.796361270519	1.20542144170346	0.19159320662187	6.29156671552813	3.1427768916581e-10	5.20806071612196e-09	Ups	15	4041389	4072301	+	RNF14 (1 of many)	ring finger protein 14 [Source:HGNC Symbol%3BAcc:HGNC:10058]	-	-	-	K11971
ENSDARG00000090769	1376	11	0.43	21	0.95	17	0.79	13	0.60	0	0.00	0	0.00	0	0.00	0	0.00	7.16756507705527	-2.33066067975343	0.370463648132601	-6.29119939703022	3.15022368449651e-10	5.21521410624629e-09	Down	4	44340361	44348515	-	si:dkey-51d8.6	si:dkey-51d8.6 [Source:ZFIN%3BAcc:ZDB-GENE-110914-115]	-	-	-	-
ENSDARG00000062271	4076	96	1.26	105	1.61	109	1.72	92	1.44	195	3.35	212	3.60	120	2.00	226	3.84	148.350763279031	1.08117270414386	0.171916481655567	6.28894154726815	3.1963778595697e-10	5.27858079173599e-09	Ups	5	23650954	23661338	+	slc25a15b	solute carrier family 25 (mitochondrial carrier%3B ornithine transporter) member 15b [Source:ZFIN%3BAcc:ZDB-GENE-060526-35]	GO:0006810:transport;	GO:0016020:membrane;GO:0016021:integral component of membrane;	-	K15101
ENSDARG00000022295	3605	48	0.71	40	0.69	39	0.69	57	1.01	96	1.86	112	2.15	71	1.34	99	1.90	72.3487961328973	1.18953669488323	0.189150152100041	6.28884873565466	3.19828914313341e-10	5.27858079173599e-09	Ups	21	38770137	38792760	+	hnf1bb	HNF1 homeobox Bb [Source:ZFIN%3BAcc:ZDB-GENE-030131-3003]	GO:0006351:transcription, DNA-templated;GO:0006355:regulation of transcription, DNA-templated;GO:0006357:regulation of transcription from RNA polymerase II promoter;GO:0007275:multicellular organismal development;GO:0034672:anterior/posterior pattern specification involved in pronephros development;GO:0045893:positive regulation of transcription, DNA-templated;	GO:0005634:nucleus;	GO:0000977:RNA polymerase II regulatory region sequence-specific DNA binding;GO:0003677:DNA binding;GO:0003700:sequence-specific DNA binding transcription factor activity;	-
ENSDARG00000103659	2563	74	1.54	46	1.12	20	0.50	38	0.95	627	17.11	511	13.81	133	3.53	601	16.24	275.480161476697	2.25604807767466	0.358764803383381	6.28837627436887	3.20803592189009e-10	5.29109460450469e-09	Ups	7	65016199	65028910	+	bco1l	beta-carotene oxygenase 1%2C like [Source:ZFIN%3BAcc:ZDB-GENE-040426-1191]	GO:0055114:oxidation-reduction process;	GO:0005575:cellular_component;	GO:0016702:oxidoreductase activity, acting on single donors with incorporation of molecular oxygen, incorporation of two atoms of oxygen;	K00515
ENSDARG00000003757	1303	106	4.34	74	3.55	108	5.32	125	6.13	225	12.07	210	11.17	156	8.15	165	8.77	150.021322606092	1.05013302754894	0.167019490390123	6.28748791590761	3.22644117065933e-10	5.31786254446568e-09	Ups	2	30002689	30012503	-	cnpy1	canopy1 [Source:ZFIN%3BAcc:ZDB-GENE-060315-3]	GO:0007275:multicellular organismal development;GO:0007368:determination of left/right symmetry;GO:0008543:fibroblast growth factor receptor signaling pathway;GO:0030917:midbrain-hindbrain boundary development;GO:0040036:regulation of fibroblast growth factor receptor signaling pathway;GO:0070121:Kupffer's vesicle development;	GO:0005783:endoplasmic reticulum;	-	-
ENSDARG00000089124	555	122	11.73	186	20.94	172	19.89	155	17.86	29	3.65	17	2.12	18	2.21	46	5.74	88.3597130983763	-1.84684980044549	0.293924110914182	-6.283423958318	3.3119624462101e-10	5.4551413795629e-09	Down	3	54883811	54884525	-	si:ch211-5k11.2	si:ch211-5k11.2 [Source:ZFIN%3BAcc:ZDB-GENE-061207-39]	-	-	-	K13826
ENSDARG00000038199	1473	256	9.27	118	5.00	100	4.36	189	8.20	555	26.35	496	23.33	388	17.92	574	26.98	347.465400933998	1.60945195914617	0.256199475944829	6.28202674189994	3.34187343045121e-10	5.50070116232451e-09	Ups	11	3566547	3573731	+	cda	cytidine deaminase [Source:ZFIN%3BAcc:ZDB-GENE-040426-1911]	GO:0009972:cytidine deamination;	GO:0005829:cytosol;	GO:0003824:catalytic activity;GO:0004126:cytidine deaminase activity;GO:0008270:zinc ion binding;GO:0016787:hydrolase activity;	K01489
ENSDARG00000102300	4165	89	1.14	46	0.69	53	0.82	64	0.98	120	2.01	114	1.90	106	1.73	112	1.86	89.6331250636694	1.0354162871655	0.165254208911336	6.26559707003308	3.71399553240094e-10	6.07232058852684e-09	Ups	10	6413482	6453356	-	ca9	carbonic anhydrase IX [Source:ZFIN%3BAcc:ZDB-GENE-080818-5]	GO:0006730:one-carbon metabolic process;	GO:0016020:membrane;GO:0016021:integral component of membrane;	GO:0004089:carbonate dehydratase activity;GO:0008270:zinc ion binding;GO:0046872:metal ion binding;	K01672
ENSDARG00000039605	2517	1481	31.39	788	19.56	763	19.46	1373	34.88	3808	105.78	3117	85.80	2287	61.82	3586	98.66	2237.23306566747	1.56200432751001	0.249338412193942	6.26459563035575	3.73794111056659e-10	6.10330625020568e-09	Ups	13	18497928	18506252	-	mat1a	methionine adenosyltransferase I%2C alpha [Source:ZFIN%3BAcc:ZDB-GENE-030131-6127]	GO:0006556:S-adenosylmethionine biosynthetic process;GO:0006730:one-carbon metabolic process;	GO:0005829:cytosol;	GO:0000166:nucleotide binding;GO:0004478:methionine adenosyltransferase activity;GO:0005524:ATP binding;GO:0016740:transferase activity;GO:0046872:metal ion binding;	K00789
ENSDARG00000024789	2853	3	0.06	3	0.07	6	0.13	5	0.11	28	0.69	14	0.34	45	1.07	21	0.51	16.4468082064786	2.0555014648417	0.329232103182734	6.24332027457491	4.28378477863816e-10	6.93893647079209e-09	Ups	9	32994776	33007893	-	mxc	myxovirus (influenza virus) resistance C [Source:ZFIN%3BAcc:ZDB-GENE-030721-7]	GO:0009615:response to virus;GO:0043330:response to exogenous dsRNA;GO:0045087:innate immune response;GO:0048285:organelle fission;GO:0051607:defense response to virus;	GO:0005634:nucleus;GO:0005737:cytoplasm;	GO:0000166:nucleotide binding;GO:0003924:GTPase activity;GO:0005525:GTP binding;GO:0008017:microtubule binding;	-
ENSDARG00000090126	1020	100	5.23	135	8.27	119	7.49	113	7.08	38	2.60	47	3.19	53	3.54	36	2.44	77.2323446767637	-1.12032561294882	0.179733368584645	-6.2332644281421	4.56814101198042e-10	7.36537406041144e-09	Down	15	15439585	15445857	+	si:ch211-105f12.2	si:ch211-105f12.2 [Source:ZFIN%3BAcc:ZDB-GENE-131127-333]	-	-	-	K17591
ENSDARG00000103844	3935	197	2.67	231	3.67	220	3.59	161	2.62	70	1.24	53	0.93	115	1.99	46	0.81	130.766735086022	-1.19010783243094	0.191163765749528	-6.22559315969049	4.7973748722681e-10	7.69942442566311e-09	Down	4	73877474	73890649	+	si:ch211-266c8.1	si:ch211-266c8.1 [Source:ZFIN%3BAcc:ZDB-GENE-070424-173]	-	-	-	-
ENSDARG00000038095	1154	518	23.94	470	25.44	436	24.25	438	24.27	61	3.70	60	3.60	165	9.73	57	3.42	258.343135342112	-1.80070725041301	0.289591310758058	-6.21809834590456	5.03216143074866e-10	8.06036185136235e-09	Down	3	26682187	26684082	+	socs1a	suppressor of cytokine signaling 1a [Source:ZFIN%3BAcc:ZDB-GENE-040801-205]	GO:0032868:response to insulin;GO:0035162:embryonic hemopoiesis;GO:0035556:intracellular signal transduction;GO:0042522:regulation of tyrosine phosphorylation of Stat5 protein;GO:0046426:negative regulation of JAK-STAT cascade;GO:0046627:negative regulation of insulin receptor signaling pathway;GO:0051896:regulation of protein kinase B signaling;GO:0060042:retina morphogenesis in camera-type eye;…	GO:0005737:cytoplasm;	GO:0004860:protein kinase inhibitor activity;	K04694
ENSDARG00000069928	4757	70	0.78	67	0.88	56	0.76	39	0.52	11	0.16	18	0.26	17	0.24	14	0.20	34.3837765437975	-1.49764938655508	0.241226710152892	-6.20847245981118	5.35020963086376e-10	8.5195553099155e-09	Down	13	8120331	8269161	-	prkceb	protein kinase C%2C epsilon b [Source:ZFIN%3BAcc:ZDB-GENE-081028-47]	GO:0006468:protein phosphorylation;GO:0016310:phosphorylation;GO:0018105:peptidyl-serine phosphorylation;GO:0035556:intracellular signal transduction;	GO:0005622:intracellular;	GO:0000166:nucleotide binding;GO:0004672:protein kinase activity;GO:0004674:protein serine/threonine kinase activity;GO:0004697:protein kinase C activity;GO:0005524:ATP binding;GO:0016301:kinase activity;GO:0016740:transferase activity;GO:0046872:metal ion binding;	K18050
ENSDARG00000088711	879	57	3.46	69	4.90	50	3.65	70	5.09	167	13.28	142	11.19	76	5.88	181	14.26	105.261947528525	1.31526915035848	0.211860524359405	6.20818415481321	5.36003190996495e-10	8.52963932130685e-09	Ups	3	28808917	28815915	+	lgals1l1	lectin%2C galactoside-binding%2C soluble%2C 1 (galectin 1)-like 1 [Source:ZFIN%3BAcc:ZDB-GENE-030131-4905]	GO:0008150:biological_process;	GO:0005575:cellular_component;	GO:0016936:galactoside binding;GO:0030246:carbohydrate binding;	-
ENSDARG00000071021	2817	799	15.13	529	11.73	558	12.71	816	18.52	1350	33.51	1237	30.42	1104	26.66	1285	31.59	982.17125271258	1.06086084374597	0.170906141132357	6.20727164464145	5.39123639996187e-10	8.573714464819e-09	Ups	17	23661062	23689323	-	papss2a	3'-phosphoadenosine 5'-phosphosulfate synthase 2a [Source:ZFIN%3BAcc:ZDB-GENE-061110-85]	GO:0000103:sulfate assimilation;GO:0050428:3'-phosphoadenosine 5'-phosphosulfate biosynthetic process;	GO:0005575:cellular_component;	GO:0004020:adenylylsulfate kinase activity;GO:0004781:sulfate adenylyltransferase (ATP) activity;GO:0005524:ATP binding;	K13811
ENSDARG00000101324	1175	35394	1606.81	14796	786.70	17036	930.58	28446	1547.94	71558	4258.23	59156	3488.06	60403	3497.51	66631	3926.85	45679.1328489729	1.48817131415945	0.239761277169269	6.20688766647175	5.40441996927019e-10	8.58909215272245e-09	Ups	15	31389	33853	-	apoa1b	apolipoprotein A-Ib [Source:ZFIN%3BAcc:ZDB-GENE-050302-172]	GO:0006695:cholesterol biosynthetic process;GO:0006810:transport;GO:0006869:lipid transport;GO:0010873:positive regulation of cholesterol esterification;GO:0010898:positive regulation of triglyceride catabolic process;GO:0019433:triglyceride catabolic process;GO:0030300:regulation of intestinal cholesterol absorption;GO:0031102:neuron projection regeneration;GO:0033344:cholesterol efflux;GO:00337…	GO:0005576:extracellular region;GO:0034364:high-density lipoprotein particle;GO:0042627:chylomicron;GO:0072562:blood microparticle;	GO:0008289:lipid binding;GO:0015485:cholesterol binding;GO:0017127:cholesterol transporter activity;GO:0031210:phosphatidylcholine binding;GO:0060228:phosphatidylcholine-sterol O-acyltransferase activator activity;	-
ENSDARG00000102150	1062	164	8.24	141	8.29	110	6.65	106	6.38	33	2.17	43	2.81	69	4.42	50	3.26	85.1779221513138	-1.1026462148942	0.177671581460573	-6.20609219454092	5.4318320062028e-10	8.62144608620877e-09	Down	3	59830151	59831212	+	CR352258.2	-	-	-	-	-
ENSDARG00000057035	1193	475	21.24	244	12.78	294	15.82	503	26.96	1161	68.05	1061	61.62	825	47.05	1103	64.02	735.479388102976	1.49511586003094	0.241316850882263	6.1956546116226	5.8043283136695e-10	9.17098881519222e-09	Ups	10	24671777	24678779	-	stoml3b	stomatin (EPB72)-like 3b [Source:ZFIN%3BAcc:ZDB-GENE-050417-366]	GO:0008150:biological_process;	GO:0016020:membrane;GO:0016021:integral component of membrane;	GO:0003674:molecular_function;	K17286
ENSDARG00000077090	2274	78	1.83	76	2.09	74	2.09	67	1.88	21	0.65	17	0.52	19	0.57	34	1.04	46.0595625709582	-1.3232616867014	0.213639454048864	-6.19390127442822	5.86929979489486e-10	9.25569644429774e-09	Down	4	14637554	14643624	-	si:ch211-127b11.1	si:ch211-127b11.1 [Source:ZFIN%3BAcc:ZDB-GENE-041210-159]	GO:0007162:negative regulation of cell adhesion;GO:0008360:regulation of cell shape;GO:0030334:regulation of cell migration;GO:0043087:regulation of GTPase activity;GO:0050772:positive regulation of axonogenesis;GO:0071526:semaphorin-plexin signaling pathway;GO:1902287:semaphorin-plexin signaling pathway involved in axon guidance;	GO:0002116:semaphorin receptor complex;GO:0005887:integral component of plasma membrane;GO:0016020:membrane;GO:0016021:integral component of membrane;	GO:0017154:semaphorin receptor activity;	-
ENSDARG00000092976	5624	307	2.91	161	1.79	155	1.77	221	2.51	787	9.78	749	9.23	391	4.73	836	10.29	470.808449180101	1.66690125089456	0.269903851853817	6.17590760356165	6.5784452769651e-10	1.02877119580843e-08	Ups	10	19470201	19566494	-	si:ch211-127i16.2	si:ch211-127i16.2 [Source:ZFIN%3BAcc:ZDB-GENE-091204-54]	GO:0055114:oxidation-reduction process;	GO:0016020:membrane;GO:0016021:integral component of membrane;	GO:0016491:oxidoreductase activity;	K00274
ENSDARG00000103825	1303	169	6.92	86	4.12	88	4.33	100	4.91	217	11.64	181	9.62	156	8.15	233	12.38	156.460999500431	1.03180022500371	0.167128458553105	6.17369557486742	6.67119362305976e-10	1.04194240082077e-08	Ups	21	45842249	45852915	-	galnt10	UDP-N-acetyl-alpha-D-galactosamine:polypeptide N-acetylgalactosaminyltransferase 10 (GalNAc-T10) [Source:ZFIN%3BAcc:ZDB-GENE-030131-595]	-	-	-	-
ENSDARG00000007769	2001	11	0.29	10	0.31	13	0.42	10	0.32	38	1.33	35	1.21	34	1.16	33	1.14	23.9764839335238	1.62184438681777	0.263263311499404	6.1605408576707	7.2496906752733e-10	1.12367906896452e-08	Ups	7	56128616	56305341	-	sult5a1	sulfotransferase family 5A%2C member 1 [Source:ZFIN%3BAcc:ZDB-GENE-060929-978]	-	GO:0005575:cellular_component;	GO:0001517:N-acetylglucosamine 6-O-sulfotransferase activity;GO:0001537:N-acetylgalactosamine 4-O-sulfotransferase activity;GO:0004394:heparan sulfate 2-O-sulfotransferase activity;GO:0008146:sulfotransferase activity;GO:0016232:HNK-1 sulfotransferase activity;GO:0016740:transferase activity;GO:0017095:heparan sulfate 6-O-sulfotransferase activity;GO:0018721:trans-9R,10R-dihydrodiolphenanthrene s…	-
ENSDARG00000056976	2771	27	0.52	19	0.43	25	0.58	37	0.85	90	2.27	61	1.53	50	1.23	74	1.85	49.8036689857829	1.41604823162328	0.23002126237202	6.15616233482392	7.45288307251098e-10	1.15297987937586e-08	Ups	17	23578181	23593787	-	ifit16	interferon-induced protein with tetratricopeptide repeats 16 [Source:ZFIN%3BAcc:ZDB-GENE-131120-86]	GO:0044038:cell wall macromolecule biosynthetic process;GO:0051607:defense response to virus;	-	GO:0003723:RNA binding;GO:0016755:transferase activity, transferring amino-acyl groups;	-
ENSDARG00000006220	7134	900	6.73	536	4.69	512	4.61	891	7.99	2330	22.84	2253	21.88	1337	12.75	2280	22.13	1436.73944360279	1.54646236961757	0.251716450817549	6.14366826083403	8.0637165771726e-10	1.24041173250994e-08	Ups	9	9998614	10032338	-	ugt1ab	UDP glucuronosyltransferase 1 family a%2C b [Source:ZFIN%3BAcc:ZDB-GENE-040426-2762]	GO:0008152:metabolic process;	GO:0016020:membrane;GO:0016021:integral component of membrane;	GO:0015020:glucuronosyltransferase activity;GO:0016740:transferase activity;GO:0016757:transferase activity, transferring glycosyl groups;GO:0016758:transferase activity, transferring hexosyl groups;	K00699
ENSDARG00000053500	3285	400	6.50	234	4.45	254	4.96	357	6.95	690	14.69	631	13.31	503	10.42	668	14.08	479.29885921753	1.16386822369513	0.189451508317225	6.14335686230747	8.07954812547791e-10	1.24206537629595e-08	Ups	1	28264817	28289730	+	cbsa	cystathionine-beta-synthase a [Source:ZFIN%3BAcc:ZDB-GENE-050417-367]	GO:0006535:cysteine biosynthetic process from serine;GO:0008652:cellular amino acid biosynthetic process;GO:0019343:cysteine biosynthetic process via cystathionine;GO:0019344:cysteine biosynthetic process;	GO:0005737:cytoplasm;	GO:0004122:cystathionine beta-synthase activity;GO:0004124:cysteine synthase activity;GO:0016829:lyase activity;GO:0020037:heme binding;GO:0030170:pyridoxal phosphate binding;	K01697
ENSDARG00000041848	1749	59	1.80	20	0.71	20	0.73	41	1.50	180	7.20	174	6.89	99	3.85	160	6.33	98.9517502119449	1.87477950495699	0.306052949422404	6.12567043871052	9.03025466301556e-10	1.3786790426489e-08	Ups	8	37226964	37231090	-	rh50	Rh50-like protein [Source:ZFIN%3BAcc:ZDB-GENE-000427-1]	GO:0015695:organic cation transport;GO:0015696:ammonium transport;GO:0019740:nitrogen utilization;GO:0072488:ammonium transmembrane transport;	GO:0005887:integral component of plasma membrane;GO:0016020:membrane;GO:0016021:integral component of membrane;	GO:0008519:ammonium transmembrane transporter activity;	K06580
ENSDARG00000100311	4889	116	1.27	139	1.78	133	1.75	104	1.36	47	0.67	45	0.64	52	0.72	54	0.76	83.1904755587922	-1.02043438390668	0.166885578582193	-6.11457498350645	9.68146400167703e-10	1.47229006724812e-08	Down	4	49692145	49748633	+	si:dkey-165e24.1	si:dkey-165e24.1 [Source:ZFIN%3BAcc:ZDB-GENE-081103-19]	-	-	GO:0000166:nucleotide binding;GO:0005524:ATP binding;	-
ENSDARG00000008553	2562	126	2.62	55	1.34	63	1.58	103	2.57	207	5.65	182	4.92	131	3.48	175	4.73	133.55701239749	1.16864273713504	0.191290553332356	6.10925483133814	1.00097392540003e-09	1.5177919143023e-08	Ups	17	3048813	3091582	+	zgc:136872	zgc:136872 [Source:ZFIN%3BAcc:ZDB-GENE-060421-5204]	GO:0006508:proteolysis;	GO:0005622:intracellular;GO:0005737:cytoplasm;	GO:0004198:calcium-dependent cysteine-type endopeptidase activity;GO:0005509:calcium ion binding;GO:0008233:peptidase activity;GO:0008234:cysteine-type peptidase activity;GO:0016787:hydrolase activity;	-
ENSDARG00000069804	1425	124	4.64	124	5.44	124	5.59	129	5.79	43	2.11	66	3.21	47	2.24	28	1.36	82.3872853247354	-1.12992308781682	0.185203925994598	-6.10096725406231	1.05428507767436e-09	1.5956588330399e-08	Down	1	28374186	28376003	+	si:ch211-198k9.6	si:ch211-198k9.6 [Source:ZFIN%3BAcc:ZDB-GENE-090312-4]	GO:0008150:biological_process;	-	-	-
ENSDARG00000054343	2097	140	3.56	111	3.31	121	3.70	94	2.87	36	1.20	41	1.35	64	2.08	36	1.19	76.7612846007802	-1.08568196738047	0.178046586558548	-6.0977409809733	1.07577872650688e-09	1.62640348768957e-08	Down	2	38332187	38354819	-	SLC7A8 (1 of many)	solute carrier family 7 member 8 [Source:HGNC Symbol%3BAcc:HGNC:11066]	-	GO:0005887:integral component of plasma membrane;	GO:0015175:neutral amino acid transmembrane transporter activity;GO:0015179:L-amino acid transmembrane transporter activity;GO:0015297:antiporter activity;	K13781
ENSDARG00000078423	974	7	0.38	0	0.00	6	0.40	2	0.13	16	1.15	22	1.56	39	2.72	21	1.49	14.7777375275889	2.04366412600891	0.335152254256349	6.09771857433419	1.07592948475802e-09	1.62640348768957e-08	Ups	14	46609291	46613303	+	zgc:194285	zgc:194285 [Source:ZFIN%3BAcc:ZDB-GENE-081022-97]	GO:0006313:transposition, DNA-mediated;GO:0015074:DNA integration;GO:0032502:developmental process;	GO:0005575:cellular_component;	GO:0003677:DNA binding;	-
ENSDARG00000102050	1710	19	0.59	13	0.47	8	0.30	17	0.64	57	2.33	42	1.70	27	1.07	60	2.43	31.7490908357674	1.64696658250675	0.270122561214808	6.09710856842142	1.0800417017049e-09	1.63161058805766e-08	Ups	23	43770357	43785552	-	MCOLN3 (1 of many)	mucolipin 3 [Source:HGNC Symbol%3BAcc:HGNC:13358]	-	-	-	K04994
ENSDARG00000074698	1511	101	3.57	39	1.61	32	1.36	80	3.39	275	12.73	292	13.39	193	8.69	253	11.59	165.649768993611	1.81302840589731	0.297559117139565	6.09300236983478	1.10812421211313e-09	1.67132785297474e-08	Ups	17	14597861	14605778	-	sdsl	serine dehydratase-like [Source:ZFIN%3BAcc:ZDB-GENE-131121-410]	-	GO:0005737:cytoplasm;	GO:0030170:pyridoxal phosphate binding;	K17989
ENSDARG00000095595	1618	0	0.00	0	0.00	0	0.00	0	0.00	17	0.73	5	0.21	11	0.46	15	0.64	6.50526817579814	2.26345766157549	0.371672366769307	6.08992721533262	1.129620326569e-09	1.69915751645084e-08	Ups	9	30294174	30297214	-	si:ch211-283e2.7	si:ch211-283e2.7 [Source:ZFIN%3BAcc:ZDB-GENE-070912-275]	-	-	-	-
ENSDARG00000094975	612	42	3.66	26	2.65	28	2.94	37	3.87	94	10.74	112	12.68	42	4.67	100	11.32	62.4721659158373	1.4484064498393	0.238184859862195	6.08101812465028	1.19421791115006e-09	1.78861938739221e-08	Ups	17	25569234	25570039	-	si:ch211-214p16.2	si:ch211-214p16.2 [Source:ZFIN%3BAcc:ZDB-GENE-030616-607]	-	-	-	-
ENSDARG00000103298	1394	86	3.29	54	2.42	77	3.55	76	3.49	152	7.62	144	7.16	94	4.59	163	8.10	108.523755519261	1.08988868030756	0.179265586044501	6.07974293536183	1.20375375614803e-09	1.80179749305121e-08	Ups	13	33339748	33344368	+	ephx5	epoxide hydrolase 5 [Source:ZFIN%3BAcc:ZDB-GENE-030131-1050]	-	-	GO:0003824:catalytic activity;GO:0033961:cis-stilbene-oxide hydrolase activity;	-
ENSDARG00000034667	2104	144	3.65	135	4.01	100	3.05	99	3.01	47	1.56	54	1.78	51	1.65	40	1.32	80.1738851719418	-1.01291335867055	0.166746308052101	-6.07457742545079	1.24314644845958e-09	1.85621433351848e-08	Down	22	15606545	15616785	+	CABZ01090041.1	-	-	-	-	K01059
ENSDARG00000104742	1279	39	1.63	19	0.93	14	0.70	18	0.90	71	3.88	56	3.03	47	2.50	57	3.09	41.3390101758975	1.43596630204159	0.236445094836338	6.07314904559781	1.25425939813347e-09	1.87052242029143e-08	Ups	7	68795418	68810879	+	CABZ01057488.2	-	-	-	-	-
ENSDARG00000071640	1092	67	3.27	68	3.89	72	4.23	63	3.69	11	0.70	23	1.46	29	1.81	17	1.08	41.7000670536864	-1.36638440985397	0.225021872308619	-6.07222931635715	1.26146618245017e-09	1.88012304253838e-08	Down	14	23745515	23746606	+	drd1a	dopamine receptor D1a [Source:ZFIN%3BAcc:ZDB-GENE-130522-1]	GO:0001963:synaptic transmission, dopaminergic;GO:0007165:signal transduction;GO:0007186:G-protein coupled receptor signaling pathway;GO:0007191:adenylate cyclase-activating dopamine receptor signaling pathway;GO:0007612:learning;GO:0060158:phospholipase C-activating dopamine receptor signaling pathway;	GO:0005887:integral component of plasma membrane;GO:0016020:membrane;GO:0016021:integral component of membrane;	GO:0001588:dopamine neurotransmitter receptor activity, coupled via Gs;GO:0004871:signal transducer activity;GO:0004930:G-protein coupled receptor activity;GO:0004952:dopamine neurotransmitter receptor activity;GO:0035240:dopamine binding;	K04144
ENSDARG00000089362	1618	23	0.76	13	0.50	10	0.40	16	0.63	41	1.77	43	1.84	40	1.68	45	1.93	29.8173366259953	1.48320516189879	0.244514604995977	6.06591643850147	1.31203336710183e-09	1.94599706262561e-08	Ups	19	40599557	40605129	-	grn1	granulin 1 [Source:ZFIN%3BAcc:ZDB-GENE-060103-1]	GO:0008150:biological_process;	-	-	-
ENSDARG00000037603	1299	37	1.52	35	1.68	33	1.63	26	1.28	72	3.88	61	3.25	79	4.14	57	3.04	51.1897450706219	1.18337580855578	0.195340449149317	6.05801723969218	1.37809629761068e-09	2.03287916732033e-08	Ups	14	8313012	8319731	-	zgc:162144	zgc:162144 [Source:ZFIN%3BAcc:ZDB-GENE-030131-7630]	-	-	-	-
ENSDARG00000093521	1275	28	1.17	25	1.22	33	1.66	32	1.60	1	0.05	8	0.43	4	0.21	3	0.16	15.7559807093508	-1.94220962526282	0.320781511559438	-6.05461834698959	1.40750965059339e-09	2.07376482154636e-08	Down	8	13559700	13562569	-	si:ch211-126g16.11	si:ch211-126g16.11 [Source:ZFIN%3BAcc:ZDB-GENE-081105-12]	GO:0006486:protein glycosylation;	GO:0000139:Golgi membrane;GO:0005794:Golgi apparatus;GO:0016020:membrane;GO:0016021:integral component of membrane;	GO:0000009:alpha-1,6-mannosyltransferase activity;GO:0000026:alpha-1,2-mannosyltransferase activity;GO:0000030:mannosyltransferase activity;GO:0000033:alpha-1,3-mannosyltransferase activity;GO:0001962:alpha-1,3-galactosyltransferase activity;GO:0003980:UDP-glucose:glycoprotein glucosyltransferase activity;GO:0004376:glycolipid mannosyltransferase activity;GO:0004576:oligosaccharyl transferase act…	-
ENSDARG00000039752	2469	50	1.08	17	0.43	20	0.52	38	0.98	93	2.63	62	1.74	69	1.90	88	2.47	56.3259802035332	1.40305862521375	0.231775401152895	6.05352689817243	1.41708397139387e-09	2.08410249776056e-08	Ups	3	673921	685517	+	si:ch73-308m11.1	si:ch73-308m11.1 [Source:ZFIN%3BAcc:ZDB-GENE-091204-76]	-	-	GO:0005525:GTP binding;	-
ENSDARG00000003244	5239	182	1.85	164	1.96	218	2.67	151	1.84	54	0.72	57	0.75	105	1.36	63	0.83	119.412771813625	-1.06233613439155	0.175503023073839	-6.0530930794542	1.42090708557582e-09	2.08846854436138e-08	Down	2	44041370	44102997	+	gbp3	guanylate binding protein 3 [Source:ZFIN%3BAcc:ZDB-GENE-070912-176]	GO:0042981:regulation of apoptotic process;	-	GO:0000166:nucleotide binding;GO:0003924:GTPase activity;GO:0005525:GTP binding;	-
ENSDARG00000087143	1536	24	0.83	14	0.57	16	0.67	23	0.96	35	1.59	48	2.17	61	2.70	56	2.52	35.6560243545908	1.4289314757682	0.23613969061084	6.0512126194113	1.4375955733671e-09	2.11045937536408e-08	Ups	5	28220339	28232801	+	serpina7	serpin peptidase inhibitor%2C clade A (alpha-1 antiproteinase%2C antitrypsin)%2C member 7 [Source:ZFIN%3BAcc:ZDB-GENE-041010-47]	-	GO:0005615:extracellular space;	GO:0004867:serine-type endopeptidase inhibitor activity;	K04525
ENSDARG00000037000	1630	182	5.96	76	2.91	92	3.62	147	5.77	355	15.23	392	16.66	267	11.14	381	16.19	245.205061080229	1.51622699315855	0.251218662954311	6.03548707459806	1.5848391543984e-09	2.31411131726165e-08	Ups	6	7271444	7281620	-	fkbp11	FK506 binding protein 11 [Source:ZFIN%3BAcc:ZDB-GENE-030616-357]	GO:0006457:protein folding;GO:0061077:chaperone-mediated protein folding;GO:0071391:cellular response to estrogen stimulus;	GO:0005789:endoplasmic reticulum membrane;GO:0016020:membrane;GO:0016021:integral component of membrane;	GO:0003755:peptidyl-prolyl cis-trans isomerase activity;GO:0005528:FK506 binding;	K09576
ENSDARG00000026017	2846	111	2.08	62	1.36	52	1.17	100	2.25	154	3.78	161	3.92	129	3.08	151	3.67	117.382190120207	1.05598606803762	0.175326558861317	6.0229669417792	1.71248430884743e-09	2.49008054498262e-08	Ups	14	33251312	33273480	-	xpnpep2	X-prolyl aminopeptidase (aminopeptidase P) 2%2C membrane-bound [Source:ZFIN%3BAcc:ZDB-GENE-040426-1151]	-	GO:0016020:membrane;GO:0016021:integral component of membrane;	GO:0016787:hydrolase activity;GO:0046872:metal ion binding;	K14208
ENSDARG00000020741	3142	1739	29.52	962	19.13	911	18.61	1448	29.47	2974	66.18	2667	58.81	2221	48.09	3071	67.68	2054.41743652265	1.25055839838064	0.207655661658634	6.02226969586047	1.71987996177827e-09	2.49934755682201e-08	Ups	1	9379390	9387428	-	fga	fibrinogen alpha chain [Source:ZFIN%3BAcc:ZDB-GENE-031010-21]	GO:0007165:signal transduction;GO:0030168:platelet activation;GO:0051258:protein polymerization;GO:0072378:blood coagulation, fibrin clot formation;	GO:0005577:fibrinogen complex;	GO:0005102:receptor binding;GO:0030674:protein binding, bridging;	K03903
ENSDARG00000062630	13190	62	0.25	47	0.22	33	0.16	56	0.27	83	0.44	94	0.49	85	0.44	109	0.57	72.6233595495433	1.07927113314704	0.179319181673726	6.0187154718941	1.75806578419819e-09	2.55180534223018e-08	Ups	6	10350592	10462698	-	dnah9l	dynein%2C axonemal%2C heavy polypeptide 9 like [Source:ZFIN%3BAcc:ZDB-GENE-050506-1]	GO:0003351:epithelial cilium movement;GO:0007018:microtubule-based movement;	GO:0030286:dynein complex;	GO:0003777:microtubule motor activity;GO:0005524:ATP binding;GO:0016887:ATPase activity;	K10408
ENSDARG00000010936	4147	1350	17.36	634	9.55	629	9.74	952	14.68	2484	41.88	2451	40.95	1678	27.53	2351	39.26	1617.15203774233	1.41543218444994	0.235188098354059	6.0182985208678	1.76259919684566e-09	2.55686719100882e-08	Ups	16	28694619	28723718	-	abcb4	ATP-binding cassette%2C sub-family B (MDR/TAP)%2C member 4 [Source:ZFIN%3BAcc:ZDB-GENE-080204-52]	GO:0002481:antigen processing and presentation of exogenous protein antigen via MHC class Ib, TAP-dependent;GO:0002485:antigen processing and presentation of endogenous peptide antigen via MHC class I via ER pathway, TAP-dependent;GO:0002489:antigen processing and presentation of endogenous peptide antigen via MHC class Ib via ER pathway, TAP-dependent;GO:0002591:positive regulation of antigen pr…	GO:0016020:membrane;GO:0016021:integral component of membrane;	GO:0000166:nucleotide binding;GO:0005524:ATP binding;GO:0015462:protein-transmembrane transporting ATPase activity;GO:0015562:efflux transmembrane transporter activity;GO:0016887:ATPase activity;GO:0019534:toxin transporter activity;GO:0042626:ATPase activity, coupled to transmembrane movement of substances;	-
ENSDARG00000005112	3663	918	13.37	451	7.69	398	6.97	768	13.41	2117	40.41	2063	39.02	1305	24.24	1968	37.20	1297.99068621215	1.55944979871067	0.259232465027824	6.01564236386553	1.79174755313027e-09	2.59606908364926e-08	Ups	16	26900740	26929356	+	cdh17	cadherin 17%2C LI cadherin (liver-intestine) [Source:ZFIN%3BAcc:ZDB-GENE-030910-3]	GO:0007155:cell adhesion;GO:0007156:homophilic cell adhesion via plasma membrane adhesion molecules;GO:0048793:pronephros development;	GO:0005886:plasma membrane;GO:0016020:membrane;GO:0016021:integral component of membrane;	GO:0005509:calcium ion binding;	K06811
ENSDARG00000101393	849	29	1.82	37	2.72	37	2.80	27	2.03	94	7.74	78	6.37	45	3.61	113	9.22	59.8036715990457	1.4081143975135	0.234083676464745	6.01543182668517	1.79407794925627e-09	2.59696103378902e-08	Ups	6	21892727	21895018	-	si:dkey-31g6.6	si:dkey-31g6.6 [Source:ZFIN%3BAcc:ZDB-GENE-110209-1]	-	-	-	-
ENSDARG00000060889	1012	20	1.05	18	1.11	10	0.63	15	0.95	38	2.63	49	3.35	34	2.29	55	3.76	30.9436259169112	1.50228965159763	0.249786691128515	6.01429021222232	1.80676577979751e-09	2.61318200920655e-08	Ups	6	39508507	39510839	+	si:ch211-173n18.4	si:ch211-173n18.4 [Source:ZFIN%3BAcc:ZDB-GENE-120215-64]	GO:0008152:metabolic process;	GO:0005737:cytoplasm;	GO:0008168:methyltransferase activity;GO:0008757:S-adenosylmethionine-dependent methyltransferase activity;	-
ENSDARG00000041108	1533	132	4.59	72	2.93	79	3.31	111	4.63	174	7.94	189	8.54	131	5.81	230	10.39	142.825041435067	1.06098212781641	0.176499787326318	6.01123742916947	1.84112524058245e-09	2.65815855023963e-08	Ups	18	26437606	26444007	+	ctsh	cathepsin H [Source:ZFIN%3BAcc:ZDB-GENE-030131-3539]	GO:0006508:proteolysis;GO:0006955:immune response;GO:0051603:proteolysis involved in cellular protein catabolic process;GO:2001235:positive regulation of apoptotic signaling pathway;	GO:0005615:extracellular space;GO:0005764:lysosome;	GO:0004177:aminopeptidase activity;GO:0004197:cysteine-type endopeptidase activity;GO:0008233:peptidase activity;GO:0008234:cysteine-type peptidase activity;GO:0008656:cysteine-type endopeptidase activator activity involved in apoptotic process;GO:0016787:hydrolase activity;	K01366
ENSDARG00000104106	790	114	7.70	77	6.09	71	5.77	69	5.58	192	16.99	136	11.93	109	9.39	165	14.46	119.121087527841	1.05458085111581	0.175461239817977	6.01033511566331	1.85140222238753e-09	2.6714182126221e-08	Ups	13	33578804	33581146	+	CABZ01087953.1	-	-	-	-	-
ENSDARG00000042873	1842	11	0.32	12	0.41	3	0.10	9	0.31	32	1.21	35	1.32	25	0.92	35	1.32	21.1513957078852	1.71584012202335	0.285817893906452	6.00326347161786	1.93390415311252e-09	2.78388805739277e-08	Ups	20	36895172	36906180	-	slc25a27	solute carrier family 25%2C member 27 [Source:ZFIN%3BAcc:ZDB-GENE-040426-1290]	GO:0006810:transport;	GO:0016020:membrane;GO:0016021:integral component of membrane;	GO:0004045:aminoacyl-tRNA hydrolase activity;	K15112
ENSDARG00000005690	6252	204	1.74	200	2.00	194	1.99	202	2.07	465	5.20	452	5.01	276	3.00	522	5.78	324.494628734786	1.23121409792186	0.205203920599386	5.99995406679155	1.97373353658473e-09	2.82955828942761e-08	Ups	1	54296540	54320095	-	slc25a23a	solute carrier family 25 (mitochondrial carrier%3B phosphate carrier)%2C member 23a [Source:ZFIN%3BAcc:ZDB-GENE-121214-154]	GO:0006810:transport;GO:0055085:transmembrane transport;	GO:0016020:membrane;GO:0016021:integral component of membrane;	GO:0005509:calcium ion binding;	K14684
ENSDARG00000016538	2874	55	1.02	88	1.91	72	1.61	66	1.47	18	0.44	18	0.43	30	0.71	11	0.27	42.762434758554	-1.4445731103942	0.240994074140692	-5.99422668605063	2.04456009824692e-09	2.92689150176769e-08	Down	4	9466133	9475502	+	zgc:55888	zgc:55888 [Source:ZFIN%3BAcc:ZDB-GENE-040426-834]	GO:0006508:proteolysis;	GO:0005575:cellular_component;	GO:0004252:serine-type endopeptidase activity;GO:0008233:peptidase activity;GO:0008236:serine-type peptidase activity;GO:0016787:hydrolase activity;	-
ENSDARG00000086586	1479	0	0.00	0	0.00	0	0.00	0	0.00	7	0.33	19	0.89	6	0.28	16	0.75	6.50298678207271	2.22585883087792	0.371846246163198	5.98596558078745	2.15109857600653e-09	3.06942804981481e-08	Ups	24	40072835	40074313	-	BX323854.3	-	-	-	-	-
ENSDARG00000100184	801	31	2.06	21	1.64	18	1.44	37	2.95	152	13.27	167	14.44	58	4.93	163	14.09	85.7582208834007	1.92524242108142	0.321874813578622	5.98133914137758	2.21310545191212e-09	3.15054959587e-08	Ups	2	52180833	52189501	-	BX908782.2	-	-	-	-	-
ENSDARG00000076699	1627	6	0.20	11	0.42	12	0.47	11	0.43	34	1.46	43	1.83	35	1.46	25	1.06	23.1606841347966	1.66039131142308	0.277729765180279	5.97844206704058	2.25281700674877e-09	3.20335113996278e-08	Ups	13	41760986	41782613	-	ipmka	inositol polyphosphate multikinase a [Source:ZFIN%3BAcc:ZDB-GENE-090312-161]	-	-	GO:0008440:inositol-1,4,5-trisphosphate 3-kinase activity;	K00915
ENSDARG00000045230	633	407	34.30	291	28.72	307	31.13	385	38.89	782	86.38	794	86.90	488	52.45	793	86.75	546.386849701765	1.18714542433232	0.198731389582671	5.9736180923672	2.32048671200943e-09	3.29573833246058e-08	Ups	24	39718206	39722738	-	cox6b1	cytochrome c oxidase subunit VIb polypeptide 1 [Source:ZFIN%3BAcc:ZDB-GENE-040718-448]	-	GO:0005739:mitochondrion;	GO:0004129:cytochrome-c oxidase activity;	K02267
ENSDARG00000074809	1328	54	2.17	39	1.83	28	1.35	56	2.70	200	10.53	188	9.81	86	4.41	184	9.59	109.703326662074	1.73705810413834	0.291321256423284	5.96268918191958	2.48120120571884e-09	3.51175454958804e-08	Ups	17	30683664	30685448	-	zgc:194392	zgc:194392 [Source:ZFIN%3BAcc:ZDB-GENE-030131-4774]	-	-	-	-
ENSDARG00000096809	3969	59	0.79	24	0.38	27	0.44	54	0.87	106	1.87	88	1.54	73	1.25	107	1.87	69.2879217297593	1.30284228276874	0.218755097664077	5.95571164594941	2.58942546495403e-09	3.64592895390963e-08	Ups	2	6015373	6021469	+	si:ch211-168b3.2	si:ch211-168b3.2 [Source:ZFIN%3BAcc:ZDB-GENE-130603-47]	-	-	-	-
ENSDARG00000102343	1203	5	0.22	1	0.05	1	0.05	4	0.21	25	1.45	25	1.44	13	0.74	16	0.92	11.9667919402504	2.04316525590072	0.343483329112559	5.94836803631649	2.70829103639986e-09	3.80452631050125e-08	Ups	15	14266157	14270108	+	si:dkey-243k1.3	si:dkey-243k1.3 [Source:ZFIN%3BAcc:ZDB-GENE-131121-191]	-	-	GO:0003676:nucleic acid binding;GO:0016787:hydrolase activity;GO:0046872:metal ion binding;	-
ENSDARG00000045516	3261	1301	21.28	619	11.86	593	11.67	1061	20.80	2143	45.95	2044	43.43	2057	42.92	2075	44.06	1528.01754053325	1.32674308104585	0.223064677147221	5.94779549148522	2.71777851018978e-09	3.81566112145714e-08	Ups	4	25198714	25226770	-	itih2	inter-alpha-trypsin inhibitor heavy chain 2 [Source:ZFIN%3BAcc:ZDB-GENE-040426-1942]	GO:0030212:hyaluronan metabolic process;	-	GO:0004867:serine-type endopeptidase inhibitor activity;	K19015
ENSDARG00000025375	1995	2459	65.75	1451	45.44	1462	47.04	2098	67.24	3855	135.11	3797	131.86	2841	96.89	3748	130.10	2777.92788455105	1.10462029800278	0.185730067530758	5.94745004235704	2.72351849450991e-09	3.82152483130343e-08	Ups	9	28293873	28317287	+	idh1	isocitrate dehydrogenase 1 (NADP+)%2C soluble [Source:ZFIN%3BAcc:ZDB-GENE-031006-1]	GO:0006099:tricarboxylic acid cycle;GO:0006102:isocitrate metabolic process;GO:0030097:hemopoiesis;GO:0055114:oxidation-reduction process;	-	GO:0000287:magnesium ion binding;GO:0004450:isocitrate dehydrogenase (NADP+) activity;GO:0016491:oxidoreductase activity;GO:0016616:oxidoreductase activity, acting on the CH-OH group of donors, NAD or NADP as acceptor;GO:0046872:metal ion binding;GO:0051287:NAD binding;	K00031
ENSDARG00000079296	2317	64	1.47	48	1.29	40	1.11	70	1.93	162	4.89	139	4.16	67	1.97	143	4.27	94.9370319483147	1.31007981677547	0.220669457851712	5.93684250430268	2.90563544198864e-09	4.05379264318084e-08	Ups	22	11587838	11596336	-	gcga	glucagon a [Source:ZFIN%3BAcc:ZDB-GENE-010219-1]	GO:0003323:type B pancreatic cell development;GO:0007188:adenylate cyclase-modulating G-protein coupled receptor signaling pathway;GO:0010737:protein kinase A signaling;GO:0035774:positive regulation of insulin secretion involved in cellular response to glucose stimulus;GO:0042594:response to starvation;GO:0043066:negative regulation of apoptotic process;	GO:0005576:extracellular region;GO:0005615:extracellular space;	GO:0005179:hormone activity;GO:0031769:glucagon receptor binding;	-
ENSDARG00000103013	4423	37	0.45	66	0.93	35	0.51	37	0.53	81	1.28	138	2.16	104	1.60	73	1.14	73.4560713201599	1.28127694474787	0.215838427370119	5.93627817047955	2.91564951396391e-09	4.06544330118767e-08	Ups	10	21819530	21862679	+	pcdh1g22	protocadherin 1 gamma 22 [Source:ZFIN%3BAcc:ZDB-GENE-030131-2695]	GO:0007155:cell adhesion;GO:0007156:homophilic cell adhesion via plasma membrane adhesion molecules;	GO:0005886:plasma membrane;GO:0016020:membrane;GO:0016021:integral component of membrane;	GO:0005509:calcium ion binding;	K16497
ENSDARG00000094929	960	79	4.39	18	1.17	23	1.54	57	3.80	484	35.25	347	25.04	176	12.47	483	34.84	222.751260017002	2.11101780185029	0.356029899918995	5.92932729057473	3.04178258447833e-09	4.22685001207526e-08	Ups	16	24006578	24007836	+	apoa4b.3	apolipoprotein A-IV b%2C tandem duplicate 3 [Source:ZFIN%3BAcc:ZDB-GENE-100921-47]	GO:0006810:transport;GO:0006869:lipid transport;GO:0042157:lipoprotein metabolic process;	GO:0005576:extracellular region;	GO:0008289:lipid binding;	K08760
ENSDARG00000104968	4279	10	0.12	8	0.12	2	0.03	17	0.25	53	0.87	32	0.52	33	0.52	30	0.49	24.3298001537865	1.77164222074042	0.29899868710836	5.92525083596221	3.11821049427036e-09	4.33059199496877e-08	Ups	4	52708985	52727413	+	si:ch211-227e10.1	si:ch211-227e10.1 [Source:ZFIN%3BAcc:ZDB-GENE-050420-221]	-	-	-	-
ENSDARG00000054373	1261	18	0.76	12	0.59	10	0.51	14	0.71	0	0.00	0	0.00	0	0.00	0	0.00	6.12233179283941	-2.19991605328118	0.371325261574888	-5.92449876410444	3.13251366419778e-09	4.34798588835811e-08	Down	8	13534826	13537059	-	si:ch211-126g16.10	si:ch211-126g16.10 [Source:ZFIN%3BAcc:ZDB-GENE-081104-528]	GO:0006486:protein glycosylation;	GO:0000139:Golgi membrane;GO:0005794:Golgi apparatus;GO:0016020:membrane;GO:0016021:integral component of membrane;	GO:0000009:alpha-1,6-mannosyltransferase activity;GO:0000026:alpha-1,2-mannosyltransferase activity;GO:0000030:mannosyltransferase activity;GO:0000033:alpha-1,3-mannosyltransferase activity;GO:0001962:alpha-1,3-galactosyltransferase activity;GO:0003980:UDP-glucose:glycoprotein glucosyltransferase activity;GO:0004376:glycolipid mannosyltransferase activity;GO:0004576:oligosaccharyl transferase act…	K07970
ENSDARG00000041569	1832	4097	119.29	1862	63.50	1846	64.67	3437	119.96	8249	314.84	6646	251.34	6760	251.05	8076	305.27	5294.36833280022	1.45343343336946	0.245377974514215	5.92324325867832	3.15653376624646e-09	4.37635591879537e-08	Ups	18	17419404	17426543	-	ces2	carboxylesterase 2 (intestine%2C liver) [Source:ZFIN%3BAcc:ZDB-GENE-061013-99]	GO:0008150:biological_process;	GO:0005615:extracellular space;	GO:0004620:phospholipase activity;GO:0010296:prenylcysteine methylesterase activity;GO:0016298:lipase activity;GO:0016787:hydrolase activity;GO:0018731:1-oxa-2-oxocycloheptane lactonase activity;GO:0018732:sulfolactone hydrolase activity;GO:0018733:3,4-dihydrocoumarin hydrolase activity;GO:0018734:butyrolactone hydrolase activity;GO:0034892:endosulfan lactone lactonase activity;GO:0035460:L-ascor…	K03927
ENSDARG00000035544	1950	630	17.23	375	12.01	287	9.45	484	15.87	1170	41.95	1063	37.77	782	27.28	1092	38.78	757.532986771714	1.32298527960791	0.223515942147596	5.91897502655223	3.23954146155235e-09	4.48127402064087e-08	Ups	7	59773896	59785278	+	etnppl	ethanolamine-phosphate phospho-lyase [Source:ZFIN%3BAcc:ZDB-GENE-040426-1133]	GO:0035162:embryonic hemopoiesis;	GO:0005739:mitochondrion;	GO:0003824:catalytic activity;GO:0008483:transaminase activity;GO:0016740:transferase activity;GO:0016829:lyase activity;GO:0030170:pyridoxal phosphate binding;GO:0042802:identical protein binding;GO:0050459:ethanolamine-phosphate phospho-lyase activity;	K14286
ENSDARG00000102243	1630	42	1.37	47	1.80	70	2.76	39	1.53	10	0.43	7	0.30	17	0.71	10	0.42	28.761896057042	-1.62089598153884	0.274020070987941	-5.91524546247627	3.31381009716356e-09	4.57365670270858e-08	Down	6	25293108	25312911	+	KYAT3 (1 of many)	si:ch211-180m24.3 [Source:ZFIN%3BAcc:ZDB-GENE-131119-31]	GO:0009058:biosynthetic process;	-	GO:0003824:catalytic activity;GO:0030170:pyridoxal phosphate binding;	-
ENSDARG00000063078	2471	59	1.27	17	0.43	28	0.73	45	1.16	170	4.81	152	4.26	100	2.75	182	5.10	98.7860775369455	1.79201576951346	0.303934913641301	5.89605105923557	3.72303811896174e-09	5.08960966117348e-08	Ups	13	10812862	10836132	+	abcg5	ATP-binding cassette%2C sub-family G (WHITE)%2C member 5 [Source:ZFIN%3BAcc:ZDB-GENE-050517-40]	GO:0033344:cholesterol efflux;	GO:0016020:membrane;GO:0016021:integral component of membrane;GO:0016324:apical plasma membrane;GO:0043235:receptor complex;	GO:0000166:nucleotide binding;GO:0005524:ATP binding;GO:0016887:ATPase activity;GO:0017127:cholesterol transporter activity;GO:0042626:ATPase activity, coupled to transmembrane movement of substances;	K05683
ENSDARG00000017126	3508	361	5.49	240	4.27	231	4.23	350	6.38	590	11.76	579	11.44	460	8.92	713	14.07	451.932543082605	1.14245926495617	0.193974141596871	5.88975033244638	3.867795043881e-09	5.27569834026693e-08	Ups	18	44775375	44798437	+	ilvbl	ilvB (bacterial acetolactate synthase)-like [Source:ZFIN%3BAcc:ZDB-GENE-040426-1623]	GO:0048701:embryonic cranial skeleton morphogenesis;	GO:0016020:membrane;GO:0016021:integral component of membrane;	GO:0000287:magnesium ion binding;GO:0003824:catalytic activity;GO:0016740:transferase activity;GO:0030976:thiamine pyrophosphate binding;GO:0046872:metal ion binding;	K11259
ENSDARG00000029230	1654	969	31.25	505	19.07	481	18.67	961	37.15	2145	90.68	1930	80.84	1598	65.73	2123	88.88	1387.6513043369	1.45698753633349	0.247631789888929	5.88368535795422	4.01230276004909e-09	5.45758020945353e-08	Ups	16	36854040	36880749	-	pnp4b	purine nucleoside phosphorylase 4b [Source:ZFIN%3BAcc:ZDB-GENE-040426-1887]	GO:0006139:nucleobase-containing compound metabolic process;GO:0009116:nucleoside metabolic process;GO:0043101:purine-containing compound salvage;	GO:0005737:cytoplasm;	GO:0003824:catalytic activity;GO:0004731:purine-nucleoside phosphorylase activity;GO:0016740:transferase activity;GO:0016757:transferase activity, transferring glycosyl groups;	-
ENSDARG00000011696	1825	40	1.17	34	1.16	19	0.67	35	1.23	56	2.15	62	2.35	71	2.65	79	3.00	50.6484307301586	1.20138983920665	0.204233212201112	5.88244108908018	4.04259247802398e-09	5.49266747861813e-08	Ups	20	46886336	46913503	-	esrrgb	estrogen-related receptor gamma b [Source:ZFIN%3BAcc:ZDB-GENE-040616-4]	GO:0006351:transcription, DNA-templated;GO:0006355:regulation of transcription, DNA-templated;GO:0032475:otolith formation;GO:0043401:steroid hormone mediated signaling pathway;GO:0071599:otic vesicle development;	GO:0005634:nucleus;	GO:0003677:DNA binding;GO:0003700:sequence-specific DNA binding transcription factor activity;GO:0003707:steroid hormone receptor activity;GO:0005496:steroid binding;GO:0008270:zinc ion binding;GO:0043565:sequence-specific DNA binding;GO:0046872:metal ion binding;	-
ENSDARG00000069828	1729	38	1.17	11	0.40	25	0.93	41	1.52	130	5.26	121	4.85	96	3.78	190	7.61	85.8881356945923	1.86455430594664	0.317572184358803	5.87127713880636	4.32450645512676e-09	5.84645527005882e-08	Ups	13	9546521	9554556	-	ABHD12B (1 of many)	si:ch211-117n7.7 [Source:ZFIN%3BAcc:ZDB-GENE-060503-569]	GO:0008150:biological_process;	GO:0016020:membrane;GO:0016021:integral component of membrane;	-	-
ENSDARG00000040898	1338	70	2.79	30	1.40	25	1.20	50	2.39	121	6.32	108	5.59	68	3.46	108	5.59	74.6630767973915	1.32271856561209	0.225313476551355	5.87057013125711	4.34299015178607e-09	5.86819835710928e-08	Ups	9	34493513	34500702	-	gpa33	glycoprotein A33 (transmembrane) [Source:ZFIN%3BAcc:ZDB-GENE-070912-194]	GO:0016337:single organismal cell-cell adhesion;	GO:0005886:plasma membrane;GO:0005911:cell-cell junction;GO:0009986:cell surface;GO:0016020:membrane;GO:0016021:integral component of membrane;	-	-
ENSDARG00000003931	2164	735	18.12	453	13.08	454	13.47	582	17.20	1113	35.96	1116	35.73	782	24.59	1059	33.89	804.03366102451	1.05619028062428	0.179926235655206	5.87012937150682	4.35455206459511e-09	5.88056995109935e-08	Ups	19	21216737	21238776	+	cndp2	CNDP dipeptidase 2 (metallopeptidase M20 family) [Source:ZFIN%3BAcc:ZDB-GENE-030131-5499]	GO:0006508:proteolysis;GO:0008152:metabolic process;GO:0043171:peptide catabolic process;	GO:0005575:cellular_component;	GO:0008237:metallopeptidase activity;GO:0008270:zinc ion binding;GO:0016787:hydrolase activity;GO:0016805:dipeptidase activity;GO:0070573:metallodipeptidase activity;	K08660
ENSDARG00000045453	3541	41	0.62	22	0.39	26	0.47	27	0.49	2	0.04	1	0.02	8	0.15	5	0.10	15.2462007475017	-1.89744728241682	0.323637357608636	-5.86288089989705	4.5490452288138e-09	6.11282641714655e-08	Down	24	2499153	2519579	+	f13a1a.1	coagulation factor XIII%2C A1 polypeptide a%2C tandem duplicate 1 [Source:ZFIN%3BAcc:ZDB-GENE-060929-1250]	GO:0018149:peptide cross-linking;	GO:0005575:cellular_component;	GO:0003810:protein-glutamine gamma-glutamyltransferase activity;	-
ENSDARG00000019137	2407	275	6.09	215	5.58	245	6.53	231	6.14	551	16.01	529	15.23	317	8.96	533	15.33	372.361364450349	1.15229680414107	0.196678890727373	5.85877213299075	4.66302000647577e-09	6.25223247494719e-08	Ups	24	14070412	14090405	+	tram1	translocation associated membrane protein 1 [Source:ZFIN%3BAcc:ZDB-GENE-021011-1]	GO:0006613:cotranslational protein targeting to membrane;GO:0006810:transport;GO:0015031:protein transport;	GO:0005791:rough endoplasmic reticulum;GO:0016020:membrane;GO:0016021:integral component of membrane;	-	K14010
ENSDARG00000041232	346	412	63.52	302	54.53	457	84.77	233	43.06	687	138.83	658	131.76	675	132.73	726	145.30	530.864347592247	1.12483937485911	0.192343712334046	5.8480693816785	4.97311131424543e-09	6.64250053847547e-08	Ups	20	54289895	54296503	+	rps29	ribosomal protein S29 [Source:ZFIN%3BAcc:ZDB-GENE-040622-5]	GO:0001525:angiogenesis;GO:0001570:vasculogenesis;GO:0006412:translation;GO:0030218:erythrocyte differentiation;GO:0043009:chordate embryonic development;GO:0048821:erythrocyte development;GO:0051726:regulation of cell cycle;GO:0060218:hematopoietic stem cell differentiation;GO:0072332:intrinsic apoptotic signaling pathway by p53 class mediator;	GO:0005622:intracellular;GO:0005840:ribosome;GO:0022627:cytosolic small ribosomal subunit;GO:0030529:ribonucleoprotein complex;	GO:0003735:structural constituent of ribosome;GO:0008270:zinc ion binding;	K02980
ENSDARG00000042186	1975	53	1.43	43	1.36	53	1.72	44	1.42	11	0.39	15	0.53	14	0.48	12	0.42	29.0929514758754	-1.44079883569971	0.246839355039146	-5.8369899543418	5.31522992428073e-09	7.04938497228399e-08	Down	20	33596499	33609564	-	paplnb	papilin b%2C proteoglycan-like sulfated glycoprotein [Source:ZFIN%3BAcc:ZDB-GENE-030131-6023]	-	GO:0005578:proteinaceous extracellular matrix;	GO:0004867:serine-type endopeptidase inhibitor activity;GO:0008237:metallopeptidase activity;GO:0008270:zinc ion binding;	-
ENSDARG00000062025	2097	96	2.44	88	2.62	89	2.72	76	2.32	172	5.74	173	5.72	96	3.11	206	6.80	127.707579785078	1.06476924955829	0.182617903264978	5.83058523026253	5.52333184490051e-09	7.30161169739876e-08	Ups	8	18566030	18582931	-	cpox	coproporphyrinogen oxidase [Source:ZFIN%3BAcc:ZDB-GENE-030131-9884]	GO:0006779:porphyrin-containing compound biosynthetic process;GO:0042541:hemoglobin biosynthetic process;GO:0055114:oxidation-reduction process;	GO:0016020:membrane;GO:0016021:integral component of membrane;	GO:0004109:coproporphyrinogen oxidase activity;	K00228
ENSDARG00000067889	1067	45	2.25	14	0.82	26	1.56	19	1.14	73	4.78	49	3.18	65	4.14	64	4.15	45.5386959378507	1.35835429140696	0.233831094145045	5.80912601197672	6.27998100031426e-09	8.24390846351673e-08	Ups	5	37861968	37868540	+	gltpd2	glycolipid transfer protein domain containing 2 [Source:ZFIN%3BAcc:ZDB-GENE-060526-346]	GO:0046836:glycolipid transport;	GO:0005737:cytoplasm;	GO:0017089:glycolipid transporter activity;GO:0051861:glycolipid binding;	-
ENSDARG00000069186	2255	11	0.26	17	0.47	8	0.23	3	0.09	25	0.78	45	1.38	29	0.87	43	1.32	23.5742857436858	1.69793585527273	0.292344930470665	5.80798802475936	6.32280377312734e-09	8.29566788118902e-08	Ups	9	38610217	38615696	+	cyp27a1.2	cytochrome P450%2C family 27%2C subfamily A%2C polypeptide 1%2C gene 2 [Source:ZFIN%3BAcc:ZDB-GENE-081104-511]	GO:0055114:oxidation-reduction process;	-	GO:0004497:monooxygenase activity;GO:0005506:iron ion binding;GO:0016491:oxidoreductase activity;GO:0016705:oxidoreductase activity, acting on paired donors, with incorporation or reduction of molecular oxygen;GO:0020037:heme binding;GO:0046872:metal ion binding;	K00488
ENSDARG00000102641	1993	49	1.31	56	1.76	39	1.26	36	1.15	8	0.28	15	0.52	10	0.34	11	0.38	26.4422214248253	-1.52226977475827	0.26226056909364	-5.80441726340777	6.45902444085784e-09	8.46076818906153e-08	Down	5	56747656	56757164	-	si:ch211-69i3.1	si:ch211-69i3.1 [Source:ZFIN%3BAcc:ZDB-GENE-141211-22]	-	-	-	-
ENSDARG00000059729	2658	186	3.73	177	4.16	166	4.01	225	5.41	415	10.92	420	10.95	270	6.91	443	11.54	296.664338183352	1.17301136870148	0.202150052890941	5.80267653619814	6.52646207713787e-09	8.5399524920493e-08	Ups	5	12927609	12969090	+	si:ch211-89f7.1	si:ch211-89f7.1 [Source:ZFIN%3BAcc:ZDB-GENE-060526-180]	GO:0006810:transport;	GO:0005622:intracellular;GO:0016021:integral component of membrane;	GO:0005215:transporter activity;	-
ENSDARG00000104956	3752	102	1.45	111	1.85	118	2.02	87	1.48	47	0.88	31	0.57	47	0.85	37	0.68	69.813323125666	-1.05859873577307	0.182455592296347	-5.80195280643234	6.55470125266047e-09	8.57231475220866e-08	Down	4	74109908	74125960	-	si:dkey-165o8.2	si:dkey-165o8.2 [Source:ZFIN%3BAcc:ZDB-GENE-131122-2]	-	-	-	-
ENSDARG00000067985	2903	48	0.88	35	0.75	36	0.80	31	0.68	7	0.17	8	0.19	10	0.23	8	0.19	21.457309049876	-1.60442761958324	0.277107613902622	-5.78990810460751	7.04249440589265e-09	9.1612395297091e-08	Down	2	48052053	48057545	+	ftr23	finTRIM family%2C member 23 [Source:ZFIN%3BAcc:ZDB-GENE-070912-322]	-	GO:0005622:intracellular;	GO:0008270:zinc ion binding;GO:0046872:metal ion binding;	-
ENSDARG00000098315	2608	718	14.69	500	11.98	514	12.65	607	14.88	1567	42.01	1522	40.43	820	21.39	1673	44.42	1024.72138539502	1.34322642423537	0.232167254451541	5.78559809137826	7.22547821055987e-09	9.38928037749681e-08	Ups	18	5738730	5749620	-	cyp1a	cytochrome P450%2C family 1%2C subfamily A [Source:ZFIN%3BAcc:ZDB-GENE-011219-1]	GO:0006725:cellular aromatic compound metabolic process;GO:0009410:response to xenobiotic stimulus;GO:0055114:oxidation-reduction process;GO:0071407:cellular response to organic cyclic compound;GO:0071466:cellular response to xenobiotic stimulus;	GO:0005783:endoplasmic reticulum;GO:0005789:endoplasmic reticulum membrane;GO:0043231:intracellular membrane-bounded organelle;	GO:0004497:monooxygenase activity;GO:0005506:iron ion binding;GO:0016491:oxidoreductase activity;GO:0016705:oxidoreductase activity, acting on paired donors, with incorporation or reduction of molecular oxygen;GO:0016712:oxidoreductase activity, acting on paired donors, with incorporation or reduction of molecular oxygen, reduced flavin or flavoprotein as one donor, and incorporation of one atom …	K07408
ENSDARG00000045644	2082	19	0.49	15	0.45	9	0.28	20	0.61	33	1.11	37	1.23	48	1.57	52	1.73	30.0599461573604	1.44966780753003	0.250820096210144	5.77971155196217	7.48288076413987e-09	9.69284867609278e-08	Ups	25	26355471	26367712	+	ca12	carbonic anhydrase XII [Source:ZFIN%3BAcc:ZDB-GENE-080815-4]	GO:0006730:one-carbon metabolic process;	GO:0016020:membrane;GO:0016021:integral component of membrane;	GO:0004089:carbonate dehydratase activity;GO:0008270:zinc ion binding;GO:0046872:metal ion binding;	K01672
ENSDARG00000023111	3241	1423	23.42	686	13.22	709	14.04	1330	26.24	2655	57.28	2494	53.31	2322	48.74	2613	55.83	1834.80035654943	1.35922020226337	0.235233839336512	5.778166126511	7.55192241096732e-09	9.77709954932597e-08	Ups	20	42791378	42805774	-	plg	plasminogen [Source:ZFIN%3BAcc:ZDB-GENE-030131-1411]	GO:0006508:proteolysis;GO:0007596:blood coagulation;GO:0007599:hemostasis;GO:0042730:fibrinolysis;GO:0048771:tissue remodeling;	GO:0005576:extracellular region;	GO:0004252:serine-type endopeptidase activity;GO:0008233:peptidase activity;GO:0008236:serine-type peptidase activity;GO:0016787:hydrolase activity;	K01315
ENSDARG00000022303	1859	256	7.35	288	9.68	206	7.11	181	6.23	523	19.67	562	20.94	329	12.04	542	20.19	371.331234857494	1.20809259430151	0.209329156122912	5.77125813086522	7.86818354518602e-09	1.01542772119843e-07	Ups	2	1825741	1830943	+	higd1a	HIG1 hypoxia inducible domain family%2C member 1A [Source:ZFIN%3BAcc:ZDB-GENE-030826-15]	-	GO:0016020:membrane;GO:0016021:integral component of membrane;	-	-
ENSDARG00000088641	783	39	2.66	39	3.11	38	3.11	35	2.86	3	0.27	7	0.62	14	1.22	8	0.71	21.558188238789	-1.63712880036358	0.284038619192488	-5.76375425643839	8.22631704114385e-09	1.05773733527974e-07	Down	19	40609342	40611978	-	grn2	granulin 2 [Source:ZFIN%3BAcc:ZDB-GENE-050522-264]	GO:0008150:biological_process;	-	-	-
ENSDARG00000091627	1288	66	2.73	67	3.25	63	3.14	79	3.92	13	0.71	11	0.59	35	1.85	19	1.02	42.0548878342632	-1.39814859427507	0.242656415997181	-5.76184474055414	8.31995165245538e-09	1.06753059444077e-07	Down	16	21324853	21334279	-	si:dkey-271j15.3	si:dkey-271j15.3 [Source:ZFIN%3BAcc:ZDB-GENE-100921-27]	-	-	-	-
ENSDARG00000100265	2512	150	3.19	85	2.11	95	2.43	145	3.69	380	10.58	427	11.78	207	5.61	469	12.93	255.555044823746	1.58230245411167	0.275202379438818	5.74959583321277	8.94570360490359e-09	1.14380291548618e-07	Ups	25	8503958	8539319	-	rhcgb	Rh family%2C C glycoprotein b [Source:ZFIN%3BAcc:ZDB-GENE-040426-2595]	GO:0006810:transport;GO:0015695:organic cation transport;GO:0015696:ammonium transport;GO:0019740:nitrogen utilization;GO:0072488:ammonium transmembrane transport;GO:0097272:ammonia homeostasis;	GO:0005886:plasma membrane;GO:0005887:integral component of plasma membrane;GO:0016020:membrane;GO:0016021:integral component of membrane;GO:0016324:apical plasma membrane;	GO:0008519:ammonium transmembrane transporter activity;	-
ENSDARG00000055705	6440	504	4.17	267	2.59	268	2.67	430	4.27	920	9.99	776	8.35	643	6.79	918	9.87	608.028268097603	1.26721814654917	0.220420163988578	5.74910263933402	8.97183437549597e-09	1.14635937083245e-07	Ups	9	34317821	34338811	+	f5	coagulation factor V [Source:ZFIN%3BAcc:ZDB-GENE-030131-5531]	GO:0007596:blood coagulation;GO:0009617:response to bacterium;GO:0030168:platelet activation;	-	GO:0005507:copper ion binding;GO:0046872:metal ion binding;	K03902
ENSDARG00000094120	2601	6	0.12	3	0.07	0	0.00	6	0.15	22	0.59	21	0.56	17	0.44	22	0.59	12.7890218439688	1.90532008322556	0.331543396621446	5.74681957970358	9.09376710203798e-09	1.15830614525854e-07	Ups	2	48126682	48129830	-	BX548047.2	-	-	-	-	-
ENSDARG00000071445	1377	234	9.06	128	5.81	86	4.01	213	9.89	543	27.57	494	24.86	414	20.46	459	23.08	333.458708843956	1.52026463164171	0.264789144196355	5.74141600954137	9.3888123319029e-09	1.19402049858846e-07	Ups	12	26293886	26317516	-	myoz1b	myozenin 1b [Source:ZFIN%3BAcc:ZDB-GENE-040718-146]	GO:0030239:myofibril assembly;	GO:0015629:actin cytoskeleton;GO:0030018:Z disc;	GO:0003779:actin binding;GO:0031433:telethonin binding;GO:0051373:FATZ binding;	-
ENSDARG00000090340	5242	53	0.54	29	0.35	23	0.28	42	0.51	78	1.04	83	1.10	57	0.74	100	1.32	59.6992176532987	1.23937087442197	0.215919956933473	5.73995517609256	9.470161362417e-09	1.20248911263147e-07	Ups	3	39477713	39485554	-	si:dkey-27o4.1	si:dkey-27o4.1 [Source:ZFIN%3BAcc:ZDB-GENE-131121-60]	-	-	-	-
ENSDARG00000033594	1468	39	1.42	28	1.19	24	1.05	39	1.70	84	4.00	60	2.83	54	2.50	78	3.68	52.261226579042	1.21338330330472	0.211463472222939	5.73802789933144	9.57853398456205e-09	1.21561841217368e-07	Ups	8	50474521	50494149	-	ido1	indoleamine 2%2C3-dioxygenase 1 [Source:ZFIN%3BAcc:ZDB-GENE-080228-2]	GO:0055114:oxidation-reduction process;	-	GO:0016491:oxidoreductase activity;GO:0020037:heme binding;GO:0051213:dioxygenase activity;	K00463
ENSDARG00000038742	448	486	57.87	490	68.33	504	72.21	362	51.67	71	11.08	83	12.84	161	24.45	43	6.65	258.379649767186	-1.70680520556987	0.297614097803387	-5.73496087103184	9.75348607837026e-09	1.23589663148577e-07	Down	2	39055643	39062413	+	RBP1	si:ch211-119o8.7 [Source:ZFIN%3BAcc:ZDB-GENE-070912-18]	GO:0002138:retinoic acid biosynthetic process;GO:0006776:vitamin A metabolic process;GO:0006810:transport;	GO:0005829:cytosol;	GO:0005215:transporter activity;GO:0008289:lipid binding;	-
ENSDARG00000008491	1662	122	3.92	55	2.07	81	3.13	106	4.08	449	18.89	419	17.47	171	7.00	418	17.42	239.796068476866	1.76140098594993	0.307147549845521	5.73470628965075	9.76814694408792e-09	1.23711303499659e-07	Ups	7	29907103	29917716	+	RDH13 (1 of many)	si:ch211-107o10.3 [Source:ZFIN%3BAcc:ZDB-GENE-030131-4716]	-	GO:0016020:membrane;GO:0016021:integral component of membrane;	GO:0016491:oxidoreductase activity;	-
ENSDARG00000096713	622	73	6.26	104	10.45	85	8.77	76	7.81	39	4.38	22	2.45	31	3.39	17	1.89	53.6330982513106	-1.26202466122604	0.220138022317266	-5.73287907259923	9.87400337346089e-09	1.24922497131214e-07	Down	2	7086907	7087528	+	si:ch211-170d12.2	si:ch211-170d12.2 [Source:ZFIN%3BAcc:ZDB-GENE-130603-27]	-	-	-	-
ENSDARG00000060316	1731	767	23.64	581	20.97	550	20.39	695	25.67	201	8.12	202	8.08	349	13.72	178	7.12	420.538972082006	-1.14745198629967	0.200828644703972	-5.7135872623701	1.10619108153487e-08	1.38659633876701e-07	Down	6	41506318	41509213	+	cish	cytokine inducible SH2-containing protein [Source:ZFIN%3BAcc:ZDB-GENE-050907-1]	GO:0016567:protein ubiquitination;GO:0019221:cytokine-mediated signaling pathway;GO:0035556:intracellular signal transduction;GO:0045620:negative regulation of lymphocyte differentiation;GO:0045638:negative regulation of myeloid cell differentiation;GO:0045647:negative regulation of erythrocyte differentiation;GO:0046426:negative regulation of JAK-STAT cascade;GO:0046627:negative regulation of in…	GO:0005737:cytoplasm;	GO:0004860:protein kinase inhibitor activity;	K04701
ENSDARG00000093062	498	59	6.32	65	8.15	47	6.06	64	8.22	13	1.83	10	1.39	22	3.01	23	3.20	36.0788378054253	-1.36942190493414	0.239683401627048	-5.71346157321725	1.10700880203692e-08	1.38691010498147e-07	Down	8	3630230	3632481	-	si:ch73-370c12.1	si:ch73-370c12.1 [Source:ZFIN%3BAcc:ZDB-GENE-030131-7601]	-	-	-	-
ENSDARG00000028163	2867	159	2.96	80	1.74	69	1.54	136	3.03	216	5.27	189	4.57	168	3.99	228	5.51	158.703454471434	1.03534189510519	0.181284635459229	5.7111397912044	1.1222201534658e-08	1.40452776298846e-07	Ups	20	34126941	34136759	+	prg4b	proteoglycan 4b [Source:ZFIN%3BAcc:ZDB-GENE-041014-324]	GO:0006955:immune response;	-	GO:0005044:scavenger receptor activity;GO:0030247:polysaccharide binding;GO:0046872:metal ion binding;	-
ENSDARG00000003909	1968	17	0.46	11	0.35	11	0.36	14	0.45	32	1.14	43	1.51	35	1.21	35	1.23	25.5983355591297	1.45900642422519	0.255774127239936	5.70427681630414	1.16838069385198e-08	1.45782181214007e-07	Ups	2	11886671	11894106	+	ftr01	finTRIM family%2C member 1 [Source:ZFIN%3BAcc:ZDB-GENE-070705-491]	-	GO:0005622:intracellular;	GO:0008270:zinc ion binding;GO:0046872:metal ion binding;	-
ENSDARG00000068240	2938	80	1.45	70	1.49	83	1.81	58	1.26	26	0.62	19	0.45	32	0.74	23	0.54	46.7089333722043	-1.18908016491046	0.208805042351948	-5.69469085380718	1.23595661536511e-08	1.53978020129303e-07	Down	2	38145163	38159846	-	trim110	tripartite motif containing 110 [Source:ZFIN%3BAcc:ZDB-GENE-070912-10]	-	GO:0005622:intracellular;	GO:0008270:zinc ion binding;GO:0046872:metal ion binding;	-
ENSDARG00000016319	2345	1750	39.81	812	21.63	906	24.80	1460	39.81	2744	81.82	2319	68.51	2848	82.63	2718	80.26	1992.75803499727	1.23265329065433	0.216634187019404	5.69002200259337	1.27023003475565e-08	1.58086724743036e-07	Ups	5	31745034	31755136	+	c9	complement component 9 [Source:ZFIN%3BAcc:ZDB-GENE-050522-442]	GO:0006955:immune response;GO:0071391:cellular response to estrogen stimulus;	GO:0005579:membrane attack complex;	GO:0003674:molecular_function;	K04000
ENSDARG00000079543	2772	406	7.81	252	5.68	209	4.84	404	9.32	661	16.67	694	17.35	609	14.95	676	16.89	501.584742080657	1.18867102489731	0.208936044523224	5.68916209555784	1.27664241491428e-08	1.58803921362595e-07	Ups	16	44333824	44360764	+	dpys	dihydropyrimidinase [Source:ZFIN%3BAcc:ZDB-GENE-070508-1]	-	GO:0005737:cytoplasm;	GO:0016787:hydrolase activity;GO:0016810:hydrolase activity, acting on carbon-nitrogen (but not peptide) bonds;	K01464
ENSDARG00000097746	772	33	2.28	46	3.72	42	3.49	29	2.40	96	8.69	95	8.53	46	4.05	126	11.30	66.5712384975372	1.34373750298152	0.236358393243011	5.68516939273638	1.30683062672141e-08	1.6214650258351e-07	Ups	16	45121094	45127883	-	si:rp71-77l1.1	si:rp71-77l1.1 [Source:ZFIN%3BAcc:ZDB-GENE-131121-141]	GO:0009607:response to biotic stimulus;	GO:0016020:membrane;GO:0016021:integral component of membrane;	-	-
ENSDARG00000071662	3970	90	1.21	51	0.80	64	1.03	61	0.98	21	0.37	15	0.26	30	0.51	16	0.28	41.1701301685071	-1.29806283197896	0.228337831237167	-5.68483472469658	1.30939227054051e-08	1.62217310029507e-07	Down	22	5907695	5928330	-	si:rp71-36a1.3	si:rp71-36a1.3 [Source:ZFIN%3BAcc:ZDB-GENE-050208-566]	-	GO:0016020:membrane;GO:0016021:integral component of membrane;	-	-
ENSDARG00000015033	2419	130	2.87	62	1.60	73	1.94	118	3.12	311	8.99	269	7.70	179	5.03	281	8.04	184.717733816257	1.45833789206353	0.257675005569605	5.65960167087138	1.51724741409546e-08	1.86081678588738e-07	Ups	21	30054722	30074439	-	slc23a1	solute carrier family 23 (ascorbic acid transporter)%2C member 1 [Source:ZFIN%3BAcc:ZDB-GENE-080804-2]	GO:0006810:transport;GO:0015882:L-ascorbic acid transport;GO:0055085:transmembrane transport;	GO:0016020:membrane;GO:0016021:integral component of membrane;	GO:0005215:transporter activity;GO:0070890:sodium-dependent L-ascorbate transmembrane transporter activity;	K14611
ENSDARG00000063059	2730	51	1.00	16	0.37	25	0.59	51	1.19	172	4.41	152	3.86	101	2.52	142	3.60	93.2214689445378	1.74207503648332	0.307870991649474	5.65845787272728	1.52739196326268e-08	1.87138053924961e-07	Ups	13	10794353	10812891	-	abcg8	ATP-binding cassette%2C sub-family G (WHITE)%2C member 8 [Source:ZFIN%3BAcc:ZDB-GENE-050517-41]	GO:0033344:cholesterol efflux;	GO:0016020:membrane;GO:0016021:integral component of membrane;GO:0016324:apical plasma membrane;GO:0043235:receptor complex;	GO:0000166:nucleotide binding;GO:0005524:ATP binding;GO:0016887:ATPase activity;GO:0017127:cholesterol transporter activity;GO:0042626:ATPase activity, coupled to transmembrane movement of substances;	K05684
ENSDARG00000075444	1760	163	4.94	95	3.37	112	4.08	133	4.83	310	12.32	302	11.89	185	7.15	349	13.73	212.724933210559	1.28979847872157	0.227990233622598	5.6572531999622	1.53814764982484e-08	1.88172887911255e-07	Ups	17	32678278	32684022	-	cgref1	cell growth regulator with EF-hand domain 1 [Source:ZFIN%3BAcc:ZDB-GENE-131121-137]	-	-	GO:0005509:calcium ion binding;	-
ENSDARG00000086391	2211	56	1.35	40	1.13	44	1.28	32	0.93	83	2.62	91	2.85	60	1.85	91	2.85	63.5220187944669	1.08467320228165	0.19180602224837	5.65505289962745	1.55798280443125e-08	1.90288347142917e-07	Ups	25	20043257	20114024	+	cald1b	caldesmon 1b [Source:ZFIN%3BAcc:ZDB-GENE-090313-229]	GO:0001525:angiogenesis;GO:0001570:vasculogenesis;GO:0001947:heart looping;GO:0003007:heart morphogenesis;GO:0006936:muscle contraction;GO:0043534:blood vessel endothelial cell migration;	-	GO:0003779:actin binding;GO:0005516:calmodulin binding;GO:0017022:myosin binding;GO:0032036:myosin heavy chain binding;	K12327
ENSDARG00000091702	4278	8	0.10	15	0.22	19	0.29	13	0.19	42	0.69	36	0.58	31	0.49	50	0.81	27.9497459347175	1.49536070019574	0.264686202898099	5.64956043731315	1.60858624750567e-08	1.95615291780005e-07	Ups	11	2353286	2369112	-	si:ch73-267c23.4	si:ch73-267c23.4 [Source:ZFIN%3BAcc:ZDB-GENE-141210-9]	GO:0006468:protein phosphorylation;GO:0016310:phosphorylation;	-	GO:0000166:nucleotide binding;GO:0004672:protein kinase activity;GO:0004674:protein serine/threonine kinase activity;GO:0005524:ATP binding;GO:0016301:kinase activity;GO:0016740:transferase activity;	K03097
ENSDARG00000099189	1529	40	1.40	26	1.06	20	0.84	38	1.59	72	3.29	76	3.44	48	2.14	72	3.26	50.4407472078676	1.23085471768837	0.217886202196817	5.64907142021109	1.61316829821614e-08	1.96074951334148e-07	Ups	16	8049776	8065539	-	abhd5a	abhydrolase domain containing 5a [Source:ZFIN%3BAcc:ZDB-GENE-070615-1]	GO:0006654:phosphatidic acid biosynthetic process;GO:0010898:positive regulation of triglyceride catabolic process;GO:0019915:lipid storage;	GO:0005737:cytoplasm;GO:0005811:lipid particle;	GO:0042171:lysophosphatidic acid acyltransferase activity;GO:0052689:carboxylic ester hydrolase activity;	-
ENSDARG00000101312	3823	118	1.65	103	1.68	90	1.51	116	1.94	37	0.68	32	0.58	60	1.07	41	0.74	71.6566673375518	-1.02367566985628	0.181350427266285	-5.64473811993377	1.65432868289058e-08	2.00778331657867e-07	Down	4	45414591	45429537	+	si:dkey-31n13.4	si:dkey-31n13.4 [Source:ZFIN%3BAcc:ZDB-GENE-071008-3]	-	-	-	-
ENSDARG00000012076	974	2950	161.56	861	55.23	1004	66.16	2547	167.20	14048	1008.47	9355	665.44	5341	373.08	14168	1007.29	6673.50601587409	1.93461634163134	0.342789513128652	5.64374424402318	1.66391194917944e-08	2.01741070306513e-07	Ups	5	37378348	37381368	+	apoa1a	apolipoprotein A-Ia [Source:ZFIN%3BAcc:ZDB-GENE-990415-14]	GO:0006629:lipid metabolic process;GO:0006695:cholesterol biosynthetic process;GO:0006810:transport;GO:0006869:lipid transport;GO:0008202:steroid metabolic process;GO:0008203:cholesterol metabolic process;GO:0010873:positive regulation of cholesterol esterification;GO:0010898:positive regulation of triglyceride catabolic process;GO:0019433:triglyceride catabolic process;GO:0030300:regulation of i…	GO:0005576:extracellular region;GO:0005615:extracellular space;GO:0034364:high-density lipoprotein particle;GO:0042627:chylomicron;GO:0072562:blood microparticle;	GO:0005319:lipid transporter activity;GO:0008035:high-density lipoprotein particle binding;GO:0008289:lipid binding;GO:0015485:cholesterol binding;GO:0017127:cholesterol transporter activity;GO:0031210:phosphatidylcholine binding;GO:0060228:phosphatidylcholine-sterol O-acyltransferase activator activity;	K08757
ENSDARG00000087597	4384	36	0.44	40	0.57	28	0.41	39	0.57	10	0.16	5	0.08	5	0.08	10	0.16	20.4710482188578	-1.6265348951711	0.28845627525234	-5.63875718684995	1.71281855652172e-08	2.07362179183063e-07	Down	4	44317964	44330769	-	si:dkey-51d8.3	si:dkey-51d8.3 [Source:ZFIN%3BAcc:ZDB-GENE-081103-8]	-	-	-	-
ENSDARG00000105265	2469	52	1.12	40	1.01	25	0.65	38	0.98	70	1.98	62	1.74	151	4.16	77	2.16	65.6431976393924	1.2974253243969	0.230452463120775	5.62990434915397	1.80309587411919e-08	2.17537376362761e-07	Ups	13	200410	207027	-	zgc:171534	zgc:171534 [Source:ZFIN%3BAcc:ZDB-GENE-080218-6]	GO:0008150:biological_process;	-	-	-
ENSDARG00000045827	1323	25	1.01	23	1.09	13	0.63	16	0.77	65	3.44	46	2.41	41	2.11	39	2.04	34.6038730099582	1.37021374061311	0.243421995540419	5.62896437345817	1.81294835852646e-08	2.18618138763997e-07	Ups	25	19459677	19463310	+	lyrm5b	LYR motif containing 5b [Source:ZFIN%3BAcc:ZDB-GENE-070424-20]	GO:0008150:biological_process;	GO:0005575:cellular_component;	GO:0003674:molecular_function;	-
ENSDARG00000100709	2859	466	8.69	229	5.00	248	5.57	343	7.67	575	14.06	606	14.69	554	13.18	610	14.77	462.226190042253	1.04686143371871	0.186133601677101	5.62424744530961	1.86318419045484e-08	2.24233437554346e-07	Ups	21	11046288	11083035	+	agxt2	alanine--glyoxylate aminotransferase 2 [Source:ZFIN%3BAcc:ZDB-GENE-050913-100]	-	GO:0005739:mitochondrion;	GO:0003824:catalytic activity;GO:0008453:alanine-glyoxylate transaminase activity;GO:0008483:transaminase activity;GO:0030170:pyridoxal phosphate binding;GO:0042802:identical protein binding;	K00827
ENSDARG00000012609	3907	30	0.41	19	0.30	8	0.13	20	0.33	93	1.66	40	0.71	36	0.63	70	1.24	41.1906105246251	1.57204137125899	0.280151974823737	5.61138779138743	2.0071041577764e-08	2.40724469718001e-07	Ups	9	33029368	33046387	-	hpx	hemopexin [Source:ZFIN%3BAcc:ZDB-GENE-030131-5773]	GO:0006810:transport;GO:0006879:cellular iron ion homeostasis;GO:0015886:heme transport;GO:0071391:cellular response to estrogen stimulus;	GO:0005576:extracellular region;	GO:0015232:heme transporter activity;GO:0046872:metal ion binding;	K18977
ENSDARG00000019838	2677	379	7.55	259	6.04	293	7.02	275	6.57	801	20.92	668	17.29	406	10.32	733	18.96	491.51539590861	1.23567221693399	0.220446717209263	5.60531012925452	2.07882399186384e-08	2.48108861489882e-07	Ups	1	22592793	22604014	-	ugdh	UDP-glucose 6-dehydrogenase [Source:ZFIN%3BAcc:ZDB-GENE-011022-1]	GO:0003188:heart valve formation;GO:0003190:atrioventricular valve formation;GO:0005975:carbohydrate metabolic process;GO:0006024:glycosaminoglycan biosynthetic process;GO:0006065:UDP-glucuronate biosynthetic process;GO:0007368:determination of left/right symmetry;GO:0007507:heart development;GO:0045880:positive regulation of smoothened signaling pathway;GO:0055114:oxidation-reduction process;GO:…	GO:0005634:nucleus;GO:0005829:cytosol;	GO:0003979:UDP-glucose 6-dehydrogenase activity;GO:0016491:oxidoreductase activity;GO:0016616:oxidoreductase activity, acting on the CH-OH group of donors, NAD or NADP as acceptor;GO:0051287:NAD binding;	K00012
ENSDARG00000015236	1944	11	0.30	19	0.61	12	0.40	12	0.39	42	1.51	43	1.53	32	1.12	32	1.14	26.3871864672377	1.45670213609101	0.259960453848735	5.60355282707203	2.10002072324404e-08	2.50516381348239e-07	Ups	20	52723477	52736867	+	pycrl	pyrroline-5-carboxylate reductase-like [Source:ZFIN%3BAcc:ZDB-GENE-041014-244]	GO:0006561:proline biosynthetic process;GO:0008652:cellular amino acid biosynthetic process;GO:0055114:oxidation-reduction process;GO:0055129:L-proline biosynthetic process;	GO:0005737:cytoplasm;GO:0005829:cytosol;	GO:0004735:pyrroline-5-carboxylate reductase activity;GO:0016491:oxidoreductase activity;	K00286
ENSDARG00000011463	1746	23	0.70	13	0.47	11	0.40	11	0.40	31	1.24	34	1.35	39	1.52	57	2.26	28.2025755291514	1.46972689240644	0.262449275639782	5.6000417178658	2.14300226044962e-08	2.55145661238042e-07	Ups	15	46371877	46390768	+	CABZ01044048.1	-	-	-	-	-
ENSDARG00000055232	2739	91	1.77	74	1.69	74	1.73	96	2.24	23	0.59	39	0.99	32	0.79	30	0.76	55.1073666018709	-1.1055499505988	0.197421898441845	-5.59993576864762	2.14431243067232e-08	2.55177355126209e-07	Down	8	30103392	30146885	+	fancc	Fanconi anemia%2C complementation group C [Source:ZFIN%3BAcc:ZDB-GENE-060510-2]	GO:0006281:DNA repair;GO:0006289:nucleotide-excision repair;GO:0034599:cellular response to oxidative stress;	GO:0043240:Fanconi anaemia nuclear complex;	-	K10890
ENSDARG00000059060	3020	72	1.27	46	0.95	64	1.36	28	0.59	107	2.48	93	2.13	85	1.91	116	2.66	77.9858330213593	1.09763293424305	0.196117725696571	5.59680635875455	2.18336337048897e-08	2.59193544754064e-07	Ups	1	54403146	54412336	+	lgalsla	lectin%2C galactoside-binding-like a [Source:ZFIN%3BAcc:ZDB-GENE-060616-24]	GO:0008150:biological_process;	GO:0005575:cellular_component;	GO:0030246:carbohydrate binding;	-
ENSDARG00000076448	1886	399	11.29	195	6.46	194	6.60	335	11.36	674	24.99	625	22.96	557	20.09	586	21.52	457.590460244277	1.23999547050698	0.221626827158049	5.59497009638955	2.20659798809687e-08	2.61570681974063e-07	Ups	21	40068748	40081363	+	serpinf2a	serpin peptidase inhibitor%2C clade F (alpha-2 antiplasmin%2C pigment epithelium derived factor)%2C member 2a [Source:ZFIN%3BAcc:ZDB-GENE-060822-1]	-	GO:0005615:extracellular space;	GO:0004867:serine-type endopeptidase inhibitor activity;	K03983
ENSDARG00000031534	4327	41	0.51	27	0.39	36	0.53	43	0.64	85	1.37	73	1.17	53	0.83	87	1.39	57.2833116460005	1.15516800064322	0.206769162181638	5.58675185629689	2.31355932119963e-08	2.73322041991699e-07	Ups	3	19319037	19327733	+	CU571315.1	-	-	-	-	-
ENSDARG00000105404	1356	48	1.89	63	2.90	56	2.65	55	2.59	15	0.77	13	0.66	17	0.85	22	1.12	34.6226144814277	-1.32259198415472	0.236824166812667	-5.58470025232229	2.3410363083856e-08	2.7630106463481e-07	Down	25	2252679	2310718	+	zmp:0000000932	zmp:0000000932 [Source:ZFIN%3BAcc:ZDB-GENE-130530-935]	GO:0006810:transport;GO:0006811:ion transport;GO:0006813:potassium ion transport;GO:0055085:transmembrane transport;GO:0071805:potassium ion transmembrane transport;	GO:0008076:voltage-gated potassium channel complex;GO:0016020:membrane;GO:0016021:integral component of membrane;	GO:0005216:ion channel activity;GO:0005249:voltage-gated potassium channel activity;GO:0005267:potassium channel activity;	-
ENSDARG00000055118	2031	400	10.51	344	10.58	431	13.62	400	12.59	764	26.30	822	28.04	511	17.12	805	27.45	574.428542717057	1.04426894868863	0.187353685598245	5.57378385887708	2.49264967937396e-08	2.93345383307356e-07	Ups	16	25620961	25633706	+	mylipb	myosin regulatory light chain interacting protein b [Source:ZFIN%3BAcc:ZDB-GENE-061027-67]	GO:0007275:multicellular organismal development;GO:0007369:gastrulation;GO:0030178:negative regulation of Wnt signaling pathway;GO:0031032:actomyosin structure organization;GO:0042787:protein ubiquitination involved in ubiquitin-dependent protein catabolic process;	GO:0005737:cytoplasm;GO:0005829:cytosol;GO:0005856:cytoskeleton;	GO:0004842:ubiquitin-protein transferase activity;GO:0005200:structural constituent of cytoskeleton;GO:0008270:zinc ion binding;GO:0008766:UDP-N-acetylmuramoylalanyl-D-glutamyl-2,6-diaminopimelate-D-alanyl-D-alanine ligase activity;GO:0016874:ligase activity;GO:0018169:ribosomal S6-glutamic acid ligase activity;GO:0043773:coenzyme F420-0 gamma-glutamyl ligase activity;GO:0043774:coenzyme F420-2 a…	K10637
ENSDARG00000094251	683	33	2.58	31	2.84	39	3.66	26	2.43	9	0.92	3	0.30	5	0.50	8	0.81	18.1821699405395	-1.67041406067247	0.300210386792867	-5.56414479364764	2.63441143647726e-08	3.08542974325892e-07	Down	8	46002959	46006319	+	si:ch211-119d14.2	si:ch211-119d14.2 [Source:ZFIN%3BAcc:ZDB-GENE-081104-99]	-	-	-	-
ENSDARG00000032098	1369	104	4.05	59	2.69	34	1.59	79	3.69	116	5.92	120	6.07	138	6.86	137	6.93	99.967818453137	1.06095661211897	0.190741065710448	5.56228732479427	2.66261425626467e-08	3.11547535978351e-07	Ups	24	16886710	16895219	-	c8g	complement component 8%2C gamma polypeptide [Source:ZFIN%3BAcc:ZDB-GENE-040426-1898]	-	GO:0005576:extracellular region;	GO:0036094:small molecule binding;	K03999
ENSDARG00000100352	4970	74	0.79	24	0.30	33	0.43	58	0.75	87	1.22	102	1.42	94	1.29	107	1.49	73.978601006514	1.1808897722224	0.212316596395827	5.56192870585041	2.66809297832302e-08	3.12039218512677e-07	Ups	24	29796382	29834762	-	aglb	amylo-alpha-1%2C 6-glucosidase%2C 4-alpha-glucanotransferase b [Source:ZFIN%3BAcc:ZDB-GENE-050309-54]	GO:0005975:carbohydrate metabolic process;GO:0005978:glycogen biosynthetic process;GO:0005980:glycogen catabolic process;	GO:0005737:cytoplasm;	GO:0003824:catalytic activity;GO:0004134:4-alpha-glucanotransferase activity;GO:0004135:amylo-alpha-1,6-glucosidase activity;GO:0030247:polysaccharide binding;	-
ENSDARG00000102895	745	6	0.43	10	0.84	9	0.78	8	0.69	30	2.82	31	2.88	22	2.01	28	2.60	18.8569278163304	1.60704528046209	0.289025871183846	5.56021256463879	2.69446274223257e-08	3.14956981365543e-07	Ups	12	44286967	44297682	-	si:dkey-31i7.1	si:dkey-31i7.1 [Source:ZFIN%3BAcc:ZDB-GENE-131127-342]	-	-	-	-
ENSDARG00000069333	1925	42	1.16	25	0.81	14	0.47	28	0.93	72	2.62	71	2.56	41	1.45	73	2.63	47.1321888713321	1.32349474898238	0.238055524670003	5.55960526779217	2.70385474637479e-08	3.15768378240033e-07	Ups	10	22990729	23001195	-	FP102052.1	-	-	-	-	-
ENSDARG00000038106	2368	288	6.49	137	3.61	135	3.66	264	7.13	681	20.11	542	15.86	420	12.07	666	19.48	406.747355297064	1.47873167633008	0.266444965340767	5.54985782688322	2.85902005843775e-08	3.31985877854603e-07	Ups	15	9318549	9339495	+	slc37a4a	solute carrier family 37 (glucose-6-phosphate transporter)%2C member 4a [Source:ZFIN%3BAcc:ZDB-GENE-040426-2230]	GO:0006810:transport;GO:0006820:anion transport;GO:0055085:transmembrane transport;	GO:0016020:membrane;GO:0016021:integral component of membrane;	GO:0005215:transporter activity;GO:0022857:transmembrane transporter activity;	K08171
ENSDARG00000054837	1449	36	1.33	24	1.03	21	0.93	29	1.28	75	3.62	68	3.25	42	1.97	56	2.68	45.2113518339536	1.24256056856235	0.223911789870897	5.54933069526525	2.86765301029709e-08	3.3283021144678e-07	Ups	2	39653312	39655464	+	zgc:136870	zgc:136870 [Source:ZFIN%3BAcc:ZDB-GENE-060312-1]	GO:0008150:biological_process;	GO:0005575:cellular_component;	GO:0005525:GTP binding;	-
ENSDARG00000090673	2088	109	2.78	128	3.83	76	2.34	94	2.88	36	1.21	48	1.59	27	0.88	41	1.36	67.0104763280111	-1.08708646517817	0.196242275840139	-5.53951211849848	3.0331545772409e-08	3.49879175703159e-07	Down	22	4563533	4576667	+	si:ch1073-104i17.1	si:ch1073-104i17.1 [Source:ZFIN%3BAcc:ZDB-GENE-091204-443]	-	-	-	-
ENSDARG00000074362	4374	10	0.12	5	0.07	9	0.13	5	0.07	25	0.40	25	0.40	22	0.34	31	0.49	17.2128317165405	1.64575276902583	0.297308620517091	5.53550302767362	3.1033637300796e-08	3.57640356691823e-07	Ups	3	51837690	51858158	+	FUT9 (1 of many)	zgc:165582 [Source:ZFIN%3BAcc:ZDB-GENE-070820-9]	GO:0006486:protein glycosylation;GO:0006487:protein N-linked glycosylation;	GO:0000139:Golgi membrane;GO:0005794:Golgi apparatus;GO:0016020:membrane;GO:0016021:integral component of membrane;GO:0032580:Golgi cisterna membrane;	GO:0008417:fucosyltransferase activity;GO:0016740:transferase activity;GO:0016757:transferase activity, transferring glycosyl groups;GO:0046920:alpha-(1->3)-fucosyltransferase activity;	-
ENSDARG00000029995	1120	1838	87.54	957	53.38	1001	57.36	1537	87.75	2626	163.94	2808	173.70	2227	135.28	2624	162.24	1996.38336384672	1.10672150996633	0.200032665191553	5.5327039156656	3.15331513705568e-08	3.62883624741299e-07	Ups	7	39114523	39121845	+	tnni2b.2	troponin I type 2b (skeletal%2C fast)%2C tandem duplicate 2 [Source:ZFIN%3BAcc:ZDB-GENE-040801-9]	GO:0003009:skeletal muscle contraction;GO:0060048:cardiac muscle contraction;	GO:0005861:troponin complex;	GO:0003674:molecular_function;	-
ENSDARG00000076264	930	7	0.40	6	0.40	11	0.76	3	0.21	36	2.71	51	3.80	20	1.46	16	1.19	19.7986181327167	1.7895061413174	0.323479639639964	5.53205185744963	3.165062936518e-08	3.64064156975574e-07	Ups	22	4413136	4414504	-	zgc:195170	zgc:195170 [Source:ZFIN%3BAcc:ZDB-GENE-080723-62]	GO:0033198:response to ATP;GO:0098655:cation transmembrane transport;	GO:0005639:integral component of nuclear inner membrane;GO:0005887:integral component of plasma membrane;	GO:0001614:purinergic nucleotide receptor activity;GO:0004931:extracellular ATP-gated cation channel activity;	-
ENSDARG00000041433	2474	69	1.49	84	2.12	103	2.67	57	1.47	126	3.56	192	5.38	167	4.59	103	2.88	115.223823538184	1.05835084499295	0.1913405059899	5.53124305550242	3.17969371175203e-08	3.65575039493673e-07	Ups	20	46135871	46139685	+	si:dkey-7c18.24	si:dkey-7c18.24 [Source:ZFIN%3BAcc:ZDB-GENE-041014-63]	-	-	-	-
ENSDARG00000104811	1823	22	0.64	4	0.14	6	0.21	10	0.35	30	1.15	48	1.82	35	1.31	29	1.10	23.7950077287337	1.62178444861143	0.293388687929701	5.52776748161479	3.24331509525702e-08	3.71665967526335e-07	Ups	23	42488796	42501420	+	cyp2aa2	y cytochrome P450%2C family 2%2C subfamily AA%2C polypeptide 2 [Source:ZFIN%3BAcc:ZDB-GENE-061027-232]	GO:0055114:oxidation-reduction process;	GO:0016020:membrane;GO:0016021:integral component of membrane;	GO:0004497:monooxygenase activity;GO:0005506:iron ion binding;GO:0008395:steroid hydroxylase activity;GO:0016491:oxidoreductase activity;GO:0016705:oxidoreductase activity, acting on paired donors, with incorporation or reduction of molecular oxygen;GO:0016712:oxidoreductase activity, acting on paired donors, with incorporation or reduction of molecular oxygen, reduced flavin or flavoprotein as o…	K17852
ENSDARG00000090160	6134	31	0.27	38	0.39	21	0.22	19	0.20	6	0.07	3	0.03	4	0.04	4	0.05	14.6659863819308	-1.7798565243923	0.32219980052102	-5.52407705254361	3.31222090058407e-08	3.79156593694846e-07	Down	4	48010069	48138012	-	si:dkey-156k2.3	si:dkey-156k2.3 [Source:ZFIN%3BAcc:ZDB-GENE-110913-19]	GO:0008150:biological_process;	-	GO:0003676:nucleic acid binding;GO:0046872:metal ion binding;	-
ENSDARG00000055523	3114	345	5.91	236	4.73	177	3.65	299	6.14	830	18.64	877	19.51	412	9.00	830	18.46	520.783883014661	1.47420771176234	0.266898544049713	5.52347603472783	3.32357643776315e-08	3.80150579636147e-07	Ups	21	28441968	28457627	+	slc22a6l	solute carrier family 22 (organic anion transporter)%2C member 6%2C like [Source:ZFIN%3BAcc:ZDB-GENE-040426-2249]	GO:0043252:sodium-independent organic anion transport;GO:0055085:transmembrane transport;	GO:0005886:plasma membrane;GO:0005887:integral component of plasma membrane;GO:0016020:membrane;GO:0016021:integral component of membrane;	GO:0005452:inorganic anion exchanger activity;GO:0015347:sodium-independent organic anion transmembrane transporter activity;GO:0022857:transmembrane transporter activity;	K08203
ENSDARG00000070775	1652	109	3.52	43	1.63	48	1.86	106	4.10	403	17.06	434	18.20	176	7.25	378	15.84	223.964701959166	1.79970421194563	0.326167450169486	5.51773088029001	3.43404770429528e-08	3.9241901840154e-07	Ups	25	17300336	17307177	-	cyp2x9	cytochrome P450%2C family 2%2C subfamily X%2C polypeptide 9 [Source:ZFIN%3BAcc:ZDB-GENE-061027-109]	GO:0055114:oxidation-reduction process;	-	GO:0004497:monooxygenase activity;GO:0005506:iron ion binding;GO:0008395:steroid hydroxylase activity;GO:0016491:oxidoreductase activity;GO:0016705:oxidoreductase activity, acting on paired donors, with incorporation or reduction of molecular oxygen;GO:0020037:heme binding;GO:0046872:metal ion binding;	K17858
ENSDARG00000042379	1641	42	1.37	19	0.72	14	0.55	43	1.68	236	10.06	183	7.73	76	3.15	192	8.10	107.052564326918	1.9022064948966	0.344853632023964	5.5159821972367	3.46837370382429e-08	3.9597131453796e-07	Ups	15	16937668	16948890	-	TMEM120A (1 of many)	zgc:103681 [Source:ZFIN%3BAcc:ZDB-GENE-041010-17]	-	GO:0016020:membrane;GO:0016021:integral component of membrane;	-	-
ENSDARG00000092071	2006	55	1.46	26	0.81	24	0.77	54	1.72	81	2.82	67	2.31	93	3.15	87	3.00	62.2734703208518	1.1725928685311	0.21259938582665	5.51550449674022	3.47780851359818e-08	3.96863088225398e-07	Ups	13	9556952	9563614	-	ABHD12B (1 of many)	si:ch211-117n7.6 [Source:ZFIN%3BAcc:ZDB-GENE-060503-474]	-	-	-	-
ENSDARG00000003462	1431	85	3.17	44	1.92	46	2.06	56	2.50	102	4.98	74	3.58	130	6.18	113	5.47	82.4533362294729	1.03220412373334	0.187205552128407	5.51374738621713	3.51272692541392e-08	3.99728045800244e-07	Ups	21	1622166	1644440	+	fech	ferrochelatase [Source:ZFIN%3BAcc:ZDB-GENE-000928-1]	GO:0006779:porphyrin-containing compound biosynthetic process;GO:0006783:heme biosynthetic process;GO:0043249:erythrocyte maturation;	GO:0005739:mitochondrion;	GO:0004325:ferrochelatase activity;GO:0016829:lyase activity;	K01772
ENSDARG00000070021	2316	57	1.31	30	0.81	14	0.39	64	1.77	279	8.42	246	7.36	135	3.97	336	10.05	154.107375695263	1.91281929263486	0.346999361971743	5.51245766495277	3.53857323480623e-08	4.024818314489e-07	Ups	3	40794236	40803866	-	cyp3c4	cytochrome P450%2C family 3%2C subfamily C%2C polypeptide 4 [Source:ZFIN%3BAcc:ZDB-GENE-060929-96]	GO:0055114:oxidation-reduction process;	GO:0016020:membrane;GO:0016021:integral component of membrane;	GO:0004497:monooxygenase activity;GO:0005506:iron ion binding;GO:0016491:oxidoreductase activity;GO:0016705:oxidoreductase activity, acting on paired donors, with incorporation or reduction of molecular oxygen;GO:0020037:heme binding;GO:0046872:metal ion binding;	K17860
ENSDARG00000097879	1273	67	2.81	81	3.98	53	2.67	56	2.81	16	0.88	17	0.93	19	1.02	30	1.63	40.4000840323933	-1.25724358682941	0.228378296049504	-5.50509224640545	3.68975016082774e-08	4.18314300468982e-07	Down	25	34070583	34071855	+	si:dkey-37f18.3	si:dkey-37f18.3 [Source:ZFIN%3BAcc:ZDB-GENE-131120-40]	-	-	-	-
ENSDARG00000011581	5011	68	0.72	20	0.25	23	0.29	49	0.63	70	0.98	101	1.40	95	1.29	98	1.35	67.0024154745664	1.28209574073696	0.233016118067119	5.50217620725986	3.75131747748062e-08	4.24506727324347e-07	Ups	15	36492316	36500339	-	si:dkey-23k10.5	si:dkey-23k10.5 [Source:ZFIN%3BAcc:ZDB-GENE-030131-4787]	-	-	GO:0005525:GTP binding;	-
ENSDARG00000042112	1474	143	5.18	67	2.84	68	2.96	133	5.77	162	7.68	210	9.87	183	8.45	172	8.08	144.760223596187	1.00123399929227	0.181976973699849	5.50198181086193	3.75545706773305e-08	4.24582040271041e-07	Ups	8	18003858	18006377	-	dio1	deiodinase%2C iodothyronine%2C type I [Source:ZFIN%3BAcc:ZDB-GENE-030328-41]	GO:0042446:hormone biosynthetic process;GO:0055114:oxidation-reduction process;GO:0061074:regulation of neural retina development;	GO:0016020:membrane;GO:0016021:integral component of membrane;	GO:0004800:thyroxine 5'-deiodinase activity;GO:0016491:oxidoreductase activity;	K01562
ENSDARG00000088366	1487	280	10.04	166	6.97	139	6.00	267	11.48	631	29.67	560	26.09	377	17.25	672	31.29	400.850690903483	1.41778684566101	0.257886203751193	5.4977227359897	3.84727209257572e-08	4.34761311876229e-07	Ups	14	35552863	35571668	+	zgc:77938	zgc:77938 [Source:ZFIN%3BAcc:ZDB-GENE-040426-1910]	GO:0055114:oxidation-reduction process;	GO:0005575:cellular_component;	GO:0008270:zinc ion binding;GO:0016491:oxidoreductase activity;GO:0046872:metal ion binding;	-
ENSDARG00000055591	1963	89	2.42	47	1.50	41	1.34	93	3.03	120	4.27	123	4.34	160	5.55	111	3.92	99.9105078046206	1.08061991721556	0.196564661065425	5.49752896252234	3.85150072633121e-08	4.34837100479047e-07	Ups	15	24214825	24243628	-	pipox	pipecolic acid oxidase [Source:ZFIN%3BAcc:ZDB-GENE-110627-2]	GO:0055114:oxidation-reduction process;	-	GO:0016491:oxidoreductase activity;	K00306
ENSDARG00000093365	5451	3	0.03	3	0.03	8	0.09	1	0.01	26	0.33	11	0.14	21	0.26	26	0.33	13.0929916221836	1.8618148280691	0.338856851199742	5.49439924698951	3.92042667405726e-08	4.42045147338882e-07	Ups	12	45905065	46155220	-	si:ch211-226h7.3	si:ch211-226h7.3 [Source:ZFIN%3BAcc:ZDB-GENE-130531-9]	-	-	-	-
ENSDARG00000096269	956	18	1.00	11	0.72	1	0.07	20	1.34	40	2.93	35	2.54	39	2.78	48	3.48	27.5382546261085	1.58042959205629	0.287820736506636	5.4910205958001	3.99617745082452e-08	4.49924299541703e-07	Ups	6	39494310	39509050	-	si:ch211-173n18.5	si:ch211-173n18.5 [Source:ZFIN%3BAcc:ZDB-GENE-120215-194]	-	-	-	-
ENSDARG00000057741	2044	46	1.20	26	0.79	29	0.91	52	1.63	81	2.77	78	2.64	62	2.06	84	2.85	58.810387818447	1.13318021611345	0.206588026566164	5.48521729428752	4.12961485130154e-08	4.63666402436213e-07	Ups	18	15676047	15698430	+	nr1h4	nuclear receptor subfamily 1%2C group H%2C member 4 [Source:ZFIN%3BAcc:ZDB-GENE-040718-313]	GO:0006351:transcription, DNA-templated;GO:0006355:regulation of transcription, DNA-templated;GO:0043401:steroid hormone mediated signaling pathway;	GO:0005634:nucleus;	GO:0003677:DNA binding;GO:0003700:sequence-specific DNA binding transcription factor activity;GO:0003707:steroid hormone receptor activity;GO:0004879:ligand-activated sequence-specific DNA binding RNA polymerase II transcription factor activity;GO:0004887:thyroid hormone receptor activity;GO:0008270:zinc ion binding;GO:0032052:bile acid binding;GO:0043565:sequence-specific DNA binding;GO:0046872:…	K08537
ENSDARG00000091624	6838	239	1.86	121	1.11	101	0.95	177	1.66	449	4.59	392	3.97	290	2.89	418	4.23	282.013736228782	1.35005092225892	0.246147031452751	5.48473371501158	4.14092693509387e-08	4.64509761700319e-07	Ups	5	8872336	8933732	+	si:ch73-240m12.1	si:ch73-240m12.1 [Source:ZFIN%3BAcc:ZDB-GENE-141215-33]	GO:0008152:metabolic process;GO:0009813:flavonoid biosynthetic process;GO:0052696:flavonoid glucuronidation;	GO:0016020:membrane;GO:0016021:integral component of membrane;GO:0043231:intracellular membrane-bounded organelle;	GO:0015020:glucuronosyltransferase activity;GO:0016740:transferase activity;GO:0016757:transferase activity, transferring glycosyl groups;GO:0016758:transferase activity, transferring hexosyl groups;	K00699
ENSDARG00000015866	1020	15485	809.81	7332	449.08	7714	485.41	14389	901.99	28540	1956.42	25421	1726.70	26025	1735.92	24381	1655.23	19205.8883238235	1.29827028850848	0.236778722594837	5.48305301372037	4.18047673910948e-08	4.68731160247949e-07	Ups	16	24063946	24065322	+	apoa2	apolipoprotein A-II [Source:ZFIN%3BAcc:ZDB-GENE-030131-1046]	GO:0000280:nuclear division;GO:0043009:chordate embryonic development;GO:0055113:epiboly involved in gastrulation with mouth forming second;	-	-	-
ENSDARG00000096508	1849	612	17.66	299	10.10	303	10.52	561	19.40	1126	42.58	1132	42.42	863	31.76	1059	39.66	767.564965847733	1.31337361544068	0.239705562149082	5.47911197247832	4.27465793108776e-08	4.79071360887566e-07	Ups	20	12205588	12209943	+	si:ch211-265g21.1	si:ch211-265g21.1 [Source:ZFIN%3BAcc:ZDB-GENE-121214-158]	-	-	-	-
ENSDARG00000104572	4261	85	1.06	36	0.53	21	0.32	81	1.22	498	8.17	408	6.63	164	2.62	470	7.64	235.065647143521	1.94487782122947	0.355193067538414	5.47555118321426	4.36151868697503e-08	4.87465026363651e-07	Ups	14	12730546	12742341	-	si:dkey-35h6.1	si:dkey-35h6.1 [Source:ZFIN%3BAcc:ZDB-GENE-141216-112]	-	-	-	-
ENSDARG00000021208	2471	198	4.27	78	1.97	97	2.52	141	3.65	319	9.03	242	6.79	299	8.23	314	8.80	216.547312268739	1.2862357734753	0.2349709101295	5.4740213278589	4.39936082093192e-08	4.91469728272573e-07	Ups	8	1761000	1776527	+	serpind1	serpin peptidase inhibitor%2C clade D (heparin cofactor)%2C member 1 [Source:ZFIN%3BAcc:ZDB-GENE-030711-2]	-	GO:0005615:extracellular space;	GO:0004867:serine-type endopeptidase inhibitor activity;	K03912
ENSDARG00000070844	1365	3106	121.38	1302	59.59	1404	66.02	2541	119.03	5814	297.82	5546	281.49	4301	214.38	5674	287.85	3834.33596647442	1.39310920016499	0.25492294662357	5.46482464060843	4.63364638603088e-08	5.16227067519384e-07	Ups	11	5858668	5868489	-	gamt	guanidinoacetate N-methyltransferase [Source:ZFIN%3BAcc:ZDB-GENE-051030-97]	GO:0006601:creatine biosynthetic process;GO:0032259:methylation;GO:0046498:S-adenosylhomocysteine metabolic process;GO:0046500:S-adenosylmethionine metabolic process;	GO:0005634:nucleus;GO:0005737:cytoplasm;	GO:0008168:methyltransferase activity;GO:0016740:transferase activity;GO:0030731:guanidinoacetate N-methyltransferase activity;	K00542
ENSDARG00000069464	952	57	3.19	18	1.18	31	2.09	30	2.01	91	6.68	58	4.22	67	4.79	80	5.82	55.3282635621481	1.23843121983923	0.226624761705547	5.46467742765163	4.6374932660306e-08	5.16420263788546e-07	Ups	15	20467352	20470064	+	cox7a1	cytochrome c oxidase subunit VIIa polypeptide 1 (muscle) [Source:ZFIN%3BAcc:ZDB-GENE-060929-340]	-	GO:0005746:mitochondrial respiratory chain;GO:0016020:membrane;GO:0016021:integral component of membrane;	GO:0004129:cytochrome-c oxidase activity;GO:0009055:electron carrier activity;	-
ENSDARG00000016479	1960	13	0.35	19	0.61	11	0.36	13	0.42	53	1.89	38	1.34	23	0.80	47	1.66	28.3208753129084	1.48324766802578	0.272083436254137	5.45144419096635	4.99624017452214e-08	5.52843361638047e-07	Ups	25	28964664	28972375	-	ugt5a1	UDP glucuronosyltransferase 5 family%2C polypeptide A1 [Source:ZFIN%3BAcc:ZDB-GENE-051120-60]	GO:0008152:metabolic process;GO:0009813:flavonoid biosynthetic process;GO:0052696:flavonoid glucuronidation;	GO:0016020:membrane;GO:0016021:integral component of membrane;GO:0043231:intracellular membrane-bounded organelle;	GO:0015020:glucuronosyltransferase activity;GO:0016740:transferase activity;GO:0016757:transferase activity, transferring glycosyl groups;GO:0016758:transferase activity, transferring hexosyl groups;	-
ENSDARG00000102792	1101	36	1.74	37	2.10	12	0.70	18	1.05	3	0.19	3	0.19	4	0.25	3	0.19	13.2960148514341	-1.8473397852128	0.339617566589492	-5.4394706486009	5.34391119958861e-08	5.88383880412362e-07	Down	13	42977573	42986930	-	si:ch211-106f21.1	si:ch211-106f21.1 [Source:ZFIN%3BAcc:ZDB-GENE-141216-345]	-	-	-	-
ENSDARG00000102385	534	77	7.69	89	10.41	76	9.13	66	7.90	23	3.01	30	3.89	35	4.46	29	3.76	51.0011290967281	-1.07114238355236	0.197302488924568	-5.42893497892913	5.66913313984649e-08	6.19448463733874e-07	Down	10	21857094	21886346	-	si:dkey-179g5.16	si:dkey-179g5.16 [Source:ZFIN%3BAcc:ZDB-GENE-141212-400]	-	-	-	-
ENSDARG00000098915	2324	5	0.11	0	0.00	3	0.08	4	0.11	28	0.84	19	0.57	11	0.32	16	0.48	11.4382650554415	1.87611842969821	0.347022137903841	5.40633644017858	6.43269144169782e-08	6.96034869010269e-07	Ups	7	23894214	23902054	+	si:ch211-216p19.5	si:ch211-216p19.5 [Source:ZFIN%3BAcc:ZDB-GENE-160728-97]	-	-	-	-
ENSDARG00000055835	3639	181	2.65	120	2.06	106	1.87	189	3.32	441	8.47	362	6.89	243	4.54	424	8.07	267.65753469779	1.35029589223534	0.249871330507694	5.4039648706067	6.51837159388665e-08	7.02816748431281e-07	Ups	8	26248961	26269367	+	slc26a6	solute carrier family 26%2C member 6 [Source:ZFIN%3BAcc:ZDB-GENE-081105-83]	GO:0006810:transport;GO:0006820:anion transport;GO:0008272:sulfate transport;GO:0009651:response to salt stress;GO:0042391:regulation of membrane potential;GO:0051453:regulation of intracellular pH;GO:0051454:intracellular pH elevation;GO:0055081:anion homeostasis;GO:0055085:transmembrane transport;GO:1902476:chloride transmembrane transport;	GO:0005887:integral component of plasma membrane;GO:0016020:membrane;GO:0016021:integral component of membrane;	GO:0005254:chloride channel activity;GO:0008271:secondary active sulfate transmembrane transporter activity;GO:0008509:anion transmembrane transporter activity;GO:0015106:bicarbonate transmembrane transporter activity;GO:0015116:sulfate transmembrane transporter activity;GO:0015301:anion:anion antiporter activity;GO:0019531:oxalate transmembrane transporter activity;	K14704
ENSDARG00000063665	2001	272	7.25	140	4.37	143	4.59	210	6.71	484	16.91	435	15.06	302	10.27	459	15.88	314.482366505119	1.24452862317452	0.230400070330952	5.40159827810318	6.60497358073441e-08	7.11526528135263e-07	Ups	10	4969330	4980652	-	mat2al	methionine adenosyltransferase II%2C alpha-like [Source:ZFIN%3BAcc:ZDB-GENE-060421-5255]	GO:0006556:S-adenosylmethionine biosynthetic process;GO:0006730:one-carbon metabolic process;	GO:0005829:cytosol;GO:0048269:methionine adenosyltransferase complex;	GO:0000166:nucleotide binding;GO:0004478:methionine adenosyltransferase activity;GO:0005524:ATP binding;GO:0016740:transferase activity;GO:0046872:metal ion binding;	K00789
ENSDARG00000070157	2730	50	0.98	37	0.85	32	0.75	34	0.80	70	1.79	85	2.16	75	1.87	53	1.34	55.5217561398099	1.0497115294753	0.194347084344322	5.40122087767236	6.61888664591864e-08	7.12397385672344e-07	Ups	23	43362724	43379521	+	tgm2a	transglutaminase 2%2C C polypeptide A [Source:ZFIN%3BAcc:ZDB-GENE-040912-78]	GO:0018149:peptide cross-linking;	GO:0005575:cellular_component;	GO:0003810:protein-glutamine gamma-glutamyltransferase activity;GO:0046872:metal ion binding;	K05625
ENSDARG00000096238	615	35	3.04	41	4.16	35	3.65	49	5.09	5	0.57	9	1.01	17	1.88	6	0.68	23.405357569942	-1.5402171301759	0.285459218431884	-5.39557677848623	6.83037763644964e-08	7.32579730442029e-07	Down	6	20121040	20121654	-	si:dkey-156n14.10	si:dkey-156n14.10 [Source:ZFIN%3BAcc:ZDB-GENE-120215-120]	-	-	-	-
ENSDARG00000018621	3908	451	6.16	182	2.91	175	2.87	409	6.69	1168	20.90	969	17.18	720	12.53	1237	21.92	693.159656950197	1.60530455878684	0.297728679288606	5.39183716739202	6.97409518800927e-08	7.45051611365868e-07	Ups	19	663987	677904	-	slc6a19a.1	solute carrier family 6 (neutral amino acid transporter)%2C member 19a%2C tandem duplicate 1 [Source:ZFIN%3BAcc:ZDB-GENE-070620-2]	GO:0006810:transport;GO:0006836:neurotransmitter transport;	GO:0005887:integral component of plasma membrane;GO:0016020:membrane;GO:0016021:integral component of membrane;	GO:0005328:neurotransmitter:sodium symporter activity;GO:0015175:neutral amino acid transmembrane transporter activity;GO:0015293:symporter activity;	K05334
ENSDARG00000103070	928	3	0.17	16	1.08	15	1.04	20	1.38	0	0.00	0	0.00	0	0.00	0	0.00	6.40106156178867	-2.00184385446809	0.371749363783785	-5.38492879743675	7.24733320438934e-08	7.7120838273787e-07	Down	5	10436382	10440166	-	si:dkeyp-75b4.7	si:dkeyp-75b4.7 [Source:ZFIN%3BAcc:ZDB-GENE-090312-58]	-	-	-	-
ENSDARG00000088933	420	16	2.03	4	0.59	3	0.46	12	1.83	19	3.16	36	5.94	33	5.35	37	6.10	20.7306953068756	1.63300533587539	0.303864871842342	5.37411687627605	7.69589292635524e-08	8.15391030771137e-07	Ups	11	23074760	23079568	-	golt1a	golgi transport 1A [Source:ZFIN%3BAcc:ZDB-GENE-141212-320]	GO:0016192:vesicle-mediated transport;	GO:0016020:membrane;GO:0016021:integral component of membrane;	-	-
ENSDARG00000005629	2989	49	0.87	39	0.82	39	0.84	36	0.77	63	1.47	78	1.81	62	1.41	90	2.09	58.149165178906	1.01476118764262	0.188837665380908	5.37372237469535	7.71275811020396e-08	8.16470101722458e-07	Ups	20	582190	600163	+	smyd2b	SET and MYND domain containing 2b [Source:ZFIN%3BAcc:ZDB-GENE-041001-201]	GO:0000122:negative regulation of transcription from RNA polymerase II promoter;GO:0006351:transcription, DNA-templated;GO:0006355:regulation of transcription, DNA-templated;GO:0007507:heart development;GO:0008285:negative regulation of cell proliferation;GO:0016569:covalent chromatin modification;GO:0018026:peptidyl-lysine monomethylation;GO:0018027:peptidyl-lysine dimethylation;GO:0032259:methy…	GO:0005634:nucleus;GO:0005737:cytoplasm;GO:0005829:cytosol;	GO:0000993:RNA polymerase II core binding;GO:0008168:methyltransferase activity;GO:0016279:protein-lysine N-methyltransferase activity;GO:0016740:transferase activity;GO:0018024:histone-lysine N-methyltransferase activity;GO:0046872:metal ion binding;GO:0046975:histone methyltransferase activity (H3-K36 specific);	K11426
ENSDARG00000042780	13486	1499	5.93	746	3.46	642	3.06	1263	5.99	2572	13.34	2326	11.95	2100	10.59	2440	12.53	1746.58730103916	1.27623533102128	0.237529377209369	5.37295784637347	7.74554411988768e-08	8.19292762201551e-07	Ups	17	30687105	30711003	+	apoba	apolipoprotein Ba [Source:ZFIN%3BAcc:ZDB-GENE-070702-4]	GO:0006642:triglyceride mobilization;GO:0006869:lipid transport;GO:0030301:cholesterol transport;	GO:0005783:endoplasmic reticulum;	GO:0005319:lipid transporter activity;	K14462
ENSDARG00000070579	1809	0	0.00	0	0.00	0	0.00	0	0.00	11	0.43	2	0.08	20	0.75	10	0.38	5.74246161157349	1.9946192845717	0.371332474556929	5.37151857496886	7.80763239201544e-08	8.24015365103771e-07	Ups	1	2299202	2305391	-	ggact.3	gamma-glutamylamine cyclotransferase%2C tandem duplicate 3 [Source:ZFIN%3BAcc:ZDB-GENE-070424-26]	GO:0042219:cellular modified amino acid catabolic process;	GO:0005575:cellular_component;	GO:0003839:gamma-glutamylcyclotransferase activity;GO:0016740:transferase activity;GO:0016746:transferase activity, transferring acyl groups;	K19761
ENSDARG00000043175	1641	13	0.42	1	0.04	5	0.20	7	0.27	33	1.41	28	1.18	14	0.58	37	1.56	18.1273049485359	1.74137627330853	0.324326572130567	5.36920629681704	7.90839148992631e-08	8.33210401673573e-07	Ups	22	7409685	7446499	+	CELA1 (1 of many)	zgc:112368 [Source:ZFIN%3BAcc:ZDB-GENE-050522-187]	GO:0006508:proteolysis;	GO:0005615:extracellular space;	GO:0004252:serine-type endopeptidase activity;GO:0008233:peptidase activity;GO:0008236:serine-type peptidase activity;GO:0016787:hydrolase activity;	-
ENSDARG00000045946	3837	563	7.83	325	5.29	319	5.34	448	7.47	717	13.07	787	14.21	588	10.43	863	15.57	587.616701436658	1.01484896535032	0.189057942519155	5.36792557788202	7.96474039272619e-08	8.38424416104248e-07	Ups	7	69664453	69709547	+	sec24d	SEC24 homolog D%2C COPII coat complex component [Source:ZFIN%3BAcc:ZDB-GENE-070117-2501]	GO:0006810:transport;GO:0006886:intracellular protein transport;GO:0006888:ER to Golgi vesicle-mediated transport;GO:0015031:protein transport;GO:0048703:embryonic viscerocranium morphogenesis;GO:0060536:cartilage morphogenesis;GO:0070278:extracellular matrix constituent secretion;	GO:0030127:COPII vesicle coat;	GO:0008270:zinc ion binding;	K14007
ENSDARG00000005526	5262	384	3.89	181	2.15	144	1.76	308	3.74	624	8.29	754	9.93	548	7.09	667	8.78	465.503514811281	1.38481945626817	0.257994676489968	5.36762802670474	7.97788756303688e-08	8.39446860539434e-07	Ups	6	46877007	46939362	-	igfn1.1	immunoglobulin-like and fibronectin type III domain containing 1%2C tandem duplicate 1 [Source:ZFIN%3BAcc:ZDB-GENE-050327-30]	GO:0008150:biological_process;	GO:0005575:cellular_component;	GO:0003674:molecular_function;	-
ENSDARG00000079166	4260	911	11.41	407	5.97	452	6.81	751	11.27	3030	49.73	2917	47.44	1104	17.63	3037	49.37	1659.21985599306	1.71077987514176	0.318929446916342	5.36413269982721	8.13390915400384e-08	8.54759851467394e-07	Ups	12	5495290	5547103	+	ace	angiotensin I converting enzyme (peptidyl-dipeptidase A) 1 [Source:ZFIN%3BAcc:ZDB-GENE-030131-1826]	GO:0006508:proteolysis;	GO:0016020:membrane;GO:0016021:integral component of membrane;	GO:0004180:carboxypeptidase activity;GO:0008233:peptidase activity;GO:0008237:metallopeptidase activity;GO:0008241:peptidyl-dipeptidase activity;GO:0016787:hydrolase activity;GO:0046872:metal ion binding;	K01283
ENSDARG00000068478	981	1737	94.45	743	47.32	850	55.61	1413	92.10	2829	201.64	2580	182.21	2406	166.86	2742	193.56	1964.61310338716	1.25378791134924	0.233849257404572	5.36152188493001	8.25237223808893e-08	8.66463636664981e-07	Ups	22	17564630	17586764	-	gpx4a	glutathione peroxidase 4a [Source:ZFIN%3BAcc:ZDB-GENE-030410-2]	GO:0006979:response to oxidative stress;GO:0055114:oxidation-reduction process;	-	GO:0004601:peroxidase activity;GO:0004602:glutathione peroxidase activity;GO:0016491:oxidoreductase activity;	K05361
ENSDARG00000093821	2728	113	2.21	87	1.99	84	1.98	73	1.71	23	0.59	27	0.69	48	1.20	39	0.99	58.8633638984984	-1.05267030207481	0.19656009408296	-5.35546295389196	8.53376309855345e-08	8.94088175816297e-07	Down	5	66589741	66596137	+	si:ch211-110p13.9	si:ch211-110p13.9 [Source:ZFIN%3BAcc:ZDB-GENE-060526-9]	-	-	-	-
ENSDARG00000103837	5838	57	0.52	58	0.62	53	0.58	38	0.42	18	0.22	14	0.17	12	0.14	19	0.23	32.0166872249336	-1.28759947868441	0.240777607006413	-5.34767121699203	8.90931172949862e-08	9.31040216349443e-07	Down	24	41063226	41074234	-	CU633479.2	-	-	-	-	K17751
ENSDARG00000045797	591	40	3.61	39	4.12	28	3.04	19	2.06	62	7.34	68	7.97	51	5.87	67	7.85	47.791998428064	1.12044644587996	0.209669938485631	5.34385832309837	9.09886954271887e-08	9.492260701352e-07	Ups	25	18853603	18855371	-	si:ch211-68a17.7	si:ch211-68a17.7 [Source:ZFIN%3BAcc:ZDB-GENE-100427-3]	-	-	-	-
ENSDARG00000096564	1220	0	0.00	0	0.00	0	0.00	0	0.00	22	1.26	2	0.11	9	0.50	11	0.62	5.99542494771666	1.98024255445459	0.371102202341714	5.33611102806437	9.49612668683502e-08	9.88138887212892e-07	Ups	1	9988732	9998038	-	si:dkey-31e10.6	si:dkey-31e10.6 [Source:ZFIN%3BAcc:ZDB-GENE-121214-97]	-	-	-	-
ENSDARG00000089749	998	8	0.43	3	0.19	2	0.13	3	0.19	23	1.61	31	2.15	12	0.82	16	1.11	12.905462098968	1.80513615827294	0.338308195509838	5.33577425031798	9.51377103516713e-08	9.89132732507828e-07	Ups	3	18422539	18426128	-	aqp8b	aquaporin 8b [Source:ZFIN%3BAcc:ZDB-GENE-080220-47]	GO:0006810:transport;GO:0009992:cellular water homeostasis;GO:0034220:ion transmembrane transport;	GO:0005887:integral component of plasma membrane;GO:0016020:membrane;GO:0016021:integral component of membrane;	GO:0005215:transporter activity;GO:0005372:water transmembrane transporter activity;GO:0015250:water channel activity;GO:0015254:glycerol channel activity;	-
ENSDARG00000052279	1820	332	9.73	229	7.86	278	9.80	290	10.19	523	20.09	602	22.92	358	13.38	613	23.32	413.099040566229	1.05226413730763	0.19750227441931	5.32785832670265	9.93775893380336e-08	1.02883795687825e-06	Ups	6	50696162	50705470	-	osgn1	oxidative stress induced growth inhibitor 1 [Source:ZFIN%3BAcc:ZDB-GENE-040426-864]	GO:0030308:negative regulation of cell growth;GO:0043065:positive regulation of apoptotic process;GO:0055114:oxidation-reduction process;	GO:0005575:cellular_component;	GO:0008083:growth factor activity;GO:0016491:oxidoreductase activity;	-
ENSDARG00000097725	1005	52	2.76	38	2.36	41	2.62	55	3.50	90	6.26	81	5.58	64	4.33	99	6.82	66.565205029515	1.01052088689679	0.189732168558458	5.32603877652642	1.0037771120615e-07	1.03831248201944e-06	Ups	15	42085706	42090626	-	si:dkey-96g2.1	si:dkey-96g2.1 [Source:ZFIN%3BAcc:ZDB-GENE-131121-563]	-	-	-	-
ENSDARG00000019986	2728	1836	35.90	817	18.71	904	21.27	1533	35.93	2978	76.33	2509	63.72	2715	67.71	2835	71.96	2067.96435666993	1.22397164284537	0.229890287956816	5.32415550793204	1.01423114086135e-07	1.04779593305469e-06	Ups	1	19142866	19152602	-	grhprb	glyoxylate reductase/hydroxypyruvate reductase b [Source:ZFIN%3BAcc:ZDB-GENE-040426-1847]	GO:0008152:metabolic process;GO:0055114:oxidation-reduction process;	GO:0005829:cytosol;	GO:0016491:oxidoreductase activity;GO:0016616:oxidoreductase activity, acting on the CH-OH group of donors, NAD or NADP as acceptor;GO:0016618:hydroxypyruvate reductase activity;GO:0030267:glyoxylate reductase (NADP) activity;GO:0051287:NAD binding;	K00049
ENSDARG00000038969	2138	3	0.07	0	0.00	1	0.03	0	0.00	14	0.46	16	0.52	7	0.22	12	0.39	7.0835120391578	1.95331243652893	0.367394426805176	5.31666322081893	1.0568741935813e-07	1.09000742251932e-06	Ups	17	51538174	51549171	+	zgc:113142	zgc:113142 [Source:ZFIN%3BAcc:ZDB-GENE-050220-2]	-	GO:0016020:membrane;GO:0016021:integral component of membrane;	GO:0016491:oxidoreductase activity;	-
ENSDARG00000098586	905	62	3.65	19	1.31	29	2.06	65	4.59	177	13.68	156	11.94	131	9.85	224	17.14	113.105284919855	1.68623393301398	0.31717001972015	5.31649849661642	1.05783096153648e-07	1.09053404440473e-06	Ups	17	443533	449054	+	zgc:194887	zgc:194887 [Source:ZFIN%3BAcc:ZDB-GENE-081022-162]	-	GO:0005575:cellular_component;	-	-
ENSDARG00000003219	2294	158	3.67	67	1.82	52	1.45	126	3.51	378	11.52	323	9.76	242	7.18	327	9.87	217.633820217369	1.55320560396219	0.292156674576278	5.31634475308444	1.05872470672982e-07	1.09053552493034e-06	Ups	23	33812684	33826830	-	bin2a	bridging integrator 2a [Source:ZFIN%3BAcc:ZDB-GENE-041114-126]	-	GO:0005737:cytoplasm;	-	-
ENSDARG00000098406	4497	2	0.02	3	0.04	4	0.06	5	0.07	23	0.36	16	0.25	12	0.18	22	0.34	11.5584201601384	1.79637137976132	0.338118524749585	5.31284519560629	1.07926718506177e-07	1.11029157426199e-06	Ups	4	50138364	50153528	-	si:dkey-22a18.2	si:dkey-22a18.2 [Source:ZFIN%3BAcc:ZDB-GENE-120703-7]	-	-	-	-
ENSDARG00000057365	1608	19	0.63	8	0.31	4	0.16	5	0.20	57	2.48	20	0.86	28	1.18	32	1.38	22.5637876154665	1.67372774319609	0.31546863378229	5.30552823312113	1.12347176678465e-07	1.15140546731728e-06	Ups	8	18164621	18167630	-	elovl8b	ELOVL fatty acid elongase 8b [Source:ZFIN%3BAcc:ZDB-GENE-050522-453]	GO:0006629:lipid metabolic process;GO:0006631:fatty acid metabolic process;GO:0006633:fatty acid biosynthetic process;GO:0019367:fatty acid elongation, saturated fatty acid;GO:0030148:sphingolipid biosynthetic process;GO:0034625:fatty acid elongation, monounsaturated fatty acid;GO:0034626:fatty acid elongation, polyunsaturated fatty acid;GO:0042761:very long-chain fatty acid biosynthetic process;	GO:0016020:membrane;GO:0016021:integral component of membrane;GO:0030176:integral component of endoplasmic reticulum membrane;	GO:0009922:fatty acid elongase activity;GO:0016740:transferase activity;	K10249
ENSDARG00000025311	4014	10	0.13	9	0.14	7	0.11	9	0.14	29	0.51	36	0.62	21	0.36	24	0.41	18.8977199626811	1.53436235260689	0.289378122546174	5.30227488901501	1.1436845209968e-07	1.16917945406628e-06	Ups	17	21813883	21842446	-	cuzd1.2	CUB and zona pellucida-like domains 1%2C tandem duplicate 2 [Source:ZFIN%3BAcc:ZDB-GENE-131119-30]	GO:0006955:immune response;	GO:0005576:extracellular region;	GO:0005044:scavenger receptor activity;GO:0030247:polysaccharide binding;	-
ENSDARG00000009160	2298	156	3.62	69	1.88	74	2.07	152	4.23	275	8.37	292	8.80	264	7.82	282	8.50	201.64152611874	1.34218991993674	0.253818157870336	5.28799803449208	1.23662306951263e-07	1.25787672443184e-06	Ups	13	41967911	42180452	-	kmo	kynurenine 3-monooxygenase [Source:ZFIN%3BAcc:ZDB-GENE-030424-4]	GO:0001878:response to yeast;GO:0006569:tryptophan catabolic process;GO:0019363:pyridine nucleotide biosynthetic process;GO:0019674:NAD metabolic process;GO:0019805:quinolinate biosynthetic process;GO:0034354:'de novo' NAD biosynthetic process from tryptophan;GO:0043420:anthranilate metabolic process;GO:0044550:secondary metabolite biosynthetic process;GO:0055114:oxidation-reduction process;GO:00…	GO:0005739:mitochondrion;GO:0005741:mitochondrial outer membrane;GO:0016020:membrane;GO:0016021:integral component of membrane;	GO:0004497:monooxygenase activity;GO:0004502:kynurenine 3-monooxygenase activity;GO:0016174:NAD(P)H oxidase activity;GO:0016491:oxidoreductase activity;GO:0050660:flavin adenine dinucleotide binding;GO:0071949:FAD binding;	K00486
ENSDARG00000022372	1731	529	16.30	257	9.28	213	7.90	409	15.11	787	31.79	756	30.26	724	28.46	787	31.48	571.606891830742	1.22579395377364	0.232051404747063	5.28242419006151	1.27485595153407e-07	1.29461171679881e-06	Ups	22	36898335	36935388	-	kng1	kininogen 1 [Source:ZFIN%3BAcc:ZDB-GENE-041010-56]	GO:0007204:positive regulation of cytosolic calcium ion concentration;GO:0030195:negative regulation of blood coagulation;	GO:0072562:blood microparticle;	GO:0004869:cysteine-type endopeptidase inhibitor activity;	K03898
ENSDARG00000076858	722	101	7.46	76	6.58	110	9.78	85	7.53	41	3.97	31	2.97	46	4.33	31	2.97	62.7044261623044	-1.00680135227034	0.190608413670326	-5.28204045605088	1.27752977553789e-07	1.29678821858276e-06	Down	10	20299073	20299794	+	CR381599.1	chromosome 8 open reading frame 4 [Source:HGNC Symbol%3BAcc:HGNC:1357]	-	-	-	-
ENSDARG00000100818	2144	1	0.02	0	0.00	2	0.06	0	0.00	12	0.39	14	0.45	9	0.29	9	0.29	6.30156939852817	1.94783318530611	0.369002272352439	5.2786482123495	1.30140378996223e-07	1.31937838399199e-06	Ups	6	25114125	25165463	+	KYAT3 (1 of many)	si:ch73-97h19.2 [Source:ZFIN%3BAcc:ZDB-GENE-120214-33]	GO:0009058:biosynthetic process;	-	GO:0003824:catalytic activity;GO:0030170:pyridoxal phosphate binding;	-
ENSDARG00000075027	1168	33	1.51	27	1.44	17	0.93	22	1.20	4	0.24	2	0.12	8	0.47	1	0.06	13.1855412653573	-1.74935604259903	0.331421201133135	-5.27834681854374	1.30354570187024e-07	1.32100197308517e-06	Down	22	6933078	6938910	-	fgfr1bl	fibroblast growth factor receptor 1b%2C like [Source:ZFIN%3BAcc:ZDB-GENE-091204-406]	-	-	-	-
ENSDARG00000077115	1155	12	0.55	16	0.87	12	0.67	28	1.55	0	0.00	0	0.00	4	0.24	0	0.00	8.44796271291188	-1.93811276387995	0.367311513366552	-5.27648247700268	1.31687098788554e-07	1.33340006449405e-06	Down	22	7768018	7780135	-	si:ch73-44m9.1	si:ch73-44m9.1 [Source:ZFIN%3BAcc:ZDB-GENE-081104-289]	GO:0006955:immune response;	GO:0009986:cell surface;GO:0016020:membrane;GO:0016021:integral component of membrane;	GO:0005102:receptor binding;	-
ENSDARG00000088502	1926	9	0.25	11	0.36	13	0.43	10	0.33	0	0.00	0	0.00	0	0.00	0	0.00	4.96704756558554	-1.96207206440034	0.37189979423364	-5.27580841619852	1.32172116130693e-07	1.33720324279078e-06	Down	10	36775515	36782430	-	pimr137	Pim proto-oncogene%2C serine/threonine kinase%2C related 137 [Source:ZFIN%3BAcc:ZDB-GENE-131122-75]	-	-	-	-
ENSDARG00000086266	801	34	2.26	28	2.18	17	1.36	38	3.03	72	6.29	73	6.31	48	4.08	54	4.67	46.8534625726705	1.1875417654062	0.225146184776716	5.27453648208128	1.33092041712644e-07	1.34595315497814e-06	Ups	10	42341632	42350374	+	CU467905.1	-	-	-	-	-
ENSDARG00000093640	3020	10	0.18	7	0.14	6	0.13	10	0.21	33	0.76	33	0.76	17	0.38	26	0.60	18.576252974366	1.56603799683436	0.29725959188407	5.26825051097127	1.37730068213032e-07	1.38711827660945e-06	Ups	25	28950525	28972362	-	ugt5a2	UDP glucuronosyltransferase 5 family%2C polypeptide A2 [Source:ZFIN%3BAcc:ZDB-GENE-061103-373]	GO:0008152:metabolic process;	GO:0016020:membrane;GO:0016021:integral component of membrane;	GO:0015020:glucuronosyltransferase activity;GO:0016740:transferase activity;GO:0016757:transferase activity, transferring glycosyl groups;GO:0016758:transferase activity, transferring hexosyl groups;	-
ENSDARG00000093313	2079	493	12.65	403	12.11	497	15.34	437	13.44	991	33.33	1175	39.16	596	19.50	876	29.18	703.378206320326	1.12366266160895	0.213428131423057	5.26482921495304	1.40319738623752e-07	1.41117122890093e-06	Ups	5	41492074	41496178	+	ubb	ubiquitin B [Source:ZFIN%3BAcc:ZDB-GENE-050411-10]	-	GO:0005737:cytoplasm;	GO:0003674:molecular_function;	K08770
ENSDARG00000099633	3226	536	8.86	256	4.96	267	5.31	475	9.41	855	18.53	844	18.13	723	15.25	863	18.52	618.433296743714	1.20751235579096	0.229356200245378	5.2647905506766	1.40349272080275e-07	1.41117122890093e-06	Ups	10	45078110	45092189	+	si:dkey-186o21.1	si:dkey-186o21.1 [Source:ZFIN%3BAcc:ZDB-GENE-141216-145]	GO:0006810:transport;	GO:0016021:integral component of membrane;	-	-
ENSDARG00000036463	1244	154	6.60	91	4.57	65	3.35	139	7.14	355	19.95	265	14.76	212	11.59	319	17.76	207.095853226655	1.38008236889754	0.262162573177417	5.26422346321562	1.40783129560766e-07	1.41436992842326e-06	Ups	7	20559126	20565212	-	cldn15a	claudin 15a [Source:ZFIN%3BAcc:ZDB-GENE-040426-1305]	GO:0035148:tube formation;GO:0048546:digestive tract morphogenesis;	GO:0005886:plasma membrane;GO:0005911:cell-cell junction;GO:0005923:bicellular tight junction;GO:0016020:membrane;GO:0016021:integral component of membrane;GO:0030054:cell junction;	GO:0005198:structural molecule activity;	K06087
ENSDARG00000103841	5470	0	0.00	0	0.00	0	0.00	0	0.00	7	0.09	6	0.08	10	0.12	11	0.14	4.57374671900915	1.95465595562189	0.371529632836453	5.26110377979547	1.43193179244755e-07	1.43740077218872e-06	Ups	25	23392431	23397900	+	CU024870.1	-	-	-	-	-
ENSDARG00000092574	685	32	2.49	11	1.00	21	1.97	13	1.21	66	6.74	64	6.47	37	3.67	35	3.54	36.0593779918992	1.40117458903269	0.266715052495966	5.25345148659687	1.49275008480546e-07	1.49049388573938e-06	Ups	8	38560965	38583773	-	si:ch211-198d23.1	si:ch211-198d23.1 [Source:ZFIN%3BAcc:ZDB-GENE-081104-163]	-	-	-	-
ENSDARG00000071565	2023	76	2.00	41	1.27	47	1.49	85	2.69	150	5.18	132	4.52	80	2.69	127	4.35	94.9119274384111	1.11168466710714	0.211793369093291	5.24891157766826	1.53000486748306e-07	1.5239571709816e-06	Ups	24	23502612	23530272	-	hnf4g	hepatocyte nuclear factor 4%2C gamma [Source:ZFIN%3BAcc:ZDB-GENE-060929-100]	GO:0006351:transcription, DNA-templated;GO:0006355:regulation of transcription, DNA-templated;GO:0043401:steroid hormone mediated signaling pathway;	GO:0005634:nucleus;	GO:0003677:DNA binding;GO:0003700:sequence-specific DNA binding transcription factor activity;GO:0003707:steroid hormone receptor activity;GO:0008270:zinc ion binding;GO:0043565:sequence-specific DNA binding;GO:0046872:metal ion binding;	K08037
ENSDARG00000036066	2677	23	0.46	38	0.89	27	0.65	16	0.38	5	0.13	4	0.10	1	0.03	6	0.16	14.0914483480978	-1.7382114256117	0.331342587481992	-5.24596442256663	1.55466903424325e-07	1.54600387323058e-06	Down	7	37978600	37986590	+	si:dkey-78a14.4	si:dkey-78a14.4 [Source:ZFIN%3BAcc:ZDB-GENE-110408-8]	GO:0008152:metabolic process;	-	GO:0016407:acetyltransferase activity;GO:0016740:transferase activity;GO:0016746:transferase activity, transferring acyl groups;	K00622
ENSDARG00000053526	1803	290	8.58	87	3.01	108	3.84	282	10.00	926	35.91	884	33.97	581	21.92	887	34.07	531.585370926334	1.72166603718225	0.32840377694644	5.24252812556123	1.58391238682316e-07	1.57316418005357e-06	Ups	12	32298622	32306144	-	enpp7.1	ectonucleotide pyrophosphatase/phosphodiesterase 7%2C tandem duplicate 1 [Source:ZFIN%3BAcc:ZDB-GENE-040724-13]	GO:0006685:sphingomyelin catabolic process;GO:0008152:metabolic process;	GO:0016020:membrane;GO:0016021:integral component of membrane;	GO:0003824:catalytic activity;GO:0004767:sphingomyelin phosphodiesterase activity;	K12354
ENSDARG00000071592	1148	217	10.08	109	5.93	91	5.09	228	12.70	732	44.58	679	40.98	328	19.44	726	43.79	408.641609834561	1.66055051540658	0.317548573488439	5.22928034966291	1.70171147601671e-07	1.67789163405714e-06	Ups	12	20233265	20240187	-	aqp8a.2	aquaporin 8a%2C tandem duplicate 2 [Source:ZFIN%3BAcc:ZDB-GENE-070112-1802]	GO:0006810:transport;GO:0009992:cellular water homeostasis;GO:0034220:ion transmembrane transport;	GO:0005887:integral component of plasma membrane;GO:0016020:membrane;GO:0016021:integral component of membrane;	GO:0005215:transporter activity;GO:0005372:water transmembrane transporter activity;GO:0015204:urea transmembrane transporter activity;GO:0015250:water channel activity;GO:0015254:glycerol channel activity;	K09869
ENSDARG00000061383	2045	706	18.42	333	10.17	366	11.49	583	18.23	947	32.38	943	31.95	963	32.04	928	31.42	735.726111506823	1.0797052228951	0.20676732210236	5.22183685466792	1.77157014392985e-07	1.73929527362182e-06	Ups	15	26608143	26619776	-	serpinf2b	serpin peptidase inhibitor%2C clade F (alpha-2 antiplasmin%2C pigment epithelium derived factor)%2C member 2b [Source:ZFIN%3BAcc:ZDB-GENE-061215-114]	-	GO:0005615:extracellular space;	GO:0004867:serine-type endopeptidase inhibitor activity;	K03983
ENSDARG00000088833	1492	112	4.00	125	5.23	124	5.33	92	3.94	50	2.34	39	1.81	64	2.92	26	1.21	75.9768817114206	-1.02262554190075	0.196059724106347	-5.21588789621091	1.82938795591899e-07	1.79077812601233e-06	Down	3	22869301	22890003	+	si:ch211-237i5.4	si:ch211-237i5.4 [Source:ZFIN%3BAcc:ZDB-GENE-131121-468]	GO:0019221:cytokine-mediated signaling pathway;GO:0046426:negative regulation of JAK-STAT cascade;	GO:0005737:cytoplasm;GO:0016020:membrane;GO:0016021:integral component of membrane;	GO:0004860:protein kinase inhibitor activity;	-
ENSDARG00000102972	1859	0	0.00	2	0.07	4	0.14	1	0.03	14	0.53	10	0.37	12	0.44	20	0.75	8.40706543038915	1.8723629740886	0.3597023781727	5.20531163458042	1.93671313015e-07	1.88526798248731e-06	Ups	12	49078836	49080694	+	CABZ01075125.1	-	-	-	-	-
ENSDARG00000088051	3074	5	0.09	1	0.02	2	0.04	1	0.02	13	0.30	20	0.45	15	0.33	11	0.25	8.94418642948683	1.83912566448899	0.353639903370505	5.20056036369334	1.98688574977919e-07	1.92796539824743e-06	Ups	3	10779885	10813234	-	znf1004	zinc finger protein 1004 [Source:ZFIN%3BAcc:ZDB-GENE-080219-20]	-	-	GO:0003676:nucleic acid binding;GO:0046872:metal ion binding;	-
ENSDARG00000094923	1575	4	0.14	1	0.04	0	0.00	0	0.00	26	1.15	14	0.62	5	0.22	13	0.57	8.46038609690459	1.91684419880512	0.368656874096456	5.1995346716459	1.99788058788757e-07	1.93709620030685e-06	Ups	25	28950625	28952199	-	si:ch73-80e5.5	si:ch73-80e5.5 [Source:ZFIN%3BAcc:ZDB-GENE-131122-34]	-	-	-	-
ENSDARG00000104501	1241	28	1.20	38	1.91	34	1.76	56	2.89	8	0.45	12	0.67	9	0.49	8	0.45	23.1564147400098	-1.50097061195539	0.288890621360749	-5.19563634459794	2.04020739879937e-07	1.97656716008138e-06	Down	7	73595914	73597184	+	FP236812.9	Histone H2B 1/2 [Source:UniProtKB/Swiss-Prot%3BAcc:Q5BJA5]	-	-	-	K11252
ENSDARG00000074024	2217	30	0.72	18	0.51	28	0.81	31	0.89	3	0.09	9	0.28	4	0.12	3	0.09	14.8449425934108	-1.66606968462879	0.320790641028511	-5.19363557268093	2.06226639093938e-07	1.99556521748738e-06	Down	6	19444281	19448656	-	si:ch211-152n14.4	si:ch211-152n14.4 [Source:ZFIN%3BAcc:ZDB-GENE-120214-6]	-	-	-	-
ENSDARG00000099336	1313	43	1.75	53	2.52	34	1.66	31	1.51	71	3.78	110	5.80	48	2.49	119	6.28	65.5263749766177	1.20904928994939	0.233784914158319	5.17163091682904	2.32059600444359e-07	2.2174483243399e-06	Ups	18	31078889	31090423	+	mvda	mevalonate (diphospho) decarboxylase a [Source:ZFIN%3BAcc:ZDB-GENE-041114-127]	GO:0006629:lipid metabolic process;GO:0006694:steroid biosynthetic process;GO:0006695:cholesterol biosynthetic process;GO:0008202:steroid metabolic process;GO:0008203:cholesterol metabolic process;GO:0008299:isoprenoid biosynthetic process;GO:0016126:sterol biosynthetic process;GO:0019287:isopentenyl diphosphate biosynthetic process, mevalonate pathway;	GO:0005829:cytosol;	GO:0000166:nucleotide binding;GO:0004163:diphosphomevalonate decarboxylase activity;GO:0005524:ATP binding;GO:0016829:lyase activity;GO:0016831:carboxy-lyase activity;	K01597
ENSDARG00000028275	2650	324	6.52	250	5.89	277	6.71	290	7.00	725	19.13	575	15.03	363	9.32	719	18.79	454.127888593543	1.17423526497715	0.227167663117952	5.16902471443507	2.35318780892845e-07	2.24508078117244e-06	Ups	8	46438659	46501315	-	sult1st1	sulfotransferase family 1%2C cytosolic sulfotransferase 1 [Source:ZFIN%3BAcc:ZDB-GENE-030131-2144]	GO:0006584:catecholamine metabolic process;GO:0006805:xenobiotic metabolic process;	GO:0005737:cytoplasm;	GO:0001517:N-acetylglucosamine 6-O-sulfotransferase activity;GO:0001537:N-acetylgalactosamine 4-O-sulfotransferase activity;GO:0004394:heparan sulfate 2-O-sulfotransferase activity;GO:0008146:sulfotransferase activity;GO:0016232:HNK-1 sulfotransferase activity;GO:0016740:transferase activity;GO:0017095:heparan sulfate 6-O-sulfotransferase activity;GO:0018721:trans-9R,10R-dihydrodiolphenanthrene s…	-
ENSDARG00000105208	2194	18	0.44	3	0.09	2	0.06	9	0.26	29	0.92	28	0.88	21	0.65	44	1.39	20.0401602955081	1.6491408950779	0.319397363072044	5.16328901158122	2.426480540457e-07	2.31139765589987e-06	Ups	2	57136653	57156096	+	TM6SF2 (1 of many)	zgc:85843 [Source:ZFIN%3BAcc:ZDB-GENE-040426-2362]	GO:0008150:biological_process;	GO:0016020:membrane;GO:0016021:integral component of membrane;	GO:0003674:molecular_function;	-
ENSDARG00000068493	1596	119	3.98	53	2.07	57	2.29	100	4.01	275	12.05	232	10.07	148	6.31	303	13.15	167.363443924786	1.4756129996626	0.285920493991236	5.16092071283224	2.45738247714309e-07	2.33719065715209e-06	Ups	15	88262	92917	-	si:zfos-411a11.2	si:zfos-411a11.2 [Source:ZFIN%3BAcc:ZDB-GENE-131119-33]	GO:0055114:oxidation-reduction process;	-	GO:0004497:monooxygenase activity;GO:0005506:iron ion binding;GO:0008395:steroid hydroxylase activity;GO:0016491:oxidoreductase activity;GO:0016705:oxidoreductase activity, acting on paired donors, with incorporation or reduction of molecular oxygen;GO:0016712:oxidoreductase activity, acting on paired donors, with incorporation or reduction of molecular oxygen, reduced flavin or flavoprotein as o…	K17859
ENSDARG00000102288	3155	664	11.23	668	13.23	655	13.33	483	9.79	179	3.97	192	4.22	356	7.68	205	4.50	406.877967777612	-1.07462592986331	0.208450671005868	-5.15530089050692	2.53223984354222e-07	2.4027771155164e-06	Down	17	47001554	47006177	-	CABZ01056321.1	-	-	-	-	-
ENSDARG00000070116	1427	24	0.90	7	0.31	16	0.72	33	1.48	59	2.89	63	3.06	36	1.72	55	2.67	38.1096534155494	1.3916229057006	0.270211718592475	5.15012047941341	2.60319184281341e-07	2.46627202379412e-06	Ups	7	7261665	7274119	+	nit1	nitrilase 1 [Source:ZFIN%3BAcc:ZDB-GENE-040912-65]	GO:0006807:nitrogen compound metabolic process;	GO:0005575:cellular_component;	GO:0016810:hydrolase activity, acting on carbon-nitrogen (but not peptide) bonds;	-
ENSDARG00000002509	1683	80	2.54	66	2.45	52	1.98	54	2.05	25	1.04	19	0.78	25	1.01	23	0.95	40.9817900608818	-1.09687061098968	0.213010336879598	-5.14937738260877	2.61352563071568e-07	2.47414434514266e-06	Down	13	35848530	35851154	-	zgc:153911	zgc:153911 [Source:ZFIN%3BAcc:ZDB-GENE-061013-174]	GO:0008150:biological_process;	GO:0016020:membrane;GO:0016021:integral component of membrane;	GO:0003674:molecular_function;	-
ENSDARG00000097714	509	51	5.34	52	6.38	44	5.55	32	4.02	100	13.74	95	12.93	63	8.42	67	9.12	64.4443039234771	1.02346116909847	0.198836415101412	5.14725216996333	2.64329882434485e-07	2.49749335769081e-06	Ups	3	62196271	62209257	+	si:ch1073-384e4.1	si:ch1073-384e4.1 [Source:ZFIN%3BAcc:ZDB-GENE-131121-345]	-	-	-	-
ENSDARG00000102691	3084	26	0.45	24	0.49	25	0.52	24	0.50	8	0.18	4	0.09	4	0.09	2	0.04	13.7916213067601	-1.64249876842374	0.319722451916516	-5.13726439472138	2.78766627592068e-07	2.61972036840943e-06	Down	4	64520436	64534997	-	BX649556.2	-	-	-	-	-
ENSDARG00000096643	655	7	0.57	15	1.43	9	0.88	11	1.07	0	0.00	0	0.00	0	0.00	0	0.00	4.86449868399301	-1.90483482974202	0.37166181483872	-5.12518303923314	2.97248829731661e-07	2.7759072711141e-06	Down	1	28519443	28523017	-	si:ch211-198k9.11	si:ch211-198k9.11 [Source:ZFIN%3BAcc:ZDB-GENE-121214-279]	-	-	-	-
ENSDARG00000018871	1481	58	2.09	39	1.65	66	2.86	54	2.33	10	0.47	22	1.03	20	0.92	16	0.75	34.0607411149399	-1.25890275563035	0.246021361638918	-5.11704653304872	3.10357073584011e-07	2.8888263326786e-06	Down	20	33841186	33846295	+	henmt1	HEN1 methyltransferase homolog 1 (Arabidopsis) [Source:ZFIN%3BAcc:ZDB-GENE-050417-387]	GO:0001510:RNA methylation;GO:0030154:cell differentiation;GO:0031047:gene silencing by RNA;GO:0032259:methylation;GO:0034587:piRNA metabolic process;GO:0048477:oogenesis;GO:0048599:oocyte development;	GO:0005737:cytoplasm;GO:0043186:P granule;	GO:0003723:RNA binding;GO:0008168:methyltransferase activity;GO:0008171:O-methyltransferase activity;GO:0008173:RNA methyltransferase activity;GO:0016740:transferase activity;GO:0046872:metal ion binding;	K20798
ENSDARG00000097635	1775	13	0.39	21	0.74	17	0.61	19	0.68	45	1.77	54	2.11	34	1.30	33	1.29	30.5880273108681	1.28373725317358	0.251401770650176	5.10631746886098	3.28497621151353e-07	3.04608017974299e-06	Ups	15	46141932	46143819	+	wu:fb18f06	wu:fb18f06 [Source:ZFIN%3BAcc:ZDB-GENE-030131-261]	-	GO:0016020:membrane;GO:0016021:integral component of membrane;	-	-
ENSDARG00000033832	2500	1547	33.01	808	20.19	887	22.77	1316	33.66	2136	59.74	2388	66.18	1734	47.19	2117	58.64	1651.15294224473	1.03829301882318	0.203482391870375	5.10261850806534	3.34985844109401e-07	3.09970486829392e-06	Ups	8	11042866	11074353	-	ampd1	adenosine monophosphate deaminase 1 (isoform M) [Source:ZFIN%3BAcc:ZDB-GENE-040426-1906]	GO:0009168:purine ribonucleoside monophosphate biosynthetic process;GO:0032264:IMP salvage;	GO:0005575:cellular_component;	GO:0003876:AMP deaminase activity;GO:0019239:deaminase activity;	K01490
ENSDARG00000077343	2385	45	1.01	37	0.97	27	0.73	42	1.13	13	0.38	9	0.26	11	0.31	7	0.20	22.6150932631785	-1.39621402941361	0.273628654143051	-5.10258705831181	3.3504153590118e-07	3.09970486829392e-06	Down	14	2181261	2183645	-	CT573264.1	-	-	-	-	K16494
ENSDARG00000103105	1850	12	0.35	17	0.57	6	0.21	8	0.28	0	0.00	0	0.00	0	0.00	0	0.00	4.87099494674682	-1.89520495051342	0.371570533774217	-5.10052541374292	3.38711895429598e-07	3.12892473922361e-06	Down	4	52338416	52341198	-	si:dkey-105f21.1	si:dkey-105f21.1 [Source:ZFIN%3BAcc:ZDB-GENE-070705-275]	-	-	-	-
ENSDARG00000069095	1858	163	4.68	77	2.59	76	2.63	126	4.34	230	8.66	312	11.63	192	7.03	303	11.29	190.318535109525	1.28973995393631	0.25289207635898	5.09996189878852	3.39721860202765e-07	3.13588422542908e-06	Ups	8	21133968	21152674	-	gls2a	glutaminase 2a (liver%2C mitochondrial) [Source:ZFIN%3BAcc:ZDB-GENE-081105-57]	GO:0006541:glutamine metabolic process;	-	GO:0004359:glutaminase activity;	-
ENSDARG00000104057	2394	146	3.25	138	3.60	137	3.67	107	2.86	50	1.46	69	2.00	23	0.65	60	1.74	87.7184611554684	-1.04330547208163	0.204828496397855	-5.09355626990071	3.51408688754323e-07	3.22912878918118e-06	Down	10	21769472	21771865	+	pcdh1g14	protocadherin 1 gamma 14 [Source:ZFIN%3BAcc:ZDB-GENE-050609-9]	GO:0007155:cell adhesion;GO:0007156:homophilic cell adhesion via plasma membrane adhesion molecules;	GO:0005886:plasma membrane;GO:0016020:membrane;GO:0016021:integral component of membrane;	GO:0005509:calcium ion binding;	-
ENSDARG00000102888	2631	351	7.12	127	3.02	118	2.88	261	6.34	693	18.42	607	15.98	513	13.27	685	18.03	434.642381254293	1.47319710944404	0.289285115027751	5.09254376708154	3.53291124089364e-07	3.24520666896517e-06	Ups	9	56808818	56877232	-	gpr39	G protein-coupled receptor 39 [Source:ZFIN%3BAcc:ZDB-GENE-040426-1395]	GO:0007165:signal transduction;GO:0007186:G-protein coupled receptor signaling pathway;	GO:0016020:membrane;GO:0016021:integral component of membrane;	GO:0004871:signal transducer activity;GO:0004930:G-protein coupled receptor activity;	K08412
ENSDARG00000104207	1671	77	2.46	25	0.93	33	1.27	71	2.72	309	12.93	255	10.57	112	4.56	281	11.64	153.69672974067	1.72973599067601	0.339823462201489	5.09010172361321	3.57871481008641e-07	3.28604530814959e-06	Ups	21	40595568	40607603	-	pcyt1bb	phosphate cytidylyltransferase 1%2C choline%2C beta b [Source:ZFIN%3BAcc:ZDB-GENE-051120-48]	GO:0009058:biosynthetic process;	GO:0005575:cellular_component;	GO:0003824:catalytic activity;	K00968
ENSDARG00000053961	4120	45	0.58	21	0.32	25	0.39	26	0.40	70	1.19	60	1.01	48	0.79	53	0.89	44.4735695170117	1.11704206355647	0.219527126435432	5.08840106320538	3.6109508177191e-07	3.31439995634653e-06	Ups	6	40978119	40992937	-	slc2a11a	solute carrier family 2 (facilitated glucose transporter)%2C member 11a [Source:ZFIN%3BAcc:ZDB-GENE-080723-20]	GO:0006810:transport;GO:0055085:transmembrane transport;	GO:0016020:membrane;GO:0016021:integral component of membrane;	GO:0005215:transporter activity;GO:0022857:transmembrane transporter activity;GO:0022891:substrate-specific transmembrane transporter activity;	K08148
ENSDARG00000092534	324	49	8.07	40	7.71	41	8.12	50	9.87	92	19.85	82	17.53	53	11.13	105	22.44	65.6878584129568	1.03506581452797	0.20351030532032	5.08606093877556	3.65576633510346e-07	3.34821732892254e-06	Ups	13	45636200	45638091	+	si:ch211-62a1.3	si:ch211-62a1.3 [Source:ZFIN%3BAcc:ZDB-GENE-061207-41]	-	-	-	-
ENSDARG00000100167	776	79	5.43	41	3.30	36	2.98	35	2.88	85	7.66	80	7.14	72	6.31	125	11.15	70.3102162973301	1.08026297195857	0.212400986575906	5.08596023668896	3.6577068700894e-07	3.34851419571518e-06	Ups	3	5098933	5106411	-	CSDC2 (1 of many)	cold shock domain containing C2 [Source:HGNC Symbol%3BAcc:HGNC:30359]	GO:0006355:regulation of transcription, DNA-templated;	-	GO:0003676:nucleic acid binding;GO:0003677:DNA binding;	-
ENSDARG00000074684	2406	123	2.73	58	1.51	51	1.36	108	2.87	225	6.54	162	4.66	222	6.28	194	5.58	146.870022052284	1.28979626564419	0.25400568270951	5.07782444820041	3.81781198001514e-07	3.4794473612047e-06	Ups	14	47169775	47185962	-	zmp:0000000758	zmp:0000000758 [Source:ZFIN%3BAcc:ZDB-GENE-130530-761]	GO:0006097:glyoxylate cycle;	GO:0005737:cytoplasm;	GO:0003824:catalytic activity;GO:0004474:malate synthase activity;	-
ENSDARG00000093867	475	27	3.03	2	0.26	6	0.81	25	3.37	0	0.00	0	0.00	0	0.00	0	0.00	6.75278256218302	-1.8780730437893	0.370345069979609	-5.07114363340303	3.95432174387462e-07	3.5931407578263e-06	Down	22	6055461	6057911	-	si:dkey-19a16.3	si:dkey-19a16.3 [Source:ZFIN%3BAcc:ZDB-GENE-050208-572]	-	-	-	-
ENSDARG00000079478	1420	22	0.83	23	1.01	9	0.41	16	0.72	44	2.17	41	2.00	39	1.87	35	1.71	29.4061443832066	1.24957357752037	0.246776083598403	5.06359270841619	4.11428160342661e-07	3.7260239063563e-06	Ups	8	33411445	33559732	-	mvb12bb	multivesicular body subunit 12Bb [Source:ZFIN%3BAcc:ZDB-GENE-080414-2]	-	GO:0000813:ESCRT I complex;	-	K12186
ENSDARG00000057792	2153	62	1.54	65	1.89	66	1.97	74	2.20	34	1.10	17	0.55	27	0.85	15	0.48	43.3423682343973	-1.15271054623355	0.227653708973036	-5.0634384628896	4.117613359992e-07	3.72766012438091e-06	Down	17	15736157	15739363	-	cx52.7	connexin 52.7 [Source:ZFIN%3BAcc:ZDB-GENE-050616-15]	GO:0007154:cell communication;	GO:0005886:plasma membrane;GO:0005921:gap junction;GO:0005922:connexon complex;GO:0016020:membrane;GO:0016021:integral component of membrane;GO:0030054:cell junction;	GO:0003674:molecular_function;	-
ENSDARG00000062467	2911	69	1.26	30	0.64	29	0.64	60	1.32	102	2.45	73	1.74	98	2.29	83	1.97	69.3389894472822	1.06659706330307	0.211455551117737	5.04407218285416	4.55727249762713e-07	4.09685221255976e-06	Ups	1	11485522	11504143	+	stra6l	STRA6-like [Source:ZFIN%3BAcc:ZDB-GENE-070410-116]	GO:0008150:biological_process;	GO:0016020:membrane;GO:0016021:integral component of membrane;	GO:0003674:molecular_function;	-
ENSDARG00000104775	1081	67	3.31	46	2.66	35	2.08	57	3.37	130	8.41	95	6.09	59	3.71	108	6.92	76.5884942774824	1.0815320045821	0.214615846804452	5.03938558445568	4.67028727788232e-07	4.19512586796704e-06	Ups	21	5365413	5374907	+	si:ch211-134a4.1	si:ch211-134a4.1 [Source:ZFIN%3BAcc:ZDB-GENE-131121-523]	-	-	-	K03985
ENSDARG00000055656	1994	95	2.54	28	0.88	36	1.16	71	2.28	228	8.00	190	6.60	137	4.67	210	7.29	129.678247135596	1.55522543731305	0.30861774218037	5.03932608127277	4.67173939884886e-07	4.19512586796704e-06	Ups	5	30080651	30097755	+	pdzd3b	PDZ domain containing 3b [Source:ZFIN%3BAcc:ZDB-GENE-081022-151]	-	GO:0005575:cellular_component;	-	-
ENSDARG00000037978	3823	39	0.54	25	0.41	50	0.84	41	0.69	73	1.34	62	1.12	83	1.48	65	1.18	56.0080298692384	1.01325213910269	0.201126232072677	5.03789152046835	4.70688065426106e-07	4.22163501904162e-06	Ups	3	31030449	31059886	+	clec19a	C-type lectin domain family 19%2C member A [Source:ZFIN%3BAcc:ZDB-GENE-080917-46]	GO:0008150:biological_process;	-	-	-
ENSDARG00000101565	776	9	0.62	22	1.77	27	2.23	16	1.32	2	0.18	4	0.36	1	0.09	0	0.00	9.60463296585784	-1.81831009325869	0.360930558960537	-5.0378391303173	4.70816882621096e-07	4.22163501904162e-06	Down	4	4930303	4932157	+	si:dkey-14d8.23	si:dkey-14d8.23 [Source:ZFIN%3BAcc:ZDB-GENE-131120-52]	-	-	-	-
ENSDARG00000043279	1781	267	8.00	85	2.98	108	3.89	206	7.40	521	20.45	534	20.77	385	14.71	632	24.57	355.733580470342	1.50956567979575	0.30029751720246	5.02690030160324	4.98471334585695e-07	4.44838803624613e-06	Ups	22	2857785	2870671	-	aqp12	aquaporin 12 [Source:ZFIN%3BAcc:ZDB-GENE-040718-310]	GO:0006810:transport;GO:0071391:cellular response to estrogen stimulus;	GO:0005886:plasma membrane;GO:0016020:membrane;GO:0016021:integral component of membrane;	GO:0005215:transporter activity;GO:0015250:water channel activity;	K09871
ENSDARG00000062998	2769	35	0.67	37	0.83	14	0.32	39	0.90	66	1.67	83	2.08	42	1.03	88	2.20	52.1062216437709	1.23022386787038	0.245326387980579	5.01464142523377	5.31324596184022e-07	4.71574695153451e-06	Ups	6	8254783	8263369	-	pglyrp2	peptidoglycan recognition protein 2 [Source:ZFIN%3BAcc:ZDB-GENE-071227-1]	GO:0009253:peptidoglycan catabolic process;GO:0042742:defense response to bacterium;	-	GO:0008270:zinc ion binding;GO:0008745:N-acetylmuramoyl-L-alanine amidase activity;	K01446
ENSDARG00000097848	2500	102	2.18	81	2.02	50	1.28	52	1.33	15	0.42	24	0.67	35	0.95	22	0.61	44.8827536281284	-1.17060958127122	0.233447539159373	-5.01444386814483	5.31870764864906e-07	4.71859601795494e-06	Down	15	510812	516506	-	si:ch73-111k20.3	si:ch73-111k20.3 [Source:ZFIN%3BAcc:ZDB-GENE-131121-554]	-	-	-	-
ENSDARG00000005320	1472	51	1.85	18	0.76	19	0.83	54	2.35	91	4.32	71	3.34	65	3.00	92	4.33	59.3546715834686	1.23816212342466	0.246921995726057	5.01438569611401	5.32031691096994e-07	4.71859601795494e-06	Ups	5	11532585	11563164	-	nipsnap1	nipsnap homolog 1 (C. elegans) [Source:ZFIN%3BAcc:ZDB-GENE-991008-17]	GO:0019233:sensory perception of pain;	GO:0005739:mitochondrion;	GO:0003674:molecular_function;	-
ENSDARG00000063731	1932	69	1.91	73	2.36	67	2.23	41	1.36	24	0.87	28	1.00	11	0.39	18	0.65	39.4851022314275	-1.21021485975952	0.241540984268474	-5.01039135625267	5.43194573440402e-07	4.81061773862454e-06	Down	9	1460764	1481591	-	rbm45	RNA binding motif protein 45 [Source:ZFIN%3BAcc:ZDB-GENE-070122-4]	-	-	GO:0000166:nucleotide binding;GO:0003676:nucleic acid binding;	-
ENSDARG00000103960	972	14	0.77	18	1.16	20	1.32	18	1.18	3	0.22	4	0.29	1	0.07	0	0.00	9.19322196053267	-1.77282806375745	0.354075330594247	-5.00692341593552	5.53069192352458e-07	4.89452218271946e-06	Down	13	3764767	3777301	+	si:ch211-128m15.5	si:ch211-128m15.5 [Source:ZFIN%3BAcc:ZDB-GENE-141219-33]	-	-	-	-
ENSDARG00000013961	4740	287	3.23	253	3.33	233	3.16	266	3.59	585	8.63	615	8.99	309	4.44	660	9.64	413.409253002674	1.16551041703634	0.232902712835637	5.00428012557697	5.60711702892795e-07	4.95856590224623e-06	Ups	5	56658318	56684698	+	slc31a1	solute carrier family 31 (copper transporter)%2C member 1 [Source:ZFIN%3BAcc:ZDB-GENE-040415-3]	GO:0006825:copper ion transport;GO:0035434:copper ion transmembrane transport;GO:0042539:hypotonic salinity response;GO:0046688:response to copper ion;GO:0071391:cellular response to estrogen stimulus;	GO:0016020:membrane;GO:0016021:integral component of membrane;	GO:0005375:copper ion transmembrane transporter activity;	K14686
ENSDARG00000098761	1299	73	3.00	51	2.45	44	2.17	59	2.90	21	1.13	19	1.01	24	1.26	16	0.85	36.5638410344745	-1.12875899833101	0.226095928756962	-4.9923897548122	5.96367555043695e-07	5.25866239102923e-06	Down	22	24219649	24221856	-	rgs2	regulator of G-protein signaling 2 [Source:ZFIN%3BAcc:ZDB-GENE-040718-410]	-	GO:0005737:cytoplasm;GO:0005886:plasma membrane;	GO:0005096:GTPase activator activity;	K16449
ENSDARG00000015662	2292	560	13.03	195	5.32	233	6.52	565	15.76	1622	49.48	1221	36.91	970	28.79	1584	47.86	908.737152690461	1.56974910078887	0.314739480159809	4.98745533922796	6.11797563001198e-07	5.3869480664403e-06	Ups	13	4543112	4555009	+	pla2g12b	phospholipase A2%2C group XIIB [Source:ZFIN%3BAcc:ZDB-GENE-040426-2771]	GO:0006644:phospholipid metabolic process;GO:0016042:lipid catabolic process;GO:0050482:arachidonic acid secretion;	GO:0005576:extracellular region;	GO:0004623:phospholipase A2 activity;GO:0005509:calcium ion binding;	K01047
[truncated: 618 more rows]
